# Supplementary material for: Spin-exciton coupling modified by interfacial magnetic interactions in a van der Waals heterostructure
Source: Nat Commun. 2026 Feb 10;17:2551. doi: 10.1038/s41467-026-69389-x (PMC13000211; doi:10.1038/s41467-026-69389-x)
Supplement: Supplementary file 3 — Source Data for Manuscript [file 41467_2026_69389_MOESM3_ESM.xlsx]

## Sheet: Fig.1b
ZFC			FC
Temperature	M		Temperature	M
1.99963	2.81448		349.941	0.04043
2.0203	2.81445		347.984	0.04097
2.5024	2.81399		345.993	0.04166
3.00007	2.81409		343.994	0.04234
3.50234	2.81452		342	0.04319
4.00181	2.81507		339.986	0.04392
4.50174	2.81593		337.984	0.0447
5.00278	2.8168		335.999	0.04544
5.50217	2.81791		333.999	0.0462
6.007	2.81916		331.981	0.04698
6.50073	2.82033		329.998	0.04763
7.00352	2.8217		327.984	0.0483
7.50154	2.82314		325.995	0.04914
8.00245	2.82452		323.966	0.04992
8.50547	2.82607		321.977	0.05073
9.00022	2.82741		319.987	0.05146
9.50133	2.82893		317.977	0.05238
9.99981	2.83083		315.98	0.05337
10.9998	2.83412		313.993	0.05439
11.0391	2.83438		311.998	0.05544
12.0049	2.83749		309.983	0.05651
13.0048	2.84111		307.978	0.0576
14.0065	2.84463		305.998	0.05853
15.0016	2.84886		303.999	0.05969
16.003	2.85321		301.988	0.06087
17.0052	2.85752		299.975	0.0621
18.0004	2.86219		297.999	0.06337
19.0166	2.86719		295.979	0.06468
20.0106	2.87197		293.994	0.06604
21.0342	2.87745		291.988	0.06745
22.0045	2.8824		289.984	0.06891
23.0005	2.8884		287.995	0.07042
24.0043	2.89459		285.998	0.072
25.0042	2.90021		283.975	0.07362
26.0087	2.90686		281.988	0.07532
27.0045	2.91286		279.996	0.07707
28.0038	2.91989		277.981	0.07892
29.004	2.92668		275.979	0.08083
30.0117	2.92938		273.987	0.08281
31.0017	2.93689		271.977	0.0849
32.0053	2.94469		269.987	0.08705
33.0005	2.95165		267.99	0.08932
34.0039	2.95983		265.981	0.09168
35.0035	2.9672		263.989	0.09373
36.0029	2.97573		261.978	0.09629
37.0055	2.98461		259.99	0.09897
38.006	2.99236		257.982	0.10178
39.0049	3.00157		255.988	0.10473
40.0448	3.00969		253.99	0.10781
41.0077	3.01939		251.987	0.11105
42.0001	3.02779		249.977	0.11449
43.0123	3.03781		247.986	0.11808
44.0084	3.04673		245.997	0.12187
45.0016	3.05696		243.976	0.12586
46.001	3.06624		241.977	0.13008
47.0089	3.07694		239.97	0.13454
48.0013	3.08791		237.982	0.13926
49.0057	3.09756		235.969	0.14426
50.0085	3.10898		233.997	0.14955
51.0062	3.11895		231.994	0.15516
52.0046	3.13066		229.992	0.1611
53.0032	3.14092		227.982	0.16741
54.0096	3.15303		225.989	0.17415
55.0022	3.16344		223.984	0.18136
56.0062	3.1759		221.987	0.18903
57.0022	3.18716		219.999	0.19726
58.0067	3.19995		217.988	0.20606
59.0067	3.21327		215.994	0.21387
59.9793	3.22402		213.994	0.22386
61.9757	3.24982		211.988	0.23437
62.0019	3.24988		209.992	0.24588
64.0063	3.27917		207.981	0.2584
66.0042	3.30672		205.97	0.27194
68.0273	3.33552		203.989	0.28665
70.0351	3.36568		201.972	0.30254
72.0194	3.40191		199.993	0.31995
74.0083	3.43395		197.997	0.33896
76.0127	3.46748		195.988	0.35965
78.0406	3.5024		189.27	0.44514
80.0049	3.53817		189.006	0.45527
82.0066	3.57611		187.998	0.46573
84.0081	3.61564		185.981	0.49944
86.0362	3.6572		183.987	0.53689
88.0001	3.70045		181.987	0.5788
90.017	3.74589		179.983	0.62553
92.0022	3.79375		177.986	0.67816
94.0056	3.84405		175.996	0.72699
96.0128	3.89689		173.998	0.7923
98.0084	3.95221		171.955	0.86634
100.004	4.0115		169.985	0.95077
102.015	4.07446		167.97	1.047
104.008	4.14195		165.988	1.15741
106.019	4.2142		163.99	1.2844
108.037	4.29235		161.989	1.43124
110.005	4.37737		159.987	1.60165
112.029	4.47092		157.995	1.79965
114.058	4.57445		155.984	2.03128
116.008	4.69248		153.985	2.30222
118.004	4.82874		151.995	2.62083
120.021	4.99128		149.995	2.99458
122.001	5.19079		147.991	3.4335
124.019	5.44782		141.277	5.4828
126	5.79613		140.972	5.74066
128	6.2967		139.992	6.00761
130.013	7.04699		137.977	6.84293
132.005	8.03051		135.944	7.66706
134.014	7.82555		133.983	8.07721
136.014	7.01506		131.998	7.36505
138.018	6.17191		129.982	6.50871
140.032	5.38292		127.98	5.93672
142.01	4.67809		125.971	5.54493
144.006	4.06193		123.981	5.26194
146.024	3.53076		121.997	5.04609
148.007	3.07767		119.983	4.87294
150.009	2.69064		117.993	4.72657
152.032	2.36182		115.999	4.59523
154.009	2.08158		113.988	4.50354
156.003	1.84238		111.986	4.3935
158.041	1.63804		109.976	4.30719
160.003	1.46254		107.993	4.24032
162.011	1.31131		105.974	4.15403
164.658	1.14116		103.984	4.09816
166.006	1.06728		101.988	4.03376
168.002	0.96866		99.989	3.97345
170.007	0.89562		97.9727	3.91635
172.002	0.81795		95.9997	3.86244
174.02	0.74951		93.9669	3.81134
176.017	0.68896		91.9867	3.76285
178.004	0.6351		89.9819	3.71662
180.019	0.58717		87.9664	3.67261
182.042	0.54446		85.9947	3.63075
184.008	0.50613		83.9622	3.59053
186.004	0.47165		81.9841	3.55216
188.016	0.44052		79.9811	3.51643
190.04	0.41234		77.9935	3.48107
192.019	0.38677		75.9872	3.44715
194.002	0.36352		73.9839	3.41996
196.008	0.34244		71.9922	3.38836
198.012	0.32302		69.9854	3.35769
200.001	0.30534		67.9883	3.32843
202.006	0.28906		65.9906	3.29998
204.011	0.2741		63.9884	3.27256
206.013	0.26033		62.0315	3.25064
208.013	0.24761		60.1389	3.23781
210.022	0.23584		59.9994	3.23449
212.008	0.22491		58.9957	3.21275
214.01	0.21476		57.9921	3.20169
216.048	0.20533		56.9951	3.18888
218	0.19654		55.9995	3.17755
220.705	0.18555		54.9956	3.1651
222.008	0.18046		53.9955	3.15447
224.009	0.1733		52.9988	3.14243
226.008	0.16658		51.9979	3.13276
228.03	0.16026		50.996	3.12124
230.01	0.15434		49.9994	3.11003
232.036	0.14873		48.9951	3.10021
234.039	0.14347		47.991	3.0895
236.015	0.13852		46.9989	3.08012
238	0.13382		45.9954	3.06957
240.013	0.1294		44.9933	3.06037
242.004	0.12589		43.9964	3.05031
244.013	0.12187		42.9993	3.04035
246.006	0.11806		41.9938	3.03183
248.018	0.11445		40.9922	3.02248
250.002	0.11103		39.9988	3.01418
252.007	0.10778		38.9971	3.00498
254.01	0.10469		37.9895	2.99603
256.01	0.10175		36.999	2.98816
258.017	0.09893		35.9959	2.9797
260.018	0.09627		34.9979	2.97234
262.024	0.09373		33.9963	2.96424
264.052	0.0913		32.9947	2.95612
266	0.08896		31.9982	2.94952
268.034	0.08674		30.9998	2.94191
270.015	0.08461		29.9934	2.93443
272.023	0.08256		28.9996	2.92798
274.028	0.08061		27.9934	2.92084
276.004	0.07874		26.9992	2.91501
278.009	0.07692		25.9988	2.90822
280.015	0.07517		24.9993	2.90154
282.017	0.07349		23.9936	2.89598
284.012	0.07188		22.9845	2.88999
286.001	0.07033		21.9962	2.88429
288	0.06884		20.9971	2.87861
290.016	0.0674		19.9972	2.87398
292.015	0.06602		18.9927	2.86905
294.016	0.06468		17.9849	2.86409
296.016	0.06339		16.9927	2.85972
298.023	0.06214		15.9943	2.85462
300.011	0.06094		14.9929	2.85068
302.011	0.05977		13.9978	2.84652
304.014	0.05865		12.9923	2.84312
306.017	0.05758		11.9872	2.83932
308.012	0.05653		10.9854	2.8348
310.004	0.05554		10	2.83164
312.013	0.05457		9.98036	2.83161
314.018	0.05361		9.49929	2.83039
316.01	0.05263		8.9974	2.8292
316.168	0.05247		8.49711	2.82767
318.002	0.05185		7.99969	2.82608
320.012	0.05094		7.49478	2.8247
322.02	0.05007		6.99845	2.82339
324.013	0.04923		6.49845	2.82204
326.021	0.04841		5.99461	2.82081
328.013	0.04763		5.49831	2.81968
330.01	0.04686		4.99922	2.81835
332.022	0.04612		4.4989	2.81744
334.005	0.0454		3.99927	2.81678
336.017	0.0447		3.49954	2.8159
338.019	0.04402		2.99791	2.81554
340.008	0.04337		2.49823	2.81552
342.011	0.04273		1.99984	2.81628
344.008	0.04211
346.026	0.0415
348.003	0.04091
349.923	0.04043

## Sheet: Fig.1c
ZFC			FC
Temperature	M		Temperature	M
13.0747	1.38802		369.97	0.41419
14.0559	1.43873		368.917	0.43464
15.0245	1.48747		367.966	0.45395
16.0401	1.53557		366.901	0.47728
17.0059	1.5768		365.882	0.50343
18.0481	1.62417		364.944	0.53042
19.0494	1.66632		363.859	0.56759
20.0618	1.70447		362.902	0.60993
21.0153	1.74128		361.942	0.65818
22.0117	1.77689		360.986	0.71672
23.0514	1.81321		359.906	0.78983
24.0604	1.84568		358.948	0.87091
25.0311	1.87663		357.991	0.96175
26.0557	1.90851		356.93	1.08299
27.0166	1.93684		355.95	1.20819
28.014	1.96593		354.952	1.3505
29.0983	1.99229		353.976	1.50902
30.012	2.0118		352.887	1.70337
31.0031	2.05667		351.991	1.88102
32.0604	2.07412		350.934	2.09401
33.0444	2.09293		350	2.27584
34.068	2.11672		348.967	2.47733
35.0533	2.13981		347.943	2.64499
36.0523	2.15949		346.961	2.80418
37.0941	2.18162		345.971	2.95385
38.0402	2.2009		344.942	3.07112
39.0145	2.21887		343.948	3.16406
40.0217	2.23903		342.948	3.23511
41.0141	2.2576		341.986	3.28227
42.0241	2.27647		340.985	3.31139
43.0573	2.29626		339.945	3.33379
44.0471	2.31404		338.968	3.34935
45.0451	2.33294		337.971	3.36074
46.0276	2.35158		336.999	3.37033
47.0234	2.37021		335.985	3.37781
48.0337	2.38504		334.933	3.3857
49.0181	2.3996		333.97	3.39179
50.024	2.41895		332.977	3.39869
51.0104	2.43167		331.922	3.40424
52.0306	2.44282		330.979	3.40841
53.0476	2.45654		329.99	3.41391
54.0307	2.46966		328.996	3.41766
55.0375	2.48144		327.983	3.42299
56.0767	2.4928		326.99	3.42726
57.0545	2.50314		325.996	3.43185
58.0209	2.51296		324.989	3.43645
59.0474	2.52345		323.978	3.44041
60.0168	2.5338		322.996	3.44514
61.065	2.54407		321.923	3.45022
62.0772	2.55276		320.935	3.45385
63.0545	2.56287		319.922	3.45725
64.0682	2.57204		318.958	3.46194
65.0116	2.58159		317.959	3.46557
66.0379	2.59145		316.978	3.47006
67.0083	2.60005		315.95	3.47368
68.0172	2.6101		314.966	3.47783
69.009	2.61926		313.943	3.48151
70.0636	2.62955		312.934	3.48467
71.0141	2.63917		311.949	3.48927
72.0126	2.64839		310.99	3.49253
73.069	2.65879		309.971	3.49584
74.0437	2.66751		308.97	3.49874
75.0228	2.67694		307.983	3.50251
76.0234	2.68419		306.996	3.50651
77.0006	2.69243		305.978	3.50968
78.0029	2.70074		304.984	3.51329
79.0127	2.70936		303.979	3.51675
80.0104	2.718		302.975	3.52054
81.0214	2.72616		301.982	3.52338
82.0265	2.73428		300.972	3.52667
83.0307	2.74239		299.976	3.53003
84.0291	2.75116		298.944	3.53262
85.018	2.7595		297.99	3.53597
86.0757	2.767		296.968	3.53937
87.0038	2.77467		295.947	3.54245
88.0607	2.7833		294.964	3.54522
89.0067	2.7903		293.956	3.54789
90.0698	2.79832		292.963	3.55261
91.0692	2.80571		291.984	3.55442
92.0665	2.81358		290.953	3.55737
93.0452	2.8208		289.983	3.56073
94.0668	2.82803		288.939	3.5628
95.0485	2.83507		287.951	3.56491
96.0471	2.84172		286.938	3.56819
97.028	2.84861		285.926	3.57026
98.0434	2.85562		284.949	3.57259
99.0299	2.86234		283.959	3.57451
100.03	2.86885		282.957	3.57684
101.029	2.8748		281.976	3.57889
102.018	2.88116		280.962	3.58097
103.046	2.88694		279.985	3.58305
104.004	2.89438		278.987	3.58594
105.083	2.90057		277.96	3.58799
106.068	2.90636		276.975	3.59074
107.013	2.91214		275.963	3.59252
108.088	2.91904		274.972	3.59394
109.08	2.9246		273.963	3.5965
110.064	2.92989		272.948	3.59786
111.004	2.93502		271.985	3.59938
112.062	2.94121		270.988	3.60034
113.048	2.94684		269.971	3.60262
114.058	2.95237		268.974	3.6027
115.068	2.95729		267.977	3.60341
116.046	2.96258		266.976	3.60444
117.092	2.9684		265.894	3.60587
118.058	2.97316		264.917	3.60699
119.054	2.97797		263.902	3.60808
120.009	2.98302		262.916	3.6084
121.057	2.98813		261.996	3.60907
122.051	2.99369		260.922	3.60985
123.057	2.99794		259.918	3.61123
124.055	3.00262		258.986	3.61183
125.009	3.00697		257.926	3.61186
126.074	3.01209		256.938	3.61259
127.056	3.01712		255.958	3.61309
128.065	3.02206		254.956	3.61387
129.065	3.02604		253.968	3.61474
130.069	3.03056		252.983	3.61473
131.048	3.03467		251.974	3.61493
132.002	3.03886		250.989	3.61626
133.038	3.04318		249.961	3.61683
134	3.04675		248.963	3.61718
135.1	3.05109		247.956	3.61794
136.075	3.05555		246.956	3.61879
137.003	3.05895		245.956	3.61889
138.002	3.06286		244.998	3.62002
139.072	3.06679		243.966	3.6206
140.024	3.07077		242.97	3.62121
141.028	3.07387		241.979	3.62188
142.005	3.07788		240.988	3.62195
143.074	3.08202		239.978	3.62351
144.016	3.08556		238.985	3.6247
145.007	3.08901		237.9	3.62637
146.001	3.09167		236.98	3.62684
147.016	3.0953		235.979	3.62851
148.007	3.0986		234.9	3.62966
149.002	3.10191		233.936	3.63055
150.033	3.10447		232.946	3.63146
151.009	3.10865		231.999	3.63304
152.019	3.111		230.972	3.63404
153.019	3.11474		229.954	3.63493
154.002	3.11726		228.959	3.63632
155.024	3.12067		227.987	3.63648
156.026	3.12328		226.968	3.63845
157.034	3.12617		225.972	3.6391
158.022	3.12979		224.93	3.63999
159.014	3.13219		223.921	3.64227
160.04	3.13512		222.989	3.64352
161.041	3.13855		221.959	3.64438
162.049	3.14056		220.934	3.64544
163.043	3.14408		219.955	3.64628
164.032	3.14636		218.97	3.64834
165.05	3.14825		217.984	3.64912
166.047	3.15171		216.988	3.65108
167.062	3.15478		215.977	3.65179
168.056	3.15828		214.992	3.65342
169.077	3.1604		213.896	3.65403
170.053	3.16357		212.952	3.65675
171.06	3.16665		211.966	3.65813
172.008	3.16858		210.962	3.65941
173.076	3.17233		209.976	3.66072
174.078	3.17494		208.972	3.66226
175.058	3.17759		207.985	3.66391
176.042	3.17995		206.987	3.66544
177.097	3.1822		205.933	3.66746
178.004	3.1849		204.944	3.66929
179.104	3.18739		203.969	3.67061
180.073	3.18983		202.964	3.67267
181.07	3.19238		201.964	3.67409
182.069	3.19483		200.981	3.6756
183.07	3.19708		199.98	3.67717
184.078	3.19945		198.926	3.6797
185.053	3.2017		197.99	3.68088
186.056	3.2042		196.916	3.68264
187.062	3.20663		195.955	3.68437
188.046	3.20849		194.947	3.68594
189.077	3.21078		193.962	3.68754
190.063	3.21275		192.955	3.68887
191.036	3.21509		191.951	3.69105
192.061	3.21725		190.977	3.69221
193.043	3.21921		189.981	3.69349
194.064	3.22083		188.983	3.69651
195.043	3.22346		187.998	3.69796
196.068	3.22508		186.923	3.69949
197.045	3.22779		185.986	3.7011
198.056	3.22917		184.915	3.70304
199.05	3.2314		183.943	3.70423
200.059	3.23288		182.96	3.70709
201.072	3.23549		181.951	3.70866
202	3.23658		180.935	3.7102
203.053	3.23831		179.921	3.71212
204.069	3.24046		178.986	3.71435
205.018	3.2411		177.951	3.71605
206.077	3.24454		176.955	3.71811
207.069	3.24576		175.919	3.71966
208.073	3.24719		174.913	3.72206
209	3.24874		173.951	3.72367
210.065	3.25028		172.951	3.72571
211.093	3.25161		171.953	3.72739
212.073	3.2531		170.955	3.72943
213.074	3.25455		169.956	3.73143
214.011	3.25682		168.952	3.73398
215.081	3.26014		167.928	3.7351
216.093	3.26232		166.947	3.73756
217.076	3.26277		165.997	3.73901
218.024	3.26386		164.949	3.74214
219.102	3.26608		163.937	3.74368
220.061	3.26708		162.974	3.74577
221.009	3.26815		161.933	3.74732
222.079	3.26953		160.946	3.75011
223.058	3.27096		159.946	3.75199
224.094	3.27158		158.966	3.75426
225.095	3.27365		157.96	3.75598
226.057	3.27431		156.949	3.75827
227.09	3.27533		155.95	3.76072
228.099	3.27689		154.96	3.76272
229.068	3.27801		153.958	3.76494
230.09	3.27932		152.958	3.76777
231.075	3.2806		151.962	3.76948
232.071	3.28157		150.971	3.77155
233.077	3.28353		149.944	3.77455
234.01	3.28413		148.988	3.77633
235	3.28516		147.984	3.77878
236	3.2872		146.994	3.78094
237.098	3.28777		145.973	3.78328
238.083	3.28942		144.921	3.78628
239.092	3.28939		143.989	3.78836
240.015	3.29055		142.887	3.79077
241.012	3.29125		142	3.7933
242.107	3.29261		140.97	3.79604
243.009	3.29334		139.906	3.79876
244.029	3.29461		138.935	3.80092
245.005	3.29589		137.998	3.80388
246.005	3.29638		136.985	3.80609
247.064	3.2969		135.992	3.80827
248.049	3.29702		134.932	3.81066
249.031	3.29854		133.937	3.8138
250.045	3.2978		132.92	3.81605
251.032	3.29829		131.949	3.81864
252.057	3.29884		130.948	3.82125
253.003	3.29962		129.972	3.82292
254.058	3.30019		128.979	3.8262
255.045	3.29959		127.977	3.8286
256.045	3.30032		126.972	3.83188
257.054	3.3007		125.959	3.83424
258.06	3.30196		124.998	3.83672
259.065	3.30162		123.932	3.84164
260.005	3.30154		122.929	3.84438
261.065	3.30073		121.951	3.84703
262.067	3.30113		120.96	3.84962
263.075	3.30123		119.976	3.85165
264.054	3.30097		118.946	3.85519
265.062	3.30128		117.964	3.85809
266.072	3.30166		116.926	3.8609
267.003	3.30149		115.972	3.86342
268.081	3.30097		114.974	3.86623
269.093	3.30092		113.96	3.86927
270.101	3.30156		112.94	3.87151
271.06	3.30201		111.896	3.87479
272.066	3.30199		110.977	3.87731
273.007	3.3025		109.933	3.88037
274.103	3.30228		108.949	3.88309
275.038	3.30238		107.954	3.88581
276.005	3.30377		106.998	3.8883
277	3.30266		105.943	3.89113
278.078	3.3035		104.917	3.89479
279.078	3.3052		103.941	3.8968
280.082	3.30569		102.953	3.89975
281.001	3.30541		101.97	3.90237
282.012	3.30713		100.977	3.90529
283.036	3.30681		99.9847	3.90793
284.079	3.30889		98.9901	3.91034
285.003	3.31005		97.9596	3.91337
286.063	3.31073		96.9493	3.91624
287.078	3.31174		95.9845	3.91901
288.079	3.31287		94.9976	3.92124
289.067	3.31439		93.9328	3.92405
290.019	3.31476		92.9924	3.92676
291.07	3.3173		91.95	3.92935
292.061	3.31836		90.9846	3.93209
293.01	3.3189		89.908	3.93383
294.063	3.32087		88.9742	3.93674
295.002	3.32157		87.9486	3.93975
296.069	3.32349		86.96	3.94222
297.094	3.32546		85.9596	3.94477
298.052	3.3273		84.9479	3.94686
299.052	3.32594		83.9872	3.95008
300.071	3.32773		82.9904	3.95284
301.073	3.33049		81.9557	3.95477
302.072	3.3329		80.9313	3.95705
303.069	3.33585		79.9479	3.95999
304.085	3.33831		78.9592	3.96317
305.081	3.3399		77.9542	3.96535
306.045	3.34246		76.9601	3.96701
307.04	3.34423		75.9638	3.96924
308.036	3.34576		74.9642	3.97241
309.027	3.3479		73.9424	3.97377
310.067	3.34975		72.9945	3.97663
311.043	3.35209		71.9268	3.9792
312.025	3.35422		70.9603	3.98156
313.038	3.35567		69.9283	3.98365
314.021	3.3581		68.9317	3.98661
315.004	3.35878		67.9493	3.98907
316.107	3.36064		66.9714	3.99177
317.086	3.36142		65.9475	3.99478
318.059	3.36339		64.9472	3.99802
319.071	3.36403		63.956	4.0015
320.027	3.36533		62.9666	4.00457
321.06	3.36592		61.9423	4.00742
322.023	3.36761		60.9442	4.00997
323.006	3.36951		59.9954	4.01143
324.022	3.36966		58.948	4.0125
325.016	3.37084		57.9745	4.01483
326.114	3.37228		56.882	4.01664
327.06	3.37272		55.9011	4.01902
328.009	3.3719		54.9102	4.02079
329.085	3.37315		53.9588	4.0231
330.075	3.37367		52.8919	4.02614
331.013	3.3734		51.9584	4.02835
332.097	3.37326		50.9011	4.0313
333.053	3.37369		49.947	4.03322
334.096	3.37315		48.9527	4.03575
335.003	3.37239		47.9616	4.03913
336.092	3.37096		46.922	4.04026
337.07	3.36996		45.9343	4.04349
338.054	3.36829		44.9692	4.04526
339.078	3.36593		43.9803	4.04718
340.092	3.36395		42.9516	4.04975
341.052	3.35969		41.8724	4.05176
342.048	3.35652		40.9919	4.05334
343.043	3.3518		39.9741	4.05504
344.032	3.34739		38.9043	4.05688
345.047	3.34138		37.9401	4.05831
346.06	3.33237		36.9108	4.06037
347.064	3.32203		35.9629	4.06186
348.049	3.3088		34.9852	4.0636
349.079	3.29038		33.9472	4.06514
350.013	3.26699		32.8707	4.06676
351.086	3.2213		31.9389	4.06737
352.069	3.15257		30.9235	4.06922
353.008	3.07263		29.8746	4.07075
354.065	2.94847		28.901	4.07137
355.063	2.80239		27.9318	4.07242
356.063	2.64438		26.9791	4.0744
357.033	2.47511		25.9196	4.07512
358.05	2.2937		24.9199	4.07574
359.049	2.09672		23.9998	4.07685
360.045	1.89914		22.9632	4.07806
361.04	1.70642		21.9904	4.07855
362.032	1.52877		20.9711	4.07949
363.041	1.3702		19.9178	4.08006
364.029	1.2319		18.9691	4.08102
365.036	1.10998		17.9503	4.08171
366.034	1.00458		16.9234	4.08196
367.038	0.91357		15.9349	4.08254
368.068	0.83315		14.9589	4.08402
369.073	0.76397		13.9467	4.0846

## Sheet: Fig.1e
CrSBr			FGT			CrSBr/FGT
Raman shift	Intensity		Raman shift	Intensity		Raman shift	Intensity
52.9758	1855.9		80.3014	779.889		80.8269	1359
54.8248	1771.17		80.8269	799.444		81.3503	1398.33
56.6714	1695.69		81.3503	830.333		81.8758	1405
58.5175	1637.13		81.8758	830.333		82.4013	1463
60.3633	1563.91		82.4013	859.222		82.9247	1455
62.2088	1481.3		82.9247	873.444		83.4501	1525.67
64.0538	1422.85		83.4501	875.889		83.9755	1521
65.9007	1392.82		83.9755	886.556		84.4987	1578.33
67.745	1353.55		84.4987	927.667		85.024	1620.33
69.589	1311.1		85.024	936.778		85.5493	1595.67
71.4327	1269.44		85.5493	919		86.0725	1550.33
73.2759	1249.68		86.0725	941.444		86.5977	1576.33
75.1188	1232.3		86.5977	977.889		87.123	1513
76.9613	1223.8		87.123	983.222		87.646	1463.67
78.8035	1214.69		87.646	1012.33		88.1712	1455.67
80.6453	1199.94		88.1712	1039.89		88.6963	1453
82.4889	1191.24		88.6963	1042.33		89.2193	1436.33
84.33	1189.11		89.2193	1089		89.7443	1396.33
86.1707	1174.43		89.7443	1114.33		90.2673	1397.67
88.0111	1151.6		90.2673	1133.44		90.7923	1382.33
89.8511	1143.07		90.7923	1137.67		91.3173	1393
91.6907	1134.63		91.3173	1145.67		91.8401	1394.33
93.53	1122.22		91.8401	1149.89		92.365	1337
95.3689	1111.67		92.365	1130.11		92.8878	1315
97.2074	1118.41		92.8878	1135.22		93.4126	1251.67
99.0456	1124.7		93.4126	1114.56		93.9375	1229.67
100.883	1148.04		93.9375	1092.56		94.4601	1223
102.721	1195.21		94.4601	1088.78		94.9849	1209
104.558	1328.09		94.9849	1087		95.5075	1175
106.395	1543.12		95.5075	1045.67		96.0322	1190.33
108.231	1711.34		96.0322	1046.78		96.5548	1175
110.067	1642.55		96.5548	1042.78		97.0795	1195
111.903	1406.83		97.0795	1055		97.6041	1201.67
113.738	1204.6		97.6041	1055.89		98.1266	1215.67
115.573	1120.51		98.1266	1045		98.6511	1241
117.408	1094.37		98.6511	1028.33		99.1736	1258.33
119.242	1087.65		99.1736	1023.89		99.6981	1286.33
121.076	1089.31		99.6981	997		100.22	1332.33
122.909	1084.42		100.22	1009.22		100.745	1373
124.742	1078.81		100.745	986.778		101.267	1368.33
126.575	1070.96		101.267	982.333		101.792	1348.33
128.408	1077.06		101.792	974.111		102.314	1367.67
130.24	1090.35		102.314	973.667		102.838	1399
132.069	1096.16		102.838	960.556		103.36	1391.67
133.9	1083.36		103.36	955.667		103.885	1453.67
135.731	1070.77		103.885	952.111		104.407	1516.33
137.562	1057.46		104.407	965.889		104.931	1590.33
139.392	1047.27		104.931	970.556		105.453	1701.67
141.222	1048.15		105.453	972.778		105.975	1839.67
143.052	1043.8		105.975	996.556		106.499	1965
144.881	1040.06		106.499	998.556		107.021	2102.33
146.708	1031.7		107.021	1050.56		107.545	2259
148.536	1032.19		107.545	1065.22		108.067	2453
150.364	1031.89		108.067	1082.11		108.591	2602.33
152.192	1032.16		108.591	1119.67		109.113	2725.67
154.019	1023.74		109.113	1162.78		109.637	2861.67
155.846	1016.04		109.637	1242.56		110.159	3075
157.673	1015.61		110.159	1291.67		110.68	3316.33
159.497	1013.88		110.68	1375.89		111.204	3562.33
161.323	1007.28		111.204	1470.56		111.726	3911.67
163.149	1004.72		111.726	1592.56		112.25	4155.67
164.974	1003.47		112.25	1733.44		112.772	4569
166.799	999.669		112.772	1865.22		113.293	4932.33
168.621	998.172		113.293	2011.22		113.817	5273
170.446	996.128		113.817	2199		114.338	5535.67
172.269	994.577		114.338	2403		114.86	5745.67
174.093	988.682		114.86	2609.89		115.384	5826.33
175.914	987.572		115.384	2867.89		115.905	5807
177.737	988.953		115.905	3112.78		116.429	5721
179.559	989.955		116.429	3373.67		116.95	5533
181.381	985.349		116.95	3699.89		117.471	5339
183.2	973.98		117.471	3987.22		117.995	5102.33
185.022	974.949		117.995	4290.56		118.516	4841.67
186.843	975.997		118.516	4591.44		119.038	4621.67
188.663	975.581		119.038	4894.56		119.561	4465.67
190.481	967.966		119.561	5188.56		120.082	4286.33
192.301	977.406		120.082	5374.78		120.603	4128.33
194.121	981.797		120.603	5527		121.125	3913.67
195.938	981.709		121.125	5614.11		121.648	3743.67
197.757	976.902		121.648	5629.89		122.169	3583
199.575	984.409		122.169	5563.67		122.69	3347
201.391	985.406		122.69	5395		123.213	3183
203.209	981.492		123.213	5276.33		123.734	2989.67
205.026	978.474		123.734	4996.56		124.255	2889
206.841	976.544		124.255	4725.67		124.776	2761
208.658	976.991		124.776	4475.44		125.299	2561.67
210.474	979.561		125.299	4198.33		125.82	2478.33
212.288	989.796		125.82	3960.11		126.341	2391.67
214.104	994.983		126.341	3676.78		126.862	2263
215.917	994.006		126.862	3458.78		127.385	2219
217.732	988.891		127.385	3200.78		127.906	2228.33
219.547	991.338		127.906	3004.78		128.427	2201.67
221.359	995.403		128.427	2811.89		128.947	2158.33
223.172	1002.97		128.947	2604.11		129.47	2183
224.984	1010.87		129.47	2483.44		129.991	2252.33
226.797	1030.71		129.991	2333.67		130.512	2320.33
228.61	1052.21		130.512	2219.67		131.032	2430.33
230.42	1083.76		131.032	2105.67		131.553	2503.67
232.232	1154.68		131.553	2024.33		132.076	2617.67
234.042	1329.22		132.076	1945.44		132.596	2861.67
235.853	1657.06		132.596	1878.33		133.117	2962.33
237.662	2015.21		133.117	1844.56		133.637	3115.67
239.473	2110.8		133.637	1820.11		134.158	3207
241.281	1829.41		134.158	1836.78		134.68	3155.67
243.091	1413.64		134.68	1841.22		135.2	3020.33
244.898	1142.96		135.2	1871.44		135.721	2818.33
246.708	1040.83		135.721	1943.44		136.241	2582.33
248.515	1005.17		136.241	2049.89		136.761	2327
250.323	985.781		136.761	2163.89		137.282	2166.33
252.129	968.562		137.282	2327		137.802	2028.33
253.937	956.213		137.802	2503.44		138.324	1897
255.742	952.701		138.324	2667		138.845	1824.33
257.55	947.111		138.845	2824.33		139.365	1712.33
259.354	943.664		139.365	2936.78		139.885	1635
261.161	941.403		139.885	2991.44		140.405	1566.33
262.965	938.557		140.405	2946.33		140.925	1457
264.77	929.781		140.925	2804.56		141.445	1433.67
266.574	928.864		141.445	2656.11		141.965	1335
268.377	935.626		141.965	2427		142.485	1307
270.181	936.613		142.485	2212.33		143.007	1269.67
271.984	933.987		143.007	1996.56		143.527	1239.67
273.788	932.26		143.527	1817		144.047	1216.33
275.589	937.654		144.047	1667.22		144.567	1198.33
277.39	940.124		144.567	1532.33		145.087	1147.67
279.193	939.241		145.087	1420.56		145.607	1132.33
280.994	932.319		145.607	1334.11		146.126	1098.33
282.796	929.114		146.126	1252.78		146.646	1089.67
284.596	928.359		146.646	1180.33		147.166	1059.67
286.395	927.178		147.166	1128.56		147.686	1055.67
288.196	923.238		147.686	1077.44		148.205	1037.67
289.995	917.843		148.205	1042.56		148.725	1001.67
291.793	920.886		148.725	1007.44		149.245	1003
293.593	921.345		149.245	978.556		149.764	979
295.391	921.071		149.764	944.111		150.284	971
297.189	916.492		150.284	914.111		150.803	934.333
298.988	911.511		150.803	891.667		151.323	913
300.784	909.212		151.323	889.222		151.842	900.333
302.58	899.858		151.842	852.778		152.362	900.333
304.376	896.114		152.362	844.333		152.881	884.333
306.174	893.414		152.881	813		153.4	882.333
307.969	901.482		153.4	810.556		153.92	859
309.764	900.917		153.92	796.778		154.439	844.333
311.561	903.581		154.439	792.111		154.958	851
313.355	891.839		154.958	772.333		155.478	853.667
315.149	877.92		155.478	760.111		155.997	842.333
316.942	865.897		155.997	744.556		156.516	794.333
318.738	862.952		156.516	730.778		157.035	809.667
320.53	864.876		157.035	703.889		157.554	795.667
322.323	864.64		157.554	710.556		158.074	787
324.115	869.945		158.074	692.556		158.593	784.333
325.907	887.411		158.593	680.111		159.11	768.333
327.7	920.534		159.11	659.667		159.629	753
329.491	963.217		159.629	662.556		160.148	741.667
331.282	1067.31		160.148	654.556		160.667	735
333.072	1336.29		160.667	641.222		161.186	743
334.862	1811.51		161.186	636.333		161.704	736.333
336.654	2270.96		161.704	617.889		162.223	729
338.443	2270.63		162.223	614.778		162.742	731.667
340.232	1788.36		162.742	577.889		163.261	699.667
342.021	1261.79		163.261	579.222		163.78	707
343.809	1010.68		163.78	565.889		164.297	706.333
345.597	932.7		164.297	554.333		164.815	683
347.385	896.595		164.815	548.778		165.334	669.667
349.174	884.347		165.334	545.667		165.853	681
350.961	874.994		165.853	530.778		166.371	681
352.748	871.107		166.371	524.556		166.89	678.333
354.534	867.728		166.89	518.333		167.406	649.667
356.32	862.777		167.406	513		167.925	646.333
358.105	851.879		167.925	501.667		168.444	656.333
359.89	848.047		168.444	497		168.962	643
361.675	849.575		168.962	482.111		169.481	635
363.46	846.232		169.481	465		169.999	611.667
365.244	838.565		169.999	463.889		170.515	619
367.027	833.954		170.515	456.556		171.034	634.333
368.811	836.71		171.034	453.444		171.552	613
370.596	838.236		171.552	445.444		172.07	623
372.379	832.64		172.07	440.111		172.589	612.333
374.161	831.484		172.589	424.778		173.105	601.667
375.943	832.792		173.105	429.889		173.623	614.333
377.725	838.617		173.623	415.222		174.141	604.333
379.506	833.909		174.141	401.444		174.66	589.667
381.287	832.005		174.66	399.444		175.176	581.667
383.068	826.788		175.176	400.778		175.694	586.333
384.848	827.412		175.694	393.222		176.212	584.333
386.628	821.372		176.212	381.889		176.73	566.333
388.408	813.509		176.73	373.667		177.246	565.667
390.187	805.076		177.246	371.444		177.764	582.333
391.966	805.735		177.764	365.444		178.282	557
393.743	806.525		178.282	367		178.798	539
395.521	805.464		178.798	359.889		179.316	545.667
397.299	802.117		179.316	347		179.834	553
399.077	796.768		179.834	341.889		180.352	555
			180.352	336.778		180.867	539
			180.867	334.778		181.385	533
			181.385	324.111		181.903	531.667
			181.903	318.111		182.419	530.333
			182.419	328.111		182.936	528.333
			182.936	317		183.454	518.333
			183.454	313.889		183.97	509.667
			183.97	303.889		184.487	506.333
			184.487	306.333		185.005	515.667
			185.005	307.889		185.52	507.667
			185.52	293.444		186.038	487
			186.038	293		186.555	491
			186.555	295.667		187.071	496.333
			187.071	282.333		187.588	488.333
			187.588	276.111		188.104	497
			188.104	273.667		188.621	505
			188.621	269.444		189.139	495
			189.139	269.222		189.654	477
			189.654	268.111		190.171	485.667
			190.171	255.222		190.686	479
			190.686	257.222		191.204	495
			191.204	256.778		191.721	474.333
			191.721	251.444		192.236	473
			192.236	242.778		192.753	476.333
			192.753	247.889		193.268	478.333
			193.268	250.333		193.785	464.333
			193.785	243.889		194.302	487
			194.302	237.667		194.817	473
			194.817	247		195.334	452.333
			195.334	243		195.849	471.667
			195.849	231.444		196.366	462.333
			196.366	236.556		196.881	469.667
			196.881	232.778		197.398	462.333
			197.398	233		197.913	466.333
			197.913	224.333		198.43	469.667
			198.43	229.444		198.945	478.333
			198.945	232.111		199.461	478.333
			199.461	226.333		199.976	475.667
			199.976	223.222		200.493	465.667
			200.493	224.556		201.007	473
			201.007	224.778		201.524	459.667
			201.524	217.444		202.039	473
			202.039	228.111		202.555	471.667
			202.555	223.667		203.07	463
			203.07	225		203.586	478.333
			203.586	224.556		204.101	465.667
			204.101	228.778		204.617	471
			204.617	226.556		205.132	475
			205.132	230.778		205.646	479.667
			205.646	233.444		206.163	477
			206.163	220.556		206.677	465
			206.677	224.556		207.193	490.333
			207.193	228.556		207.708	482.333
			207.708	230.111		208.222	493.667
			208.222	231.667		208.738	461
			208.738	228.333		209.252	495
			209.252	233.222		209.769	474.333
			209.769	232.111		210.283	487
			210.283	236.556		210.797	475.667
			210.797	234.778		211.313	487.667
			211.313	229.222		211.827	487
			211.827	235.667		212.343	494.333
			212.343	232.111		212.857	495
			212.857	242.778		213.371	490.333
			213.371	236.333		213.887	473.667
			213.887	240.556		214.401	495
			214.401	236.111		214.915	491
			214.915	236.333		215.431	481.667
			215.431	240.556		215.944	499.667
			215.944	241		216.458	491.667
			216.458	243.667		216.974	484.333
			216.974	241.889		217.488	491
			217.488	236.556		218.001	488.333
			218.001	241.667		218.517	507.667
			218.517	247.222		219.031	501.667
			219.031	247.444		219.544	506.333
			219.544	241.667		220.058	501.667
			220.058	242.111		220.574	502.333
			220.574	242.556		221.087	509
			221.087	249.222		221.601	497.667
			221.601	247.222		222.116	483.667
			222.116	242.111		222.63	509.667
			222.63	249.667		223.143	490.333
			223.143	245.444		223.656	502.333
			223.656	243		224.172	493
			224.172	243.889		224.685	501
			224.685	239.222		225.198	489.667
			225.198	242.111		225.712	488.333
			225.712	246.778		226.225	496.333
			226.225	249.444		226.74	487
			226.74	240.778		227.253	464.333
			227.253	239.667		227.767	485
			227.767	234.111		228.28	479.667
			228.28	238.333		228.795	469.667
			228.795	236.556		229.308	476.333
			229.308	234.778		229.821	508.333
			229.821	228.778		230.334	484.333
			230.334	229.444		230.847	493.667
			230.847	224.556		231.36	493.667
			231.36	220.778		231.875	470.333
			231.875	227.222		232.388	499.667
			232.388	222.111		232.901	487.667
			232.901	220.333		233.413	499
			233.413	217.889		233.926	473.667
			233.926	216.111		234.439	486.333
			234.439	212.333		234.952	508.333
			234.952	217.667		235.467	511
			235.467	207.444		235.979	501
			235.979	209.667		236.492	525.667
			236.492	215.222		237.005	532.333
			237.005	208.333		237.517	536.333
			237.517	213.444		238.03	568.333
			238.03	205.889		238.542	563.667
			238.542	206.333		239.055	545.667
			239.055	213.222		239.567	570.333
			239.567	207.444		240.08	547.667
			240.08	199.667		240.594	513
			240.594	205		241.107	515
			241.107	207.667		241.619	483
			241.619	197.444		242.131	512.333
			242.131	199.667		242.644	485
			242.644	209.667		243.156	489
			243.156	203.444		243.668	468.333
			243.668	211.889		244.181	485
			244.181	207.444		244.693	484.333
			244.693	207		245.205	485
			245.205	203.222		245.717	506.333
			245.717	205		246.229	509
			246.229	204.111		246.741	492.333
			246.741	211.889		247.253	495
			247.253	197.889		247.765	515.667
			247.765	213		248.277	499
			248.277	210.111		248.789	509
			248.789	210.111		249.301	506.333
			249.301	215.222		249.813	507
			249.813	218.778		250.325	513.667
			250.325	221		250.837	523
			250.837	222.333		251.349	523
			251.349	230.333		251.861	531.667
			251.861	227.222		252.373	527.667
			252.373	231		252.884	560.333
			252.884	239.889		253.394	545.667
			253.394	231		253.906	563.667
			253.906	240.778		254.417	541.667
			254.417	247.444		254.929	580.333
			254.929	246.778		255.441	570.333
			255.441	250.778		255.952	572.333
			255.952	255		256.464	583
			256.464	259		256.975	585.667
			256.975	262.111		257.487	577
			257.487	270.556		257.998	596.333
			257.998	272.556		258.51	582.333
			258.51	280.556		259.019	584.333
			259.019	270.556		259.53	599.667
			259.53	285.667		260.042	601
			260.042	289.444		260.553	602.333
			260.553	290.556		261.064	613.667
			261.064	297		261.576	601
			261.576	293.667		262.087	607.667
			262.087	296.556		262.596	611
			262.596	303		263.107	604.333
			263.107	307.889		263.618	601
			263.618	307.222		264.129	597
			264.129	313		264.641	612.333
			264.641	311.444		265.15	616.333
			265.15	315.667		265.661	596.333
			265.661	313.667		266.172	619
			266.172	313		266.683	600.333
			266.683	320.778		267.194	606.333
			267.194	309.889		267.702	606.333
			267.702	315.222		268.213	606.333
			268.213	311.889		268.724	579.667
			268.724	315.889		269.235	588.333
			269.235	305.889		269.746	611.667
			269.746	308.111		270.255	603
			270.255	313.222		270.765	605.667
			270.765	309		271.276	589.667
			271.276	305.889		271.785	585.667
			271.785	307.222		272.295	585
			272.295	298.778		272.806	587
			272.806	301.222		273.317	585.667
			273.317	296.556		273.825	575
			273.825	294.778		274.336	574.333
			274.336	281.667		274.846	587
			274.846	287		275.355	575.667
			275.355	287.444		275.865	574.333
			275.865	284.556		276.376	573
			276.376	281		276.886	572.333
			276.886	279		277.394	562.333
			277.394	275.444		277.905	569.667
			277.905	278.333		278.415	561.667
			278.415	269.222		278.923	565.667
			278.923	266.778		279.434	563.667
			279.434	272.778		279.944	558.333
			279.944	263		280.452	563.667
			280.452	262.778		280.962	567
			280.962	256.556		281.47	547.667
			281.47	256.778		281.981	534.333
			281.981	257		282.491	555.667
			282.491	258.556		282.999	548.333
			282.999	253.444		283.509	553.667
			283.509	245.889		284.019	554.333
			284.019	244.111		284.527	551.667
			284.527	247.444		285.037	542.333
			285.037	241		285.545	550.333
			285.545	240.111		286.054	559
			286.054	237.444		286.562	527
			286.562	239.889		287.072	551.667
			287.072	235.889		287.582	545.667
			287.582	235.222		288.09	539.667
			288.09	228.556		288.599	527.667
			288.599	225.889		289.107	531
			289.107	231.667		289.617	537.667
			289.617	229.667		290.125	537
			290.125	224.111		290.634	541
			290.634	226.333		291.142	537.667
			291.142	221.444		291.651	528.333
			291.651	227		292.159	541.667
			292.159	217		292.668	543
			292.668	218.778		293.176	541
			293.176	220.778		293.685	546.333
			293.685	223.667		294.193	541
			294.193	216.778		294.702	556.333
			294.702	217		295.21	552.333
			295.21	217		295.719	542.333
			295.719	213.889		296.226	558.333
			296.226	221.889		296.736	541.667
			296.736	224.778		297.243	533
			297.243	222.778		297.752	531
			297.752	217.889		298.259	536.333
			298.259	220.333		298.768	536.333
			298.768	220.556		299.276	547.667
			299.276	220.556		299.785	541
			299.785	222.111		300.292	521.667
			300.292	231		300.799	506.333
			300.799	226.556		301.308	512.333
			301.308	225.444		301.815	501.667
			301.815	220.111		302.324	493
			302.324	225.889		302.831	477
			302.831	222.111		303.338	489.667
			303.338	229		303.847	495
			303.847	222.333		304.353	486.333
			304.353	216.333		304.862	486.333
			304.862	221.889		305.369	485
			305.369	214.333		305.876	486.333
			305.876	200.111		306.385	490.333
			306.385	204.556		306.891	468.333
			306.891	205.667		307.398	481.667
			307.398	199.222		307.907	465
			307.907	199		308.413	467.667
			308.413	196.333		308.92	469.667
			308.92	194.778		309.429	471
			309.429	197.667		309.935	456.333
			309.935	196.111		310.442	470.333
			310.442	189.889		310.95	474.333
			310.95	189		311.457	463.667
			311.457	189.222		311.963	468.333
			311.963	185.667		312.472	463
			312.472	183		312.978	465.667
			312.978	186.111		313.484	469.667
			313.484	183.667		313.991	463
			313.991	184.111		314.499	467
			314.499	183		315.005	469.667
			315.005	175.667		315.511	449
			315.511	181		316.02	468.333
			316.02	174.111		316.526	463
			316.526	179.889		317.032	433.667
			317.032	173.889		317.538	461.667
			317.538	175.889		318.046	444.333
			318.046	172.333		318.552	453.667
			318.552	177		319.058	457.667
			319.058	175.889		319.564	450.333
			319.564	166.556		320.07	465
			320.07	174.556		320.578	463
			320.578	173.889		321.084	457
			321.084	168.778		321.59	482.333
			321.59	165.667		322.096	457
			322.096	166.556		322.602	463.667
			322.602	167		323.11	474.333
			323.11	171.889		323.615	468.333
			323.615	168.111		324.121	463.667
			324.121	167		324.627	469
			324.627	166.111		325.133	471
			325.133	163.889		325.638	463.667
			325.638	163.667		326.146	478.333
			326.146	168.556		326.652	465
			326.652	158.111		327.157	482.333
			327.157	162.333		327.663	495
			327.663	158.556		328.168	493
			328.168	161.667		328.674	487.667
			328.674	161.222		329.179	513
			329.179	163		329.685	505
			329.685	158.111		330.19	513
			330.19	163.222		330.698	517
			330.698	159.222		331.203	505
			331.203	159		331.708	524.333
			331.708	155.222		332.214	540.333
			332.214	156.333		332.719	535
			332.719	159.444		333.224	550.333
			333.224	154.111		333.729	587
			333.729	154.111		334.234	633
			334.234	154.111		334.74	668.333
			334.74	156.556		335.245	738.333
			335.245	156.333		335.75	813.667
			335.75	159		336.255	938.333
			336.255	162.778		336.76	985
			336.76	165		337.265	1023
			337.265	161.222		337.77	1009.67
			337.77	157		338.275	925
			338.275	157.222		338.78	812.333
			338.78	158.333		339.285	690.333
			339.285	157.889		339.79	607.667
			339.79	156.556		340.295	557
			340.295	150.333		340.799	530.333
			340.799	152.111		341.304	519.667
			341.304	151.222		341.809	483
			341.809	152.111		342.314	469.667
			342.314	156.556		342.819	458.333
			342.819	148.333		343.323	457
			343.323	148.556		343.828	461.667
			343.828	147		344.333	441.667
			344.333	149.222		344.837	450.333
			344.837	148.778		345.342	443
			345.342	149.444		345.846	449
			345.846	149.222		346.351	437
			346.351	147.222		346.855	419.667
			346.855	149.222		347.36	439.667
			347.36	148.778		347.864	424.333
			347.864	147		348.367	436.333
			348.367	146.111		348.871	428.333
			348.871	144.333		349.375	421
			349.375	150.778		349.88	427.667
			349.88	143		350.384	423
			350.384	142.333		350.888	413
			350.888	141.889		351.393	431.667
			351.393	144.333		351.897	419
			351.897	144.111		352.399	421
			352.399	151.222		352.903	425.667
			352.903	145.444		353.407	419.667
			353.407	145.222		353.911	399
			353.911	143.667		354.415	426.333
			354.415	143.444		354.92	423.667
			354.92	140.333		355.422	413
			355.422	143.667		355.926	429.667
			355.926	143.667		356.43	422.333
			356.43	133.667		356.933	421.667
			356.933	139.222		357.437	427.667
			357.437	140.333		357.939	422.333
			357.939	139.667		358.443	415.667
			358.443	139.667		358.947	406.333
			358.947	141.667		359.451	409.667
			359.451	140.333		359.954	415.667
			359.954	137.444		360.456	405.667
			360.456	136.333		360.96	401.667
			360.96	133.444		361.464	401.667
			361.464	134.778		361.967	383.667
			361.967	137.444		362.469	395.667
			362.469	138.778		362.973	411.667
			362.973	140.333		363.476	400.333
			363.476	137.667		363.98	393
			363.98	136.333		364.481	400.333
			364.481	137		364.985	411
			364.985	137.222		365.488	390.333
			365.488	136.333		365.99	393
			365.99	134.333		366.493	410.333
			366.493	137.444		366.996	391
			366.996	139.889		367.498	384.333
			367.498	133.444		368.001	396.333
			368.001	131.889		368.504	400.333
			368.504	132.556		369.006	389.667
			369.006	132.556		369.509	405
			369.509	132.778		370.012	399
			370.012	131.667		370.513	393
			370.513	132.778		371.016	387
			371.016	129.889		371.52	390.333
			371.52	130.111		372.021	393
			372.021	132.556		372.524	387
			372.524	131.222		373.027	382.333
			373.027	129.667		373.528	391.667
			373.528	131.222		374.031	379.667
			374.031	129.889		374.532	366.333
			374.532	122.556		375.035	393
			375.035	132.111		375.538	391.667
			375.538	135.889		376.038	381.667
			376.038	129		376.541	374.333
			376.541	128.111		377.042	375.667
			377.042	125.889		377.545	389.667
			377.545	124.111		378.048	368.333
			378.048	125.444		378.548	381.667
			378.548	130.333		379.051	385.667
			379.051	125.889		379.552	377.667
			379.552	125.444		380.055	375.667
			380.055	127.222		380.555	381
			380.555	125.444		381.058	384.333
			381.058	129		381.558	391
			381.558	122.556		382.061	385.667
			382.061	122.778		382.561	381.667
			382.561	121.889		383.064	379
			383.064	124.111		383.564	369.667
			383.564	120.111		384.067	391
			384.067	117.222		384.567	375.667
			384.567	119.222		385.07	368.333
			385.07	119.667		385.57	385.667
			385.57	117.444		386.072	376.333
			386.072	126.556		386.573	381
			386.573	118.556		387.075	370.333
			387.075	125.889		387.575	369.667
			387.575	121		388.077	376.333
			388.077	122.111		388.577	373
			388.577	125.667		389.08	375
			389.08	126.333		389.58	387
			389.58	122.556		390.082	383
			390.082	123		390.582	388.333
			390.582	128.333		391.082	377
			391.082	126.333		391.584	381
			391.584	123.444		392.084	372.333
			392.084	123.222		392.586	388.333
			392.586	125.667		393.086	383
			393.086	123.222		393.586	377
			393.586	121.667		394.088	365
			394.088	125.667		394.588	374.333
			394.588	119.667		395.089	373.667
			395.089	123.444		395.589	379.667
			395.589	121.444		396.089	359.667
			396.089	120.556		396.591	371.667
			396.591	121.444		397.09	367
			397.09	123		397.59	365
			397.59	125.222		398.092	377.667
			398.092	127.222		398.591	369.667
			398.591	126.556		399.091	365
			399.091	121.667		399.593	378.333
			399.593	123.667

## Sheet: Fig.1f
distance	height
0	-3.22064e-08
9.05215e-08	-3.20642e-08
1.81043e-07	-3.15907e-08
2.71565e-07	-3.17591e-08
3.62086e-07	-3.18192e-08
4.52608e-07	-3.1913e-08
5.43129e-07	-3.19008e-08
6.33651e-07	-3.19723e-08
7.24172e-07	-3.21402e-08
8.14694e-07	-3.20589e-08
9.05215e-07	-3.22512e-08
9.95737e-07	-3.25012e-08
1.08626e-06	-3.25057e-08
1.17678e-06	-3.22798e-08
1.2673e-06	-3.19184e-08
1.35782e-06	-3.1887e-08
1.44834e-06	-3.20271e-08
1.53887e-06	-3.20865e-08
1.62939e-06	-3.21272e-08
1.71991e-06	-3.21379e-08
1.81043e-06	-3.22663e-08
1.90095e-06	-3.20743e-08
1.99147e-06	-3.20932e-08
2.08199e-06	-3.19875e-08
2.17252e-06	-3.17513e-08
2.26304e-06	-3.13581e-08
2.35356e-06	-2.93794e-08
2.44408e-06	-2.44584e-08
2.5346e-06	-2.21508e-08
2.62512e-06	-2.22155e-08
2.71565e-06	-2.23315e-08
2.80617e-06	-2.26353e-08
2.89669e-06	-2.26424e-08
2.98721e-06	-2.13169e-08
3.07773e-06	-2.24326e-08
3.16825e-06	-2.23227e-08
3.25877e-06	-2.2728e-08
3.3493e-06	-2.26311e-08
3.43982e-06	-2.29128e-08
3.53034e-06	-2.27165e-08
3.62086e-06	-2.2146e-08
3.71138e-06	-2.08778e-08
3.8019e-06	-2.13501e-08
3.89242e-06	-2.1323e-08
3.98295e-06	-2.12868e-08
4.07347e-06	-2.11939e-08
4.16399e-06	-2.19429e-08
4.25451e-06	-2.122e-08
4.34503e-06	-2.1047e-08
4.43555e-06	-2.15917e-08
4.52608e-06	-2.10949e-08
4.6166e-06	-2.0896e-08
4.70712e-06	-2.06651e-08
4.79764e-06	-2.14004e-08
4.88816e-06	-2.07247e-08
4.97868e-06	-2.12253e-08
5.0692e-06	-2.10396e-08
5.15973e-06	-2.09646e-08
5.25025e-06	-2.1029e-08
5.34077e-06	-2.07061e-08
5.43129e-06	-2.07125e-08
5.52181e-06	-2.10978e-08
5.61233e-06	-2.15668e-08
5.70285e-06	-2.20968e-08
5.79338e-06	-2.18169e-08
5.8839e-06	-2.16197e-08
5.97442e-06	-2.19046e-08
6.06494e-06	-2.18519e-08
6.15546e-06	-2.21567e-08
6.24598e-06	-2.22672e-08
6.33651e-06	-2.24013e-08
6.42703e-06	-2.03229e-08
6.51755e-06	-1.2133e-08
6.60807e-06	1.2623e-09
6.69859e-06	9.48046e-09
6.78911e-06	9.96573e-09
6.87963e-06	8.64654e-09
6.97016e-06	9.5798e-09
7.06068e-06	1.02232e-08
7.1512e-06	1.01436e-08
7.24172e-06	1.03509e-08
7.33224e-06	1.0893e-08
7.42276e-06	1.13931e-08
7.51329e-06	1.19661e-08
7.60381e-06	1.28581e-08
7.69433e-06	1.39671e-08
7.78485e-06	1.51931e-08
7.87537e-06	1.5065e-08

## Sheet: Fig.2c
CrSBr-80K			CrSBr-90K			CrSBr-100K			CrSBr-110K			CrSBr-120K			CrSBr-130K			CrSBr-140K			CrSBr-160K			CrSBr-180K			CrSBr-200K			CrSBr-220K			CrSBr-250K			CrSBr-300K			CrSBr-350K			CrSBr/FGT-80K			CrSBr/FGT-90K			CrSBr/FGT-100K
Photon energy	intensity		Photon energy	intensity		Photon energy	intensity		Photon energy	intensity		Photon energy	intensity		Photon energy	intensity		Photon energy	intensity		Photon energy	intensity		Photon energy	intensity		Photon energy	intensity		Photon energy	intensity		Photon energy	intensity		Photon energy	intensity		Photon energy	intensity		Photon energy	intensity		Photon energy	intensity		Photon energy	intensity
1.45876	0.000389206		1.45876	0.00179		1.45876	0.00412		1.45876	0.00448		1.45876	0.00284		1.45876	0.00399		1.45876	0.00132		1.45876	0.00231		1.45876	0.00396		1.45876	0.00238		1.45876	0.00384		1.45876	0.00473		1.45876	0.03146		1.45876	0.04711		1.45876	0.00229		1.45876	0.03048		1.45876	0.0297
1.45867	-0.000189325		1.45867	0.00113		1.45867	0.00401		1.45867	0.00414		1.45867	0.00276		1.45867	0.00429		1.45867	0.00182		1.45867	0.00281		1.45867	0.00375		1.45867	0.00284		1.45867	0.00441		1.45867	0.0054		1.45867	0.02904		1.45867	0.04421		1.45867	0.00228		1.45867	0.03216		1.45867	0.02973
1.45859	-6.82926e-05		1.45859	0.00124		1.45859	0.00433		1.45859	0.00424		1.45859	0.00245		1.45859	0.00374		1.45859	0.00132		1.45859	0.00172		1.45859	0.00337		1.45859	0.00249		1.45859	0.0042		1.45859	0.00424		1.45859	0.03133		1.45859	0.05945		1.45859	0.00376		1.45859	0.03045		1.45859	0.02843
1.4585	-0.000297044		1.4585	0.00157		1.4585	0.00432		1.4585	0.00443		1.4585	0.00273		1.4585	0.00405		1.4585	0.0016		1.4585	0.00202		1.4585	0.00362		1.4585	0.00214		1.4585	0.00352		1.4585	0.00539		1.4585	0.03008		1.4585	0.04957		1.4585	0.00374		1.4585	0.03043		1.4585	0.02846
1.45841	-5.94209e-05		1.45841	0.00146		1.45841	0.004		1.45841	0.0041		1.45841	0.00264		1.45841	0.00414		1.45841	0.00153		1.45841	0.00192		1.45841	0.00332		1.45841	0.00286		1.45841	0.00418		1.45841	0.00423		1.45841	0.03237		1.45841	0.04667		1.45841	0.000709811		1.45841	0.03041		1.45841	0.02716
1.45832	-0.000171581		1.45832	0.00179		1.45832	0.00421		1.45832	0.00462		1.45832	0.00249		1.45832	0.00359		1.45832	0.00139		1.45832	0.00182		1.45832	0.00339		1.45832	0.00206		1.45832	0.00465		1.45832	0.00403		1.45832	0.02641		1.45832	0.04656		1.45832	0.00143		1.45832	0.02869		1.45832	0.02652
1.45824	-5.05551e-05		1.45824	0.00168		1.45824	0.00399		1.45824	0.00439		1.45824	0.00262		1.45824	0.004		1.45824	0.00146		1.45824	0.00152		1.45824	0.00328		1.45824	0.00216		1.45824	0.00426		1.45824	0.00499		1.45824	0.0346		1.45824	0.04505		1.45824	0.00216		1.45824	0.03292		1.45824	0.0292
1.45815	-4.61245e-05		1.45815	0.00146		1.45815	0.0042		1.45815	0.00438		1.45815	0.00246		1.45815	0.00388		1.45815	0.00188		1.45815	0.00242		1.45815	0.00363		1.45815	0.00279		1.45815	0.00482		1.45815	0.0046		1.45815	0.03335		1.45815	0.05192		1.45815	0.00288		1.45815	0.03289		1.45815	0.0279
1.45806	-0.000158289		1.45806	0.00168		1.45806	0.00387		1.45806	0.00362		1.45806	0.00259		1.45806	0.00376		1.45806	0.00167		1.45806	0.00222		1.45806	0.00361		1.45806	0.00271		1.45806	0.00472		1.45806	0.00479		1.45806	0.03328		1.45806	0.03924		1.45806	0.00136		1.45806	0.02948		1.45806	0.02859
1.45797	-0.000153861		1.45797	0.00146		1.45797	0.00387		1.45797	0.00404		1.45797	0.00222		1.45797	0.00363		1.45797	0.00181		1.45797	0.00262		1.45797	0.00331		1.45797	0.00236		1.45797	0.00422		1.45797	0.00459		1.45797	0.03085		1.45797	0.04192		1.45797	0.00359		1.45797	0.03201		1.45797	0.02862
1.45789	-0.000149435		1.45789	0.00146		1.45789	0.00419		1.45789	0.00402		1.45789	0.00249		1.45789	0.00405		1.45789	0.00138		1.45789	0.00232		1.45789	0.00366		1.45789	0.00281		1.45789	0.00373		1.45789	0.00583		1.45789	0.02724		1.45789	0.03482		1.45789	0.00207		1.45789	0.02945		1.45789	0.02666
1.4578	-2.84165e-05		1.4578	0.00146		1.4578	0.00407		1.4578	0.00422		1.4578	0.00233		1.4578	0.00371		1.4578	0.00152		1.4578	0.00232		1.4578	0.00409		1.4578	0.00255		1.4578	0.00477		1.4578	0.00505		1.4578	0.03071		1.4578	0.04308		1.4578	0.00131		1.4578	0.03114		1.4578	0.02736
1.45771	-0.000257181		1.45771	0.00157		1.45771	0.00418		1.45771	0.0041		1.45771	0.00232		1.45771	0.0038		1.45771	0.0018		1.45771	0.00212		1.45771	0.00371		1.45771	0.00264		1.45771	0.00457		1.45771	0.00514		1.45771	0.033		1.45771	0.02901		1.45771	0.00204		1.45771	0.02943		1.45771	0.02739
1.45762	9.70224e-05		1.45762	0.00156		1.45762	0.00385		1.45762	0.0043		1.45762	0.00245		1.45762	0.00411		1.45762	0.00138		1.45762	0.00242		1.45762	0.00368		1.45762	0.00301		1.45762	0.00465		1.45762	0.00465		1.45762	0.0341		1.45762	0.04564		1.45762	0.00428		1.45762	0.02857		1.45762	0.02742
1.45754	0.000218037		1.45754	0.00189		1.45754	0.00428		1.45754	0.00386		1.45754	0.00237		1.45754	0.0042		1.45754	0.00166		1.45754	0.00212		1.45754	0.00348		1.45754	0.00256		1.45754	0.00454		1.45754	0.00503		1.45754	0.03167		1.45754	0.03855		1.45754	-0.000246907		1.45754	0.02856		1.45754	0.02678
1.45745	-0.000243936		1.45745	0.00167		1.45745	0.00384		1.45745	0.00406		1.45745	0.00243		1.45745	0.00397		1.45745	0.00173		1.45745	0.00272		1.45745	0.00355		1.45745	0.00283		1.45745	0.00433		1.45745	0.00521		1.45745	0.02452		1.45745	0.05099		1.45745	0.00424		1.45745	0.03279		1.45745	0.02747
1.45736	-0.000356113		1.45736	0.00156		1.45736	0.00394		1.45736	0.00415		1.45736	0.00249		1.45736	0.00374		1.45736	0.00158		1.45736	0.00252		1.45736	0.00399		1.45736	0.00266		1.45736	0.00499		1.45736	0.00501		1.45736	0.03152		1.45736	0.0425		1.45736	0.00271		1.45736	0.03022		1.45736	0.02683
1.45727	-0.000118509		1.45727	0.00156		1.45727	0.00383		1.45727	0.00414		1.45727	0.00226		1.45727	0.00373		1.45727	0.00165		1.45727	0.00202		1.45727	0.00378		1.45727	0.00284		1.45727	0.00498		1.45727	0.00451		1.45727	0.03381		1.45727	0.04796		1.45727	0.00193		1.45727	0.03275		1.45727	0.02686
1.45718	-0.000230689		1.45718	0.00156		1.45718	0.00437		1.45718	0.00391		1.45718	0.00231		1.45718	0.00382		1.45718	0.00158		1.45718	0.00202		1.45718	0.00358		1.45718	0.00231		1.45718	0.00496		1.45718	0.0046		1.45718	0.03845		1.45718	0.04505		1.45718	-0.00109		1.45718	0.02933		1.45718	0.02888
1.4571	6.91177e-06		1.4571	0.00156		1.4571	0.00415		1.4571	0.00454		1.4571	0.0023		1.4571	0.00391		1.4571	0.00151		1.4571	0.00212		1.4571	0.00328		1.4571	0.00276		1.4571	0.00475		1.4571	0.00642		1.4571	0.03366		1.4571	0.03795		1.4571	0.00339		1.4571	0.03271		1.4571	0.02757
1.45701	-0.000221865		1.45701	0.00145		1.45701	0.00393		1.45701	0.0041		1.45701	0.0025		1.45701	0.004		1.45701	0.00158		1.45701	0.00262		1.45701	0.00399		1.45701	0.0033		1.45701	0.00474		1.45701	0.00486		1.45701	0.0324		1.45701	0.03922		1.45701	0.00111		1.45701	0.0276		1.45701	0.02893
1.45692	-0.000217455		1.45692	0.00123		1.45692	0.00403		1.45692	0.00398		1.45692	0.00242		1.45692	0.00366		1.45692	0.00186		1.45692	0.00242		1.45692	0.0037		1.45692	0.00285		1.45692	0.00395		1.45692	0.00562		1.45692	0.0335		1.45692	0.0405		1.45692	0.00335		1.45692	0.02929		1.45692	0.02762
1.45684	-9.64531e-05		1.45684	0.00113		1.45684	0.00403		1.45684	0.00428		1.45684	0.00219		1.45684	0.00365		1.45684	0.002		1.45684	0.00192		1.45684	0.00395		1.45684	0.00321		1.45684	0.00412		1.45684	0.00551		1.45684	0.02753		1.45684	0.04456		1.45684	-0.00193		1.45684	0.03013		1.45684	0.02965
1.45675	0.000141142		1.45675	0.00145		1.45675	0.00424		1.45675	0.00395		1.45675	0.00225		1.45675	0.00385		1.45675	0.00157		1.45675	0.00262		1.45675	0.00356		1.45675	0.00285		1.45675	0.0042		1.45675	0.00434		1.45675	0.03217		1.45675	0.04305		1.45675	0.00407		1.45675	0.02842		1.45675	0.02769
1.45666	-0.000204235		1.45666	0.00112		1.45666	0.00391		1.45666	0.00405		1.45666	0.00238		1.45666	0.00405		1.45666	0.00185		1.45666	0.00202		1.45666	0.00336		1.45666	0.00312		1.45666	0.00428		1.45666	0.00568		1.45666	0.02383		1.45666	0.04432		1.45666	0.00256		1.45666	0.02672		1.45666	0.02972
1.45657	-0.000199837		1.45657	0.00145		1.45657	0.00391		1.45657	0.00382		1.45657	0.00265		1.45657	0.00371		1.45657	0.00185		1.45657	0.00201		1.45657	0.00389		1.45657	0.00294		1.45657	0.00475		1.45657	0.00499		1.45657	0.02847		1.45657	0.04699		1.45657	0.00179		1.45657	0.03011		1.45657	0.02841
1.45649	-0.000312024		1.45649	0.00145		1.45649	0.00422		1.45649	0.00402		1.45649	0.00264		1.45649	0.00359		1.45649	0.00164		1.45649	0.00211		1.45649	0.00368		1.45649	0.00294		1.45649	0.00531		1.45649	0.00488		1.45649	0.03429		1.45649	0.05105		1.45649	0.00177		1.45649	0.0301		1.45649	0.02644
1.4564	-0.000191035		1.4564	0.00178		1.4564	0.004		1.4564	0.0039		1.4564	0.00212		1.4564	0.00389		1.4564	0.00164		1.4564	0.00241		1.4564	0.00311		1.4564	0.00294		1.4564	0.00471		1.4564	0.00515		1.4564	0.02595		1.4564	0.04674		1.4564	0.0025		1.4564	0.03008		1.4564	0.0278
1.45631	0.00027974		1.45631	0.00134		1.45631	0.00411		1.45631	0.00357		1.45631	0.00225		1.45631	0.00356		1.45631	0.00157		1.45631	0.00271		1.45631	0.00364		1.45631	0.00321		1.45631	0.0045		1.45631	0.00571		1.45631	0.02823		1.45631	0.04521		1.45631	0.00247		1.45631	0.03007		1.45631	0.02649
1.45622	-6.56443e-05		1.45622	0.00156		1.45622	0.00389		1.45622	0.00408		1.45622	0.00224		1.45622	0.00429		1.45622	0.00149		1.45622	0.0024		1.45622	0.00371		1.45622	0.00303		1.45622	0.00516		1.45622	0.00628		1.45622	0.03169		1.45622	0.04788		1.45622	0.000945736		1.45622	0.03175		1.45622	0.02984
1.45614	0.000405128		1.45614	0.00167		1.45614	0.0041		1.45614	0.00418		1.45614	0.00244		1.45614	0.00374		1.45614	0.0017		1.45614	0.0023		1.45614	0.0035		1.45614	0.00267		1.45614	0.00417		1.45614	0.00616		1.45614	0.03043		1.45614	0.04775		1.45614	0.00318		1.45614	0.03003		1.45614	0.02787
1.45605	0.000176334		1.45605	0.00156		1.45605	0.00377		1.45605	0.00416		1.45605	0.00236		1.45605	0.00351		1.45605	0.0017		1.45605	0.0025		1.45605	0.0033		1.45605	0.00312		1.45605	0.00492		1.45605	0.00605		1.45605	0.02917		1.45605	0.03785		1.45605	0.00241		1.45605	0.03002		1.45605	0.02656
1.45596	-5.2461e-05		1.45596	0.00101		1.45596	0.00377		1.45596	0.00362		1.45596	0.00242		1.45596	0.00371		1.45596	0.0017		1.45596	0.0024		1.45596	0.00374		1.45596	0.00303		1.45596	0.005		1.45596	0.00565		1.45596	0.03027		1.45596	0.0447		1.45596	0.00163		1.45596	0.03001		1.45596	0.02858
1.45588	6.85243e-05		1.45588	0.00156		1.45588	0.00409		1.45588	0.0036		1.45588	0.0019		1.45588	0.00348		1.45588	0.00191		1.45588	0.00259		1.45588	0.00317		1.45588	0.00338		1.45588	0.00421		1.45588	0.00515		1.45588	0.03373		1.45588	0.04457		1.45588	0.00311		1.45588	0.03084		1.45588	0.02793
1.45579	7.29141e-05		1.45579	0.00134		1.45579	0.00376		1.45579	0.00412		1.45579	0.00188		1.45579	0.00368		1.45579	0.0017		1.45579	0.00209		1.45579	0.00314		1.45579	0.00284		1.45579	0.00486		1.45579	0.00484		1.45579	0.02774		1.45579	0.04026		1.45579	0.00384		1.45579	0.02998		1.45579	0.02929
1.4557	-3.92916e-05		1.4557	0.0021		1.4557	0.00408		1.4557	0.00368		1.4557	0.00216		1.4557	0.00345		1.4557	0.00191		1.4557	0.00209		1.4557	0.00321		1.4557	0.00257		1.4557	0.00494		1.4557	0.00443		1.4557	0.0371		1.4557	0.04152		1.4557	0.00231		1.4557	0.03081		1.4557	0.02864
1.45561	-3.4905e-05		1.45561	0.00155		1.45561	0.00397		1.45561	0.00367		1.45561	0.00229		1.45561	0.00375		1.45561	0.00162		1.45561	0.00278		1.45561	0.00301		1.45561	0.00329		1.45561	0.00405		1.45561	0.00692		1.45561	0.03111		1.45561	0.0386		1.45561	0.000787138		1.45561	0.0325		1.45561	0.026
1.45553	8.60742e-05		1.45553	0.00166		1.45553	0.00407		1.45553	0.00429		1.45553	0.00199		1.45553	0.00363		1.45553	0.00155		1.45553	0.00218		1.45553	0.00345		1.45553	0.00364		1.45553	0.00518		1.45553	0.00536		1.45553	0.03103		1.45553	0.04126		1.45553	0.00302		1.45553	0.03163		1.45553	0.02735
1.45544	-0.000142747		1.45544	0.00177		1.45544	0.00385		1.45544	0.00343		1.45544	0.00226		1.45544	0.00351		1.45544	0.00183		1.45544	0.00228		1.45544	0.00352		1.45544	0.00265		1.45544	0.00545		1.45544	0.00562		1.45544	0.03094		1.45544	0.04392		1.45544	0.00299		1.45544	0.03076		1.45544	0.02937
1.45535	9.48234e-05		1.45535	0.00155		1.45535	0.00428		1.45535	0.00352		1.45535	0.00225		1.45535	0.00349		1.45535	0.00197		1.45535	0.00257		1.45535	0.00331		1.45535	0.00319		1.45535	0.00504		1.45535	0.00512		1.45535	0.0344		1.45535	0.04099		1.45535	0.00297		1.45535	0.02734		1.45535	0.02739
1.45526	0.000215798		1.45526	0.00155		1.45526	0.00384		1.45526	0.00415		1.45526	0.00209		1.45526	0.00369		1.45526	0.00162		1.45526	0.00257		1.45526	0.00338		1.45526	0.00336		1.45526	0.00434		1.45526	0.00654		1.45526	0.03549		1.45526	0.03807		1.45526	-5.56718e-05		1.45526	0.03158		1.45526	0.02942
1.45518	-0.000129605		1.45518	0.00133		1.45518	0.00394		1.45518	0.00371		1.45518	0.00208		1.45518	0.00335		1.45518	0.00147		1.45518	0.00237		1.45518	0.00336		1.45518	0.00327		1.45518	0.00538		1.45518	0.00566		1.45518	0.0354		1.45518	0.03514		1.45518	-0.00082374		1.45518	0.02902		1.45518	0.02678
1.45509	0.000224554		1.45509	0.00155		1.45509	0.00383		1.45509	0.00401		1.45509	0.0025		1.45509	0.00377		1.45509	0.0019		1.45509	0.00246		1.45509	0.00297		1.45509	0.00371		1.45509	0.00401		1.45509	0.00592		1.45509	0.03296		1.45509	0.04478		1.45509	0.000666039		1.45509	0.03328		1.45509	0.02947
1.455	0.000345524		1.455	0.00177		1.455	0.00394		1.455	0.00357		1.455	0.00205		1.455	0.00311		1.455	0.00168		1.455	0.00256		1.455	0.00322		1.455	0.00326		1.455	0.00447		1.455	0.00571		1.455	0.03523		1.455	0.04604		1.455	0.00216		1.455	0.03072		1.455	0.02483
1.45492	-0.000233072		1.45492	0.00144		1.45492	0.0035		1.45492	0.00377		1.45492	0.00204		1.45492	0.00341		1.45492	0.00154		1.45492	0.00216		1.45492	0.00284		1.45492	0.00316		1.45492	0.00493		1.45492	0.00588		1.45492	0.03396		1.45492	0.03892		1.45492	0.00214		1.45492	0.02816		1.45492	0.02685
1.45483	-0.000112106		1.45483	0.00144		1.45483	0.00414		1.45483	0.00397		1.45483	0.0021		1.45483	0.0034		1.45483	0.00175		1.45483	0.00255		1.45483	0.00309		1.45483	0.00351		1.45483	0.00548		1.45483	0.00537		1.45483	0.02679		1.45483	0.04576		1.45483	0.00137		1.45483	0.03241		1.45483	0.03021
1.45474	0.000125453		1.45474	0.00155		1.45474	0.00371		1.45474	0.00364		1.45474	0.00223		1.45474	0.0036		1.45474	0.00182		1.45474	0.00225		1.45474	0.0027		1.45474	0.00369		1.45474	0.00526		1.45474	0.00554		1.45474	0.03142		1.45474	0.04563		1.45474	0.000588838		1.45474	0.02728		1.45474	0.02756
1.45465	0.000363011		1.45465	0.00188		1.45465	0.0037		1.45465	0.00384		1.45465	0.00229		1.45465	0.00315		1.45465	0.00168		1.45465	0.00274		1.45465	0.00314		1.45465	0.00323		1.45465	0.00437		1.45465	0.00638		1.45465	0.03841		1.45465	0.04549		1.45465	0.00131		1.45465	0.02896		1.45465	0.02824
1.45457	1.75967e-05		1.45457	0.00133		1.45457	0.00391		1.45457	0.00382		1.45457	0.00213		1.45457	0.00303		1.45457	0.00174		1.45457	0.00214		1.45457	0.00367		1.45457	0.00314		1.45457	0.00521		1.45457	0.0053		1.45457	0.03006		1.45457	0.04814		1.45457	0.00203		1.45457	0.02979		1.45457	0.02759
1.45448	2.1963e-05		1.45448	0.00155		1.45448	0.00369		1.45448	0.0036		1.45448	0.00226		1.45448	0.00323		1.45448	0.00174		1.45448	0.00263		1.45448	0.00346		1.45448	0.00385		1.45448	0.0049		1.45448	0.00556		1.45448	0.03351		1.45448	0.04102		1.45448	0.00275		1.45448	0.02976		1.45448	0.0296
1.45439	0.000142922		1.45439	0.00155		1.45439	0.00444		1.45439	0.00348		1.45439	0.00196		1.45439	0.003		1.45439	0.00167		1.45439	0.00233		1.45439	0.00362		1.45439	0.00259		1.45439	0.00507		1.45439	0.00688		1.45439	0.0287		1.45439	0.04787		1.45439	0.00273		1.45439	0.0323		1.45439	0.03028
1.45431	-0.000319091		1.45431	0.00111		1.45431	0.00358		1.45431	0.004		1.45431	0.00216		1.45431	0.00331		1.45431	0.0016		1.45431	0.00232		1.45431	0.00314		1.45431	0.00347		1.45431	0.00485		1.45431	0.00493		1.45431	0.03097		1.45431	0.04633		1.45431	0.00271		1.45431	0.02889		1.45431	0.02631
1.45422	-0.000431324		1.45422	0.00155		1.45422	0.004		1.45422	0.00345		1.45422	0.00207		1.45422	0.00329		1.45422	0.00188		1.45422	0.00231		1.45422	0.0034		1.45422	0.00364		1.45422	0.00482		1.45422	0.00577		1.45422	0.02733		1.45422	0.0406		1.45422	0.00194		1.45422	0.03059		1.45422	0.029
1.45413	-7.71819e-05		1.45413	0.00144		1.45413	0.00411		1.45413	0.00386		1.45413	0.00206		1.45413	0.00306		1.45413	0.00159		1.45413	0.00251		1.45413	0.00319		1.45413	0.00301		1.45413	0.0047		1.45413	0.00526		1.45413	0.02724		1.45413	0.05023		1.45413	0.00344		1.45413	0.03144		1.45413	0.02836
1.45405	4.37703e-05		1.45405	0.00154		1.45405	0.00356		1.45405	0.00364		1.45405	0.00241		1.45405	0.00337		1.45405	0.0018		1.45405	0.0021		1.45405	0.00289		1.45405	0.00345		1.45405	0.00515		1.45405	0.00706		1.45405	0.03777		1.45405	0.0473		1.45405	-0.00184		1.45405	0.03229		1.45405	0.02972
1.45396	0.000514503		1.45396	0.00111		1.45396	0.00388		1.45396	0.00426		1.45396	0.00225		1.45396	0.00324		1.45396	0.00152		1.45396	0.0025		1.45396	0.00306		1.45396	0.00308		1.45396	0.00484		1.45396	0.0053		1.45396	0.03531		1.45396	0.03878		1.45396	0.0019		1.45396	0.03229		1.45396	0.03108
1.45387	5.24821e-05		1.45387	0.00176		1.45387	0.00399		1.45387	0.0034		1.45387	0.00209		1.45387	0.00301		1.45387	0.00159		1.45387	0.00249		1.45387	0.00303		1.45387	0.00352		1.45387	0.00481		1.45387	0.0071		1.45387	0.03522		1.45387	0.02747		1.45387	0.00264		1.45387	0.03142		1.45387	0.02709
1.45378	0.00017343		1.45378	0.00154		1.45378	0.00398		1.45378	0.00359		1.45378	0.00193		1.45378	0.00332		1.45378	0.0018		1.45378	0.00239		1.45378	0.00292		1.45378	0.00351		1.45378	0.00507		1.45378	0.00621		1.45378	0.03277		1.45378	0.04687		1.45378	0.00111		1.45378	0.02629		1.45378	0.03045
1.4537	-5.54065e-05		1.4537	0.00143		1.4537	0.00409		1.4537	0.00358		1.4537	0.00214		1.4537	0.0032		1.4537	0.00173		1.4537	0.00268		1.4537	0.00317		1.4537	0.00323		1.4537	0.00456		1.4537	0.00608		1.4537	0.02323		1.4537	0.04673		1.4537	0.0026		1.4537	0.03055		1.4537	0.02913
1.45361	6.55377e-05		1.45361	0.00132		1.45361	0.00354		1.45361	0.00304		1.45361	0.00191		1.45361	0.00297		1.45361	0.00158		1.45361	0.00257		1.45361	0.00343		1.45361	0.00358		1.45361	0.00511		1.45361	0.00624		1.45361	0.03022		1.45361	0.03542		1.45361	0.00258		1.45361	0.02799		1.45361	0.02849
1.45352	0.000536262		1.45352	0.00143		1.45352	0.00354		1.45352	0.00313		1.45352	0.00189		1.45352	0.00359		1.45352	0.00158		1.45352	0.00237		1.45352	0.00276		1.45352	0.00402		1.45352	0.00508		1.45352	0.0066		1.45352	0.03484		1.45352	0.04923		1.45352	0.00182		1.45352	0.02884		1.45352	0.03119
1.45344	0.000190827		1.45344	0.00165		1.45344	0.00386		1.45344	0.00354		1.45344	0.00195		1.45344	0.00326		1.45344	0.00179		1.45344	0.00246		1.45344	0.00329		1.45344	0.00365		1.45344	0.00457		1.45344	0.00589		1.45344	0.0312		1.45344	0.05886		1.45344	-0.00121		1.45344	0.03055		1.45344	0.02787
1.45335	0.000778143		1.45335	0.000995216		1.45335	0.00396		1.45335	0.00321		1.45335	0.00165		1.45335	0.00271		1.45335	0.00179		1.45335	0.00225		1.45335	0.00272		1.45335	0.00364		1.45335	0.00512		1.45335	0.00673		1.45335	0.03701		1.45335	0.04754		1.45335	0.000291208		1.45335	0.03227		1.45335	0.02857
1.45326	0.000432704		1.45326	0.0011		1.45326	0.00374		1.45326	0.00351		1.45326	0.00221		1.45326	0.00333		1.45326	0.002		1.45326	0.00235		1.45326	0.00352		1.45326	0.00363		1.45326	0.00519		1.45326	0.00679		1.45326	0.02629		1.45326	0.0446		1.45326	0.00179		1.45326	0.03141		1.45326	0.02792
1.45318	0.000320453		1.45318	0.00187		1.45318	0.00438		1.45318	0.0035		1.45318	0.00162		1.45318	0.0031		1.45318	0.00164		1.45318	0.00234		1.45318	0.00277		1.45318	0.00353		1.45318	0.00516		1.45318	0.00647		1.45318	0.03091		1.45318	0.04725		1.45318	0.00177		1.45318	0.03226		1.45318	0.02794
1.45309	0.000208199		1.45309	0.00165		1.45309	0.00427		1.45309	0.00348		1.45309	0.00219		1.45309	0.00309		1.45309	0.00171		1.45309	0.00243		1.45309	0.00339		1.45309	0.00342		1.45309	0.00522		1.45309	0.00615		1.45309	0.03435		1.45309	0.05548		1.45309	0.000985469		1.45309	0.03138		1.45309	0.02796
1.453	0.000329132		1.453	0.00186		1.453	0.00383		1.453	0.00336		1.453	0.0021		1.453	0.00307		1.453	0.00178		1.453	0.00292		1.453	0.00327		1.453	0.00368		1.453	0.0051		1.453	0.0064		1.453	0.03071		1.453	0.03578		1.453	-0.00055167		1.453	0.02966		1.453	0.0273
1.45292	0.000799845		1.45292	0.00154		1.45292	0.00394		1.45292	0.00356		1.45292	0.00194		1.45292	0.00316		1.45292	0.00136		1.45292	0.00202		1.45292	0.00307		1.45292	0.00322		1.45292	0.00564		1.45292	0.00676		1.45292	0.03533		1.45292	0.0482		1.45292	0.000937166		1.45292	0.02708		1.45292	0.02731
1.45283	0.000337805		1.45283	0.00143		1.45283	0.00393		1.45283	0.00387		1.45283	0.00207		1.45283	0.00293		1.45283	0.00164		1.45283	0.00241		1.45283	0.00277		1.45283	0.00366		1.45283	0.00446		1.45283	0.0074		1.45283	0.03405		1.45283	0.03269		1.45283	0.000164338		1.45283	0.03049		1.45283	0.02867
1.45274	0.000575327		1.45274	0.00132		1.45274	0.00404		1.45274	0.00322		1.45274	0.00191		1.45274	0.00303		1.45274	0.00178		1.45274	0.0029		1.45274	0.00302		1.45274	0.00382		1.45274	0.00452		1.45274	0.00534		1.45274	0.03395		1.45274	0.04511		1.45274	0.00242		1.45274	0.02878		1.45274	0.02736
1.45266	0.000113283		1.45266	0.00132		1.45266	0.00414		1.45266	0.00363		1.45266	0.00204		1.45266	0.00355		1.45266	0.00199		1.45266	0.00239		1.45266	0.00328		1.45266	0.00291		1.45266	0.00516		1.45266	0.00665		1.45266	0.03739		1.45266	0.04496		1.45266	0.000140284		1.45266	0.02964		1.45266	0.03006
1.45257	-0.000115574		1.45257	0.00164		1.45257	0.0037		1.45257	0.0034		1.45257	0.00196		1.45257	0.00289		1.45257	0.0017		1.45257	0.00219		1.45257	0.00307		1.45257	0.00272		1.45257	0.00465		1.45257	0.00642		1.45257	0.03257		1.45257	0.0476		1.45257	-0.00139		1.45257	0.03221		1.45257	0.02874
1.45248	-0.000344433		1.45248	0.00164		1.45248	0.00391		1.45248	0.00339		1.45248	0.00173		1.45248	0.00309		1.45248	0.00205		1.45248	0.00258		1.45248	0.00296		1.45248	0.0036		1.45248	0.00491		1.45248	0.00697		1.45248	0.03247		1.45248	0.04744		1.45248	0.00238		1.45248	0.02878		1.45248	0.02944
1.4524	0.00012627		1.4524	0.00153		1.4524	0.00369		1.4524	0.00306		1.4524	0.00179		1.4524	0.0035		1.4524	0.00198		1.4524	0.00267		1.4524	0.00303		1.4524	0.00332		1.4524	0.00487		1.4524	0.00597		1.4524	0.03827		1.4524	0.0431		1.4524	8.88628e-05		1.4524	0.02791		1.4524	0.02878
1.45231	0.000363784		1.45231	0.00131		1.45231	0.00391		1.45231	0.00347		1.45231	0.00192		1.45231	0.00338		1.45231	0.0017		1.45231	0.00266		1.45231	0.00282		1.45231	0.0033		1.45231	0.00455		1.45231	0.0067		1.45231	0.02047		1.45231	0.03876		1.45231	0.00158		1.45231	0.03047		1.45231	0.0288
1.45222	0.000251514		1.45222	0.00164		1.45222	0.00369		1.45222	0.00303		1.45222	0.00169		1.45222	0.00315		1.45222	0.00184		1.45222	0.00225		1.45222	0.00243		1.45222	0.00311		1.45222	0.00577		1.45222	0.0058		1.45222	0.03098		1.45222	0.02884		1.45222	4.76906e-05		1.45222	0.02875		1.45222	0.03016
1.45214	0.000489019		1.45214	0.00131		1.45214	0.00401		1.45214	0.00344		1.45214	0.00182		1.45214	0.00281		1.45214	0.0019		1.45214	0.00204		1.45214	0.00305		1.45214	0.00354		1.45214	0.00468		1.45214	0.00557		1.45214	0.03796		1.45214	0.04823		1.45214	0.000788396		1.45214	0.02789		1.45214	0.02883
1.45205	0.000143558		1.45205	0.00153		1.45205	0.004		1.45205	0.00374		1.45205	0.00166		1.45205	0.00312		1.45205	0.00162		1.45205	0.00233		1.45205	0.00239		1.45205	0.00362		1.45205	0.00484		1.45205	0.00649		1.45205	0.03196		1.45205	0.0397		1.45205	1.42683e-05		1.45205	0.02616		1.45205	0.02885
1.45196	0.000147877		1.45196	0.00153		1.45196	0.00367		1.45196	0.00331		1.45196	0.00172		1.45196	0.00278		1.45196	0.00148		1.45196	0.00252		1.45196	0.00264		1.45196	0.0036		1.45196	0.00451		1.45196	0.0078		1.45196	0.02831		1.45196	0.05071		1.45196	0.000757025		1.45196	0.02788		1.45196	0.03021
1.45188	0.000152194		1.45188	0.00175		1.45188	0.00345		1.45188	0.00308		1.45188	0.00185		1.45188	0.00287		1.45188	0.0014		1.45188	0.00222		1.45188	0.00289		1.45188	0.00305		1.45188	0.00477		1.45188	0.0069		1.45188	0.02585		1.45188	0.04776		1.45188	-0.00077696		1.45188	0.02873		1.45188	0.02889
1.45179	3.9916e-05		1.45179	0.00131		1.45179	0.00366		1.45179	0.00328		1.45179	0.00176		1.45179	0.00275		1.45179	0.00161		1.45179	0.00261		1.45179	0.00296		1.45179	0.00375		1.45179	0.00541		1.45179	0.00618		1.45179	0.03282		1.45179	0.03365		1.45179	-0.00231		1.45179	0.02787		1.45179	0.02823
1.4517	4.42301e-05		1.4517	0.00185		1.4517	0.00334		1.4517	0.00326		1.4517	0.00153		1.4517	0.00273		1.4517	0.00182		1.4517	0.0022		1.4517	0.00257		1.4517	0.00355		1.4517	0.0047		1.4517	0.00682		1.4517	0.02918		1.4517	0.04745		1.4517	-0.00233		1.4517	0.03045		1.4517	0.02893
1.45161	4.85425e-05		1.45161	0.00153		1.45161	0.00355		1.45161	0.00346		1.45161	0.00195		1.45161	0.00315		1.45161	0.00196		1.45161	0.00259		1.45161	0.00274		1.45161	0.00389		1.45161	0.00505		1.45161	0.00639		1.45161	0.03615		1.45161	0.04729		1.45161	0.000697334		1.45161	0.02701		1.45161	0.02895
1.45153	-0.000180335		1.45153	0.00163		1.45153	0.00397		1.45153	0.00324		1.45153	0.00179		1.45153	0.00292		1.45153	0.00203		1.45153	0.00248		1.45153	0.00308		1.45153	0.0028		1.45153	0.00501		1.45153	0.00664		1.45153	0.0325		1.45153	0.03876		1.45153	-7.7279e-05		1.45153	0.027		1.45153	0.02897
1.45144	0.00029035		1.45144	0.0012		1.45144	0.00354		1.45144	0.00322		1.45144	0.00149		1.45144	0.0029		1.45144	0.00175		1.45144	0.00247		1.45144	0.00315		1.45144	0.00368		1.45144	0.00478		1.45144	0.00564		1.45144	0.02886		1.45144	0.04139		1.45144	-9.31298e-05		1.45144	0.03045		1.45144	0.02966
1.45135	6.14518e-05		1.45135	0.00185		1.45135	0.00375		1.45135	0.00321		1.45135	0.00169		1.45135	0.00342		1.45135	0.00196		1.45135	0.00236		1.45135	0.00249		1.45135	0.00312		1.45135	0.00513		1.45135	0.00607		1.45135	0.02875		1.45135	0.04263		1.45135	0.00293		1.45135	0.02699		1.45135	0.02832
1.45127	0.000182369		1.45127	0.00141		1.45127	0.00364		1.45127	0.00341		1.45127	0.00161		1.45127	0.00265		1.45127	0.00195		1.45127	0.00265		1.45127	0.00274		1.45127	0.00365		1.45127	0.00462		1.45127	0.0069		1.45127	0.03218		1.45127	0.05643		1.45127	0.00215		1.45127	0.02957		1.45127	0.02834
1.45118	0.000419843		1.45118	0.0012		1.45118	0.00385		1.45118	0.00329		1.45118	0.00188		1.45118	0.00264		1.45118	0.00181		1.45118	0.00274		1.45118	0.00226		1.45118	0.00389		1.45118	0.00429		1.45118	0.00666		1.45118	0.02853		1.45118	0.04231		1.45118	0.000612197		1.45118	0.02957		1.45118	0.02835
1.45109	-0.000158824		1.45109	0.0013		1.45109	0.00352		1.45109	0.00338		1.45109	0.00172		1.45109	0.00294		1.45109	0.00188		1.45109	0.00243		1.45109	0.00324		1.45109	0.00388		1.45109	0.00464		1.45109	0.00672		1.45109	0.03314		1.45109	0.05052		1.45109	-0.00245		1.45109	0.02956		1.45109	0.02905
1.45101	0.000311852		1.45101	0.0013		1.45101	0.00384		1.45101	0.00326		1.45101	0.00171		1.45101	0.00314		1.45101	0.00195		1.45101	0.00262		1.45101	0.00267		1.45101	0.00341		1.45101	0.00528		1.45101	0.00639		1.45101	0.03185		1.45101	0.03919		1.45101	-0.00247		1.45101	0.03043		1.45101	0.02839
1.45092	0.000432745		1.45092	0.0013		1.45092	0.00405		1.45092	0.00314		1.45092	0.00177		1.45092	0.00259		1.45092	0.00152		1.45092	0.00251		1.45092	0.00237		1.45092	0.00339		1.45092	0.00524		1.45092	0.00692		1.45092	0.03528		1.45092	0.04322		1.45092	-0.00019786		1.45092	0.02697		1.45092	0.03178
1.45083	0.000553636		1.45083	0.00185		1.45083	0.00394		1.45083	0.00302		1.45083	0.00183		1.45083	0.003		1.45083	0.00201		1.45083	0.00259		1.45083	0.00318		1.45083	0.00319		1.45083	0.00501		1.45083	0.00678		1.45083	0.03753		1.45083	0.04585		1.45083	0.000547651		1.45083	0.03215		1.45083	0.02774
1.45075	-2.50381e-05		1.45075	0.0013		1.45075	0.00404		1.45075	0.003		1.45075	0.00174		1.45075	0.00288		1.45075	0.0018		1.45075	0.00248		1.45075	0.00288		1.45075	0.0038		1.45075	0.00535		1.45075	0.00577		1.45075	0.02916		1.45075	0.04569		1.45075	-0.000997303		1.45075	0.03041		1.45075	0.03046
1.45066	0.000212444		1.45066	0.00152		1.45066	0.00382		1.45066	0.00342		1.45066	0.00158		1.45066	0.00297		1.45066	0.00173		1.45066	0.00297		1.45066	0.00286		1.45066	0.00306		1.45066	0.00493		1.45066	0.00688		1.45066	0.03377		1.45066	0.04273		1.45066	0.00203		1.45066	0.02436		1.45066	0.02845
1.45057	0.000683112		1.45057	0.00174		1.45057	0.00382		1.45057	0.0033		1.45057	0.00164		1.45057	0.00296		1.45057	0.00201		1.45057	0.00246		1.45057	0.00274		1.45057	0.0034		1.45057	0.0047		1.45057	0.00713		1.45057	0.03366		1.45057	0.04117		1.45057	0.000491915		1.45057	0.02608		1.45057	0.02846
1.45049	0.000687402		1.45049	0.00141		1.45049	0.0036		1.45049	0.00286		1.45049	0.00184		1.45049	0.00283		1.45049	0.00158		1.45049	0.00255		1.45049	0.00272		1.45049	0.00374		1.45049	0.00495		1.45049	0.00612		1.45049	0.03473		1.45049	0.02705		1.45049	-0.00105		1.45049	0.02868		1.45049	0.02916
1.4504	0.000808285		1.4504	0.00206		1.4504	0.00391		1.4504	0.00337		1.4504	0.00161		1.4504	0.00293		1.4504	0.00186		1.4504	0.00214		1.4504	0.00297		1.4504	0.00417		1.4504	0.00578		1.4504	0.00665		1.4504	0.02872		1.4504	0.05062		1.4504	0.00353		1.4504	0.03215		1.4504	0.02918
1.45031	0.000346196		1.45031	0.00141		1.45031	0.00434		1.45031	0.00315		1.45031	0.00167		1.45031	0.00291		1.45031	0.00207		1.45031	0.00253		1.45031	0.00313		1.45031	0.00343		1.45031	0.00497		1.45031	0.00574		1.45031	0.03097		1.45031	0.04487		1.45031	-0.000303467		1.45031	0.02869		1.45031	0.03191
1.45023	0.000233887		1.45023	0.0013		1.45023	0.0038		1.45023	0.00345		1.45023	0.00195		1.45023	0.003		1.45023	0.00172		1.45023	0.00232		1.45023	0.00265		1.45023	0.00385		1.45023	0.00367		1.45023	0.00704		1.45023	0.03203		1.45023	0.05447		1.45023	-0.00261		1.45023	0.02955		1.45023	0.03193
1.45014	0.000937734		1.45014	0.00162		1.45014	0.00347		1.45014	0.00333		1.45014	0.00179		1.45014	0.00245		1.45014	0.00178		1.45014	0.00221		1.45014	0.00291		1.45014	0.00347		1.45014	0.00489		1.45014	0.0066		1.45014	0.02838		1.45014	0.04314		1.45014	0.00042699		1.45014	0.02955		1.45014	0.0299
1.45005	0.000242452		1.45005	0.00162		1.45005	0.00379		1.45005	0.00311		1.45005	0.00185		1.45005	0.00243		1.45005	0.00199		1.45005	0.00279		1.45005	0.0027		1.45005	0.00327		1.45005	0.00533		1.45005	0.00733		1.45005	0.03299		1.45005	0.04158		1.45005	-0.00189		1.45005	0.02867		1.45005	0.03059
1.44997	0.000363326		1.44997	0.00129		1.44997	0.00389		1.44997	0.0032		1.44997	0.00169		1.44997	0.00295		1.44997	0.00178		1.44997	0.00258		1.44997	0.00222		1.44997	0.00352		1.44997	0.00567		1.44997	0.0066		1.44997	0.03051		1.44997	0.04979		1.44997	0.000379113		1.44997	0.02866		1.44997	0.02856
1.44988	1.78226e-05		1.44988	0.0014		1.44988	0.00367		1.44988	0.00318		1.44988	0.00153		1.44988	0.00272		1.44988	0.00199		1.44988	0.00257		1.44988	0.00256		1.44988	0.0035		1.44988	0.00544		1.44988	0.00636		1.44988	0.0304		1.44988	0.04124		1.44988	0.000357409		1.44988	0.03038		1.44988	0.03332
1.4498	0.000255287		1.4498	0.00162		1.4498	0.00399		1.4498	0.00338		1.4498	0.00173		1.4498	0.00239		1.4498	0.0017		1.4498	0.00256		1.4498	0.00282		1.4498	0.00321		1.4498	0.0053		1.4498	0.00641		1.4498	0.03028		1.4498	0.0327		1.4498	0.00187		1.4498	0.03038		1.4498	0.03062
1.44971	0.000376156		1.44971	0.00151		1.44971	0.00388		1.44971	0.00305		1.44971	0.00157		1.44971	0.0028		1.44971	0.00198		1.44971	0.00215		1.44971	0.00279		1.44971	0.00309		1.44971	0.00478		1.44971	0.00675		1.44971	0.03489		1.44971	0.04649		1.44971	-0.00275		1.44971	0.02863		1.44971	0.02792
1.44962	0.000380429		1.44962	0.000963713		1.44962	0.00377		1.44962	0.00304		1.44962	0.00163		1.44962	0.00279		1.44962	0.00184		1.44962	0.00243		1.44962	0.00222		1.44962	0.00352		1.44962	0.00551		1.44962	0.00612		1.44962	0.03595		1.44962	0.04911		1.44962	0.00106		1.44962	0.02776		1.44962	0.03268
1.44954	0.000268106		1.44954	0.00173		1.44954	0.00398		1.44954	0.0026		1.44954	0.00154		1.44954	0.00266		1.44954	0.00184		1.44954	0.00242		1.44954	0.00312		1.44954	0.00331		1.44954	0.00479		1.44954	0.00665		1.44954	0.0323		1.44954	0.04755		1.44954	0.0018		1.44954	0.03208		1.44954	0.02657
1.44945	3.91881e-05		1.44945	0.00151		1.44945	0.00376		1.44945	0.0029		1.44945	0.00153		1.44945	0.00286		1.44945	0.00212		1.44945	0.00241		1.44945	0.00291		1.44945	0.00392		1.44945	0.00513		1.44945	0.00669		1.44945	0.02982		1.44945	0.04459		1.44945	-0.000517244		1.44945	0.03034		1.44945	0.03066
1.44936	0.000509832		1.44936	0.00161		1.44936	0.00397		1.44936	0.0031		1.44936	0.00137		1.44936	0.00231		1.44936	0.00183		1.44936	0.00279		1.44936	0.00261		1.44936	0.00336		1.44936	0.00509		1.44936	0.00712		1.44936	0.02852		1.44936	0.04721		1.44936	-0.000536022		1.44936	0.03034		1.44936	0.02863
1.44928	0.000397504		1.44928	0.00161		1.44928	0.00353		1.44928	0.00309		1.44928	0.00157		1.44928	0.00272		1.44928	0.00204		1.44928	0.00258		1.44928	0.00277		1.44928	0.00378		1.44928	0.00447		1.44928	0.0064		1.44928	0.02841		1.44928	0.04285		1.44928	-0.000549626		1.44928	0.02513		1.44928	0.02865
1.44919	0.000868144		1.44919	0.0015		1.44919	0.00353		1.44919	0.00297		1.44919	0.00149		1.44919	0.0026		1.44919	0.00183		1.44919	0.00217		1.44919	0.00275		1.44919	0.00367		1.44919	0.005		1.44919	0.00615		1.44919	0.03655		1.44919	0.04547		1.44919	0.000209349		1.44919	0.02948		1.44919	0.0307
1.4491	0.000289437		1.4491	0.00161		1.4491	0.00385		1.4491	0.00338		1.4491	0.00147		1.4491	0.00216		1.4491	0.00183		1.4491	0.00235		1.4491	0.00254		1.4491	0.00355		1.4491	0.00477		1.4491	0.00648		1.4491	0.03171		1.4491	0.03972		1.4491	0.000973685		1.4491	0.02949		1.4491	0.02801
1.44902	0.000293698		1.44902	0.00161		1.44902	0.0033		1.44902	0.00294		1.44902	0.00153		1.44902	0.00289		1.44902	0.0019		1.44902	0.00204		1.44902	0.00252		1.44902	0.0037		1.44902	0.00482		1.44902	0.00711		1.44902	0.03159		1.44902	0.03954		1.44902	0.000970791		1.44902	0.02951		1.44902	0.02871
1.44893	0.000181382		1.44893	0.0015		1.44893	0.00351		1.44893	0.00314		1.44893	0.00174		1.44893	0.00245		1.44893	0.00175		1.44893	0.00243		1.44893	0.0025		1.44893	0.00368		1.44893	0.00506		1.44893	0.00754		1.44893	0.03501		1.44893	0.04496		1.44893	-0.000575859		1.44893	0.02777		1.44893	0.02804
1.44885	0.000651996		1.44885	0.0015		1.44885	0.00362		1.44885	0.00291		1.44885	0.00187		1.44885	0.00222		1.44885	0.00203		1.44885	0.00221		1.44885	0.00248		1.44885	0.00392		1.44885	0.00405		1.44885	0.00633		1.44885	0.03607		1.44885	0.03222		1.44885	0.000947494		1.44885	0.02777		1.44885	0.03079
1.44876	0.000656271		1.44876	0.00139		1.44876	0.0035		1.44876	0.00268		1.44876	0.00135		1.44876	0.00274		1.44876	0.00175		1.44876	0.0028		1.44876	0.00254		1.44876	0.00399		1.44876	0.00488		1.44876	0.00685		1.44876	0.03123		1.44876	0.04042		1.44876	-0.00293		1.44876	0.03037		1.44876	0.03011
1.44867	0.000310724		1.44867	0.0015		1.44867	0.00361		1.44867	0.00309		1.44867	0.00148		1.44867	0.00218		1.44867	0.00217		1.44867	0.00199		1.44867	0.00188		1.44867	0.00369		1.44867	0.00454		1.44867	0.00487		1.44867	0.03583		1.44867	0.04164		1.44867	0.00244		1.44867	0.03036		1.44867	0.03011
1.44859	0.000314995		1.44859	0.00172		1.44859	0.00393		1.44859	0.00276		1.44859	0.0011		1.44859	0.00281		1.44859	0.00181		1.44859	0.00247		1.44859	0.00232		1.44859	0.00367		1.44859	0.00498		1.44859	0.00578		1.44859	0.02745		1.44859	0.04426		1.44859	-0.000671433		1.44859	0.03121		1.44859	0.02875
1.4485	0.000319245		1.4485	0.00161		1.4485	0.00371		1.4485	0.00285		1.4485	0.00123		1.4485	0.0028		1.4485	0.00188		1.4485	0.00246		1.4485	0.00257		1.4485	0.0031		1.4485	0.00571		1.4485	0.00707		1.4485	0.03323		1.4485	0.02873		1.4485	7.34655e-05		1.4485	0.02946		1.4485	0.03148
1.44842	0.000323493		1.44842	0.00161		1.44842	0.00381		1.44842	0.00284		1.44842	0.00107		1.44842	0.00267		1.44842	0.00237		1.44842	0.00195		1.44842	0.00218		1.44842	0.00334		1.44842	0.00499		1.44842	0.00711		1.44842	0.03075		1.44842	0.04252		1.44842	-0.00149		1.44842	0.0312		1.44842	0.02808
1.44833	0.000560928		1.44833	0.0015		1.44833	0.00391		1.44833	0.00304		1.44833	0.00178		1.44833	0.00244		1.44833	0.00188		1.44833	0.00233		1.44833	0.00252		1.44833	0.00323		1.44833	0.00504		1.44833	0.00609		1.44833	0.03299		1.44833	0.05351		1.44833	-0.0015		1.44833	0.02597		1.44833	0.03082
1.44824	0.000448579		1.44824	0.00139		1.44824	0.00391		1.44824	0.00302		1.44824	0.00119		1.44824	0.00221		1.44824	0.00202		1.44824	0.00192		1.44824	0.0025		1.44824	0.00293		1.44824	0.00422		1.44824	0.00633		1.44824	0.04349		1.44824	0.04077		1.44824	2.59655e-05		1.44824	0.0312		1.44824	0.02879
1.44816	0.000569416		1.44816	0.00106		1.44816	0.00358		1.44816	0.00248		1.44816	0.00161		1.44816	0.00241		1.44816	0.00166		1.44816	0.0028		1.44816	0.00239		1.44816	0.00326		1.44816	0.00552		1.44816	0.00617		1.44816	0.03983		1.44816	0.05176		1.44816	1.76375e-05		1.44816	0.03296		1.44816	0.03017
1.44807	0.000340469		1.44807	0.00127		1.44807	0.00379		1.44807	0.00278		1.44807	0.00131		1.44807	0.00229		1.44807	0.00166		1.44807	0.00219		1.44807	0.00245		1.44807	0.00368		1.44807	0.00461		1.44807	0.0064		1.44807	0.03026		1.44807	0.04181		1.44807	1.20763e-05		1.44807	0.02948		1.44807	0.02745
1.44798	0.000461303		1.44798	0.00182		1.44798	0.00379		1.44798	0.00351		1.44798	0.00187		1.44798	0.00249		1.44798	0.00173		1.44798	0.00227		1.44798	0.0028		1.44798	0.00329		1.44798	0.00562		1.44798	0.00654		1.44798	0.03132		1.44798	0.04442		1.44798	6.61689e-06		1.44798	0.02861		1.44798	0.02884
1.4479	0.000232353		1.4479	0.0016		1.4479	0.00378		1.4479	0.00307		1.4479	0.0012		1.4479	0.00215		1.4479	0.00165		1.4479	0.00216		1.4479	0.00259		1.4479	0.00353		1.4479	0.00442		1.4479	0.00552		1.4479	0.02648		1.4479	0.05123		1.4479	-0.000775588		1.4479	0.02687		1.4479	0.02954
1.44781	0.000353177		1.44781	0.00138		1.44781	0.00356		1.44781	0.00253		1.44781	0.00148		1.44781	0.00256		1.44781	0.00186		1.44781	0.00224		1.44781	0.00229		1.44781	0.00386		1.44781	0.00437		1.44781	0.00604		1.44781	0.03225		1.44781	0.04826		1.44781	-0.000790219		1.44781	0.02862		1.44781	0.03161
1.44773	0.000474005		1.44773	0.00203		1.44773	0.00399		1.44773	0.00283		1.44773	0.00103		1.44773	0.00276		1.44773	0.00221		1.44773	0.00282		1.44773	0.00227		1.44773	0.00383		1.44773	0.00471		1.44773	0.00665		1.44773	0.02977		1.44773	0.04389		1.44773	-0.000809306		1.44773	0.03212		1.44773	0.02887
1.44764	0.000361643		1.44764	0.00149		1.44764	0.00398		1.44764	0.00282		1.44764	0.00174		1.44764	0.00242		1.44764	0.002		1.44764	0.00261		1.44764	0.00234		1.44764	0.00398		1.44764	0.00533		1.44764	0.00736		1.44764	0.03318		1.44764	0.0465		1.44764	0.000718671		1.44764	0.02686		1.44764	0.03025
1.44755	0.000365874		1.44755	0.0016		1.44755	0.00398		1.44755	0.00249		1.44755	0.00151		1.44755	0.00219		1.44755	0.00192		1.44755	0.00219		1.44755	0.00223		1.44755	0.00297		1.44755	0.00567		1.44755	0.00625		1.44755	0.03188		1.44755	0.04353		1.44755	-0.000848508		1.44755	0.02861		1.44755	0.02614
1.44747	0.000486697		1.44747	0.00149		1.44747	0.00365		1.44747	0.00258		1.44747	0.00113		1.44747	0.00218		1.44747	0.00206		1.44747	0.00258		1.44747	0.00239		1.44747	0.00321		1.44747	0.00456		1.44747	0.00657		1.44747	0.03765		1.44747	0.04893		1.44747	-0.000864906		1.44747	0.02861		1.44747	0.02683
1.44738	0.000374329		1.44738	0.0017		1.44738	0.00365		1.44738	0.00278		1.44738	0.00105		1.44738	0.00248		1.44738	0.00178		1.44738	0.00236		1.44738	0.00227		1.44738	0.00398		1.44738	0.0049		1.44738	0.00651		1.44738	0.03635		1.44738	0.04875		1.44738	0.00144		1.44738	0.03036		1.44738	0.02822
1.44729	0.000961524		1.44729	0.00138		1.44729	0.00353		1.44729	0.00298		1.44729	0.00147		1.44729	0.00258		1.44729	0.00227		1.44729	0.00235		1.44729	0.00216		1.44729	0.00306		1.44729	0.00466		1.44729	0.00664		1.44729	0.03386		1.44729	0.04159		1.44729	-0.000896695		1.44729	0.03036		1.44729	0.02685
1.44721	0.000849154		1.44721	0.00137		1.44721	0.00385		1.44721	0.00275		1.44721	0.00145		1.44721	0.00213		1.44721	0.00191		1.44721	0.00183		1.44721	0.00232		1.44721	0.00303		1.44721	0.00441		1.44721	0.00677		1.44721	0.03255		1.44721	0.04839		1.44721	-0.00169		1.44721	0.03036		1.44721	0.02961
1.44712	0.000270405		1.44712	0.00116		1.44712	0.00352		1.44712	0.00295		1.44712	0.00115		1.44712	0.00201		1.44712	0.0017		1.44712	0.00281		1.44712	0.00266		1.44712	0.00308		1.44712	0.00436		1.44712	0.00633		1.44712	0.03715		1.44712	0.04821		1.44712	-0.0017		1.44712	0.02949		1.44712	0.02962
1.44704	0.000857595		1.44704	0.00148		1.44704	0.00406		1.44704	0.00315		1.44704	0.00135		1.44704	0.00264		1.44704	0.00233		1.44704	0.0029		1.44704	0.00227		1.44704	0.0035		1.44704	0.0048		1.44704	0.00675		1.44704	0.02994		1.44704	0.03406		1.44704	-0.00249		1.44704	0.03125		1.44704	0.02963
1.44695	4.56548e-05		1.44695	0.00159		1.44695	0.00384		1.44695	0.00228		1.44695	0.00134		1.44695	0.00219		1.44695	0.00184		1.44695	0.00258		1.44695	0.00225		1.44695	0.00347		1.44695	0.00523		1.44695	0.00668		1.44695	0.03217		1.44695	0.04365		1.44695	-0.0025		1.44695	0.02862		1.44695	0.02896
1.44686	0.000632841		1.44686	0.00148		1.44686	0.00373		1.44686	0.00248		1.44686	0.000961698		1.44686	0.00207		1.44686	0.00219		1.44686	0.00217		1.44686	0.00195		1.44686	0.00308		1.44686	0.00498		1.44686	0.00691		1.44686	0.03205		1.44686	0.04486		1.44686	-0.00174		1.44686	0.03127		1.44686	0.02759
1.44678	-6.25091e-05		1.44678	0.0017		1.44678	0.00383		1.44678	0.00204		1.44678	0.00116		1.44678	0.0027		1.44678	0.00218		1.44678	0.00285		1.44678	0.0022		1.44678	0.00269		1.44678	0.00542		1.44678	0.00714		1.44678	0.02484		1.44678	0.04328		1.44678	0.00214		1.44678	0.02951		1.44678	0.0276
1.44669	0.000757861		1.44669	0.00137		1.44669	0.0035		1.44669	0.00245		1.44669	0.00129		1.44669	0.00236		1.44669	0.00197		1.44669	0.00233		1.44669	0.00227		1.44669	0.00355		1.44669	0.00507		1.44669	0.00611		1.44669	0.02589		1.44669	0.04031		1.44669	0.000558712		1.44669	0.0295		1.44669	0.02898
1.44661	0.000528883		1.44661	0.00159		1.44661	0.0035		1.44661	0.00244		1.44661	0.00128		1.44661	0.00213		1.44661	0.00168		1.44661	0.00281		1.44661	0.00243		1.44661	0.00361		1.44661	0.00435		1.44661	0.00768		1.44661	0.03048		1.44661	0.04292		1.44661	0.00131		1.44661	0.02949		1.44661	0.03174
1.44652	0.00076628		1.44652	0.00148		1.44652	0.00349		1.44652	0.00306		1.44652	0.00105		1.44652	0.0019		1.44652	0.00218		1.44652	0.0024		1.44652	0.00186		1.44652	0.0034		1.44652	0.00468		1.44652	0.00694		1.44652	0.03035		1.44652	0.04971		1.44652	-0.00104		1.44652	0.02772		1.44652	0.02898
1.44643	0.000887081		1.44643	0.00147		1.44643	0.00359		1.44643	0.00273		1.44643	0.000890239		1.44643	0.00231		1.44643	0.00189		1.44643	0.00188		1.44643	0.00193		1.44643	0.00381		1.44643	0.00502		1.44643	0.00717		1.44643	0.03494		1.44643	0.04115		1.44643	-0.000278609		1.44643	0.03213		1.44643	0.02968
1.44635	0.00042491		1.44635	0.00136		1.44635	0.00391		1.44635	0.00261		1.44635	0.000803657		1.44635	0.0024		1.44635	0.00175		1.44635	0.00197		1.44635	0.00236		1.44635	0.00279		1.44635	0.00535		1.44635	0.00556		1.44635	0.02655		1.44635	0.04096		1.44635	0.000491975		1.44635	0.02773		1.44635	0.02831
1.44626	0.000545707		1.44626	0.00169		1.44626	0.00369		1.44626	0.0027		1.44626	0.00122		1.44626	0.00217		1.44626	0.00182		1.44626	0.00235		1.44626	0.00225		1.44626	0.00339		1.44626	0.00433		1.44626	0.00684		1.44626	0.02996		1.44626	0.05194		1.44626	0.00127		1.44626	0.03039		1.44626	0.0304
1.44618	-3.30619e-05		1.44618	0.00147		1.44618	0.00369		1.44618	0.00322		1.44618	0.00114		1.44618	0.00184		1.44618	0.00209		1.44618	0.00253		1.44618	0.0025		1.44618	0.00389		1.44618	0.00486		1.44618	0.00697		1.44618	0.03809		1.44618	0.03501		1.44618	0.00126		1.44618	0.02686		1.44618	0.02903
1.44609	0.000554107		1.44609	0.00169		1.44609	0.00379		1.44609	0.00246		1.44609	0.00134		1.44609	0.00203		1.44609	0.00195		1.44609	0.00241		1.44609	0.0022		1.44609	0.00359		1.44609	0.0049		1.44609	0.00691		1.44609	0.0297		1.44609	0.04319		1.44609	-0.0011		1.44609	0.02775		1.44609	0.0325
1.446	0.000674899		1.446	0.00158		1.446	0.004		1.446	0.00266		1.446	0.00104		1.446	0.00191		1.446	0.00223		1.446	0.00239		1.446	0.00227		1.446	0.00391		1.446	0.00475		1.446	0.00578		1.446	0.03193		1.446	0.04859		1.446	0.000455337		1.446	0.02775		1.446	0.02974
1.44592	0.000795688		1.44592	0.00125		1.44592	0.004		1.44592	0.00264		1.44592	0.00124		1.44592	0.00222		1.44592	0.00202		1.44592	0.00208		1.44592	0.00188		1.44592	0.00298		1.44592	0.00441		1.44592	0.006		1.44592	0.03297		1.44592	0.04003		1.44592	-0.00191		1.44592	0.02952		1.44592	0.02975
1.44583	0.000799882		1.44583	0.00158		1.44583	0.00367		1.44583	0.00284		1.44583	0.00101		1.44583	0.00199		1.44583	0.00215		1.44583	0.00236		1.44583	0.00195		1.44583	0.0033		1.44583	0.00484		1.44583	0.00545		1.44583	0.02812		1.44583	0.03007		1.44583	-0.00114		1.44583	0.02686		1.44583	0.03253
1.44575	0.000570886		1.44575	0.00147		1.44575	0.00377		1.44575	0.00293		1.44575	0.00099229		1.44575	0.00186		1.44575	0.00208		1.44575	0.00284		1.44575	0.00238		1.44575	0.00318		1.44575	0.00401		1.44575	0.00471		1.44575	0.03507		1.44575	0.04802		1.44575	-0.00036849		1.44575	0.02864		1.44575	0.02907
1.44566	0.000341888		1.44566	0.00136		1.44566	0.00355		1.44566	0.00271		1.44566	0.000761105		1.44566	0.00185		1.44566	0.00201		1.44566	0.00172		1.44566	0.00236		1.44566	0.0035		1.44566	0.00502		1.44566	0.00686		1.44566	0.03258		1.44566	0.03946		1.44566	-0.00273		1.44566	0.03309		1.44566	0.03047
1.44557	0.000929046		1.44557	0.00157		1.44557	0.00376		1.44557	0.00322		1.44557	0.00132		1.44557	0.00226		1.44557	0.00193		1.44557	0.0024		1.44557	0.00206		1.44557	0.00382		1.44557	0.00496		1.44557	0.00717		1.44557	0.03008		1.44557	0.04206		1.44557	-0.000390512		1.44557	0.03043		1.44557	0.02909
1.44549	0.000700044		1.44549	0.00157		1.44549	0.00376		1.44549	0.00268		1.44549	0.00124		1.44549	0.00214		1.44549	0.00207		1.44549	0.00238		1.44549	0.00213		1.44549	0.00307		1.44549	0.00375		1.44549	0.00691		1.44549	0.03231		1.44549	0.05164		1.44549	-0.000407402		1.44549	0.02954		1.44549	0.0277
1.4454	0.000820823		1.4454	0.00146		1.4454	0.00375		1.4454	0.00277		1.4454	0.00122		1.4454	0.00223		1.4454	0.00242		1.4454	0.00227		1.4454	0.00238		1.4454	0.0033		1.4454	0.00514		1.4454	0.00569		1.4454	0.02864		1.4454	0.05285		1.4454	-0.00436		1.4454	0.03131		1.4454	0.0277
1.44532	0.00117		1.44532	0.00179		1.44532	0.00364		1.44532	0.00222		1.44532	0.000992572		1.44532	0.00178		1.44532	0.00207		1.44532	0.00145		1.44532	0.00217		1.44532	0.00336		1.44532	0.00605		1.44532	0.00629		1.44532	0.02968		1.44532	0.04149		1.44532	-0.0036		1.44532	0.02952		1.44532	0.03048
1.44523	0.000479404		1.44523	0.00135		1.44523	0.00353		1.44523	0.00221		1.44523	0.000905885		1.44523	0.00209		1.44523	0.00199		1.44523	0.00223		1.44523	0.00289		1.44523	0.00386		1.44523	0.00368		1.44523	0.00699		1.44523	0.03427		1.44523	0.03013		1.44523	0.000300844		1.44523	0.03217		1.44523	0.03048
1.44514	0.00071677		1.44514	0.00146		1.44514	0.00374		1.44514	0.00198		1.44514	0.00118		1.44514	0.00207		1.44514	0.0022		1.44514	0.00171		1.44514	0.00259		1.44514	0.0032		1.44514	0.0044		1.44514	0.00654		1.44514	0.03413		1.44514	0.04809		1.44514	-0.00286		1.44514	0.02506		1.44514	0.03048
1.44506	0.000604353		1.44506	0.00178		1.44506	0.00384		1.44506	0.00218		1.44506	0.000949284		1.44506	0.00163		1.44506	0.00227		1.44506	0.00219		1.44506	0.00238		1.44506	0.00387		1.44506	0.00463		1.44506	0.00598		1.44506	0.02574		1.44506	0.04091		1.44506	0.00105		1.44506	0.03217		1.44506	0.03048
1.44497	0.000608528		1.44497	0.00146		1.44497	0.00308		1.44497	0.00217		1.44497	0.00093484		1.44497	0.00172		1.44497	0.00206		1.44497	0.00267		1.44497	0.00263		1.44497	0.00357		1.44497	0.00496		1.44497	0.00601		1.44497	0.03032		1.44497	0.03793		1.44497	0.00104		1.44497	0.03307		1.44497	0.03049
1.44489	0.000729295		1.44489	0.00146		1.44489	0.00362		1.44489	0.00268		1.44489	0.00114		1.44489	0.00224		1.44489	0.00248		1.44489	0.00215		1.44489	0.00252		1.44489	0.00344		1.44489	0.00423		1.44489	0.00719		1.44489	0.03491		1.44489	0.03774		1.44489	-0.00133		1.44489	0.02773		1.44489	0.0284
1.4448	0.000500278		1.4448	0.00145		1.4448	0.00318		1.4448	0.00267		1.4448	0.000689122		1.4448	0.0018		1.4448	0.0024		1.4448	0.00173		1.4448	0.00268		1.4448	0.00331		1.4448	0.00485		1.4448	0.00712		1.4448	0.03241		1.4448	0.04313		1.4448	0.0018		1.4448	0.02417		1.4448	0.02841
1.44472	0.000504468		1.44472	0.00124		1.44472	0.00328		1.44472	0.00212		1.44472	0.000964005		1.44472	0.00178		1.44472	0.00184		1.44472	0.00201		1.44472	0.00183		1.44472	0.00355		1.44472	0.0044		1.44472	0.00666		1.44472	0.02756		1.44472	0.03456		1.44472	-0.00136		1.44472	0.0313		1.44472	0.02981
1.44463	0.000741823		1.44463	0.00167		1.44463	0.00371		1.44463	0.00243		1.44463	0.000949525		1.44463	0.00155		1.44463	0.00226		1.44463	0.0019		1.44463	0.00217		1.44463	0.00378		1.44463	0.00415		1.44463	0.00669		1.44463	0.03332		1.44463	0.04553		1.44463	0.000191026		1.44463	0.02862		1.44463	0.02632
1.44454	0.000862583		1.44454	0.00145		1.44454	0.0036		1.44454	0.00231		1.44454	0.00101		1.44454	0.00196		1.44454	0.0012		1.44454	0.00198		1.44454	0.00196		1.44454	0.00392		1.44454	0.00458		1.44454	0.00594		1.44454	0.03082		1.44454	0.03696		1.44454	-0.00219		1.44454	0.02951		1.44454	0.02911
1.44446	0.00040037		1.44446	0.00112		1.44446	0.0037		1.44446	0.00219		1.44446	0.00107		1.44446	0.00195		1.44446	0.00218		1.44446	0.00245		1.44446	0.00231		1.44446	0.00253		1.44446	0.00307		1.44446	0.00615		1.44446	0.02714		1.44446	0.04096		1.44446	-0.00221		1.44446	0.02861		1.44446	0.03051
1.44437	0.000404532		1.44437	0.00156		1.44437	0.00316		1.44437	0.00239		1.44437	0.00112		1.44437	0.00172		1.44437	0.00204		1.44437	0.00184		1.44437	0.00201		1.44437	0.00339		1.44437	0.00408		1.44437	0.00531		1.44437	0.03055		1.44437	0.03937		1.44437	0.000927936		1.44437	0.0304		1.44437	0.03191
1.44429	0.000525285		1.44429	0.00101		1.44429	0.00358		1.44429	0.00258		1.44429	0.000891534		1.44429	0.00181		1.44429	0.00175		1.44429	0.00251		1.44429	0.00226		1.44429	0.00281		1.44429	0.00479		1.44429	0.0061		1.44429	0.03395		1.44429	0.03498		1.44429	0.00171		1.44429	0.02594		1.44429	0.03052
1.4442	0.000296255		1.4442	0.00123		1.4442	0.00347		1.4442	0.00246		1.4442	0.000949284		1.4442	0.00212		1.4442	0.00189		1.4442	0.0018		1.4442	0.00196		1.4442	0.0034		1.4442	0.00357		1.4442	0.00526		1.4442	0.03145		1.4442	0.04316		1.4442	-0.000670697		1.4442	0.02863		1.4442	0.02913
1.44412	0.000533599		1.44412	0.00145		1.44412	0.00357		1.44412	0.00234		1.44412	0.000934755		1.44412	0.00167		1.44412	0.0021		1.44412	0.00178		1.44412	0.0024		1.44412	0.00354		1.44412	0.0038		1.44412	0.00701		1.44412	0.03367		1.44412	0.04017		1.44412	-0.000685591		1.44412	0.03131		1.44412	0.02913
1.44403	0.001		1.44403	0.00112		1.44403	0.00357		1.44403	0.00233		1.44403	0.00128		1.44403	0.00187		1.44403	0.00174		1.44403	0.00215		1.44403	0.00182		1.44403	0.00359		1.44403	0.00423		1.44403	0.00588		1.44403	0.03117		1.44403	0.0302		1.44403	-0.00229		1.44403	0.02862		1.44403	0.02983
1.44394	0.000891686		1.44394	0.00144		1.44394	0.00378		1.44394	0.0021		1.44394	0.00105		1.44394	0.00239		1.44394	0.00245		1.44394	0.00203		1.44394	0.00198		1.44394	0.00337		1.44394	0.00378		1.44394	0.00715		1.44394	0.03103		1.44394	0.0328		1.44394	0.00164		1.44394	0.02772		1.44394	0.02913
1.44386	0.000895836		1.44386	0.00155		1.44386	0.00367		1.44386	0.00262		1.44386	0.00104		1.44386	0.00184		1.44386	0.00195		1.44386	0.00211		1.44386	0.00288		1.44386	0.00378		1.44386	0.00391		1.44386	0.00679		1.44386	0.03561		1.44386	0.04098		1.44386	0.00162		1.44386	0.02861		1.44386	0.03052
1.44377	0.000200421		1.44377	0.00166		1.44377	0.00366		1.44377	0.00218		1.44377	0.000948837		1.44377	0.00204		1.44377	0.00244		1.44377	0.00199		1.44377	0.0024		1.44377	0.00213		1.44377	0.00347		1.44377	0.00594		1.44377	0.02603		1.44377	0.03799		1.44377	0.00159		1.44377	0.0277		1.44377	0.02982
1.44369	0.000787537		1.44369	0.00155		1.44369	0.00344		1.44369	0.00227		1.44369	0.000717467		1.44369	0.00191		1.44369	0.00251		1.44369	0.00197		1.44369	0.00219		1.44369	0.00325		1.44369	0.00457		1.44369	0.00625		1.44369	0.03415		1.44369	0.03221		1.44369	-1.00313e-05		1.44369	0.02948		1.44369	0.02981
1.4436	0.000791681		1.4436	0.00133		1.4436	0.00355		1.4436	0.00226		1.4436	0.000919694		1.4436	0.00222		1.4436	0.00194		1.4436	0.00225		1.4436	0.00244		1.4436	0.00303		1.4436	0.0046		1.4436	0.00723		1.4436	0.02811		1.4436	0.04178		1.4436	-2.8433e-05		1.4436	0.03038		1.4436	0.03051
1.44352	0.00103		1.44352	0.00165		1.44352	0.00354		1.44352	0.00235		1.44352	0.000905112		1.44352	0.00177		1.44352	0.00194		1.44352	0.00243		1.44352	0.00187		1.44352	0.00308		1.44352	0.00473		1.44352	0.00609		1.44352	0.03269		1.44352	0.04577		1.44352	-4.05617e-05		1.44352	0.03128		1.44352	0.03122
1.44343	0.000799957		1.44343	0.00133		1.44343	0.00364		1.44343	0.00265		1.44343	0.000890522		1.44343	0.00165		1.44343	0.00207		1.44343	0.00211		1.44343	0.00221		1.44343	0.00277		1.44343	0.00535		1.44343	0.0063		1.44343	0.03137		1.44343	0.033		1.44343	-4.77032e-05		1.44343	0.0277		1.44343	0.02702
1.44334	0.000920689		1.44334	0.00176		1.44334	0.00375		1.44334	0.00264		1.44334	0.00102		1.44334	0.00164		1.44334	0.002		1.44334	0.00228		1.44334	0.002		1.44334	0.00299		1.44334	0.00365		1.44334	0.00536		1.44334	0.03831		1.44334	0.03978		1.44334	-0.00243		1.44334	0.02861		1.44334	0.03124
1.44326	0.000808232		1.44326	0.000779771		1.44326	0.00342		1.44326	0.00284		1.44326	0.00101		1.44326	0.00173		1.44326	0.00249		1.44326	0.00206		1.44326	0.00262		1.44326	0.00286		1.44326	0.00455		1.44326	0.00692		1.44326	0.03816		1.44326	0.04796		1.44326	-6.8439e-05		1.44326	0.02502		1.44326	0.03124
1.44317	0.000695772		1.44317	0.00154		1.44317	0.00331		1.44317	0.00229		1.44317	0.000629899		1.44317	0.00203		1.44317	0.00228		1.44317	0.00254		1.44317	0.00223		1.44317	0.00273		1.44317	0.0043		1.44317	0.00684		1.44317	0.02858		1.44317	0.04497		1.44317	-0.00168		1.44317	0.0286		1.44317	0.03264
1.44309	0.000699905		1.44309	0.00143		1.44309	0.0033		1.44309	0.00196		1.44309	0.000832074		1.44309	0.00191		1.44309	0.00227		1.44309	0.00242		1.44309	0.00156		1.44309	0.00314		1.44309	0.00307		1.44309	0.00666		1.44309	0.03434		1.44309	0.04477		1.44309	-0.000915436		1.44309	0.03038		1.44309	0.03052
1.443	0.000937223		1.443	0.00165		1.443	0.00351		1.443	0.00226		1.443	0.000817443		1.443	0.00211		1.443	0.00248		1.443	0.0018		1.443	0.00191		1.443	0.00354		1.443	0.00407		1.443	0.00552		1.443	0.02476		1.443	0.04038		1.443	-0.00253		1.443	0.03126		1.443	0.03262
1.44292	0.000708163		1.44292	0.00154		1.44292	0.00372		1.44292	0.00235		1.44292	0.000802801		1.44292	0.00124		1.44292	0.00227		1.44292	0.00178		1.44292	0.00198		1.44292	0.00332		1.44292	0.00478		1.44292	0.0066		1.44292	0.03641		1.44292	0.0332		1.44292	-0.000976181		1.44292	0.02676		1.44292	0.0298
1.44283	0.000945478		1.44283	0.00154		1.44283	0.0035		1.44283	0.00223		1.44283	0.001		1.44283	0.00186		1.44283	0.00227		1.44283	0.00206		1.44283	0.00213		1.44283	0.0031		1.44283	0.00453		1.44283	0.00575		1.44283	0.02683		1.44283	0.04137		1.44283	-0.00179		1.44283	0.02676		1.44283	0.02979
1.44275	0.000483248		1.44275	0.00154		1.44275	0.00371		1.44275	0.00254		1.44275	0.000773786		1.44275	0.00174		1.44275	0.0024		1.44275	0.00203		1.44275	0.00248		1.44275	0.00341		1.44275	0.00408		1.44275	0.00557		1.44275	0.02669		1.44275	0.04257		1.44275	0.000573929		1.44275	0.03125		1.44275	0.02839
1.44266	0.000953746		1.44266	0.00153		1.44266	0.00349		1.44266	0.0021		1.44266	0.00112		1.44266	0.00162		1.44266	0.00233		1.44266	0.00191		1.44266	0.00227		1.44266	0.00328		1.44266	0.00382		1.44266	0.00569		1.44266	0.0348		1.44266	0.05772		1.44266	0.00136		1.44266	0.02856		1.44266	0.03121
1.44258	0.000724679		1.44258	0.00175		1.44258	0.00338		1.44258	0.00187		1.44258	0.00045538		1.44258	0.0016		1.44258	0.00219		1.44258	0.00239		1.44258	0.0017		1.44258	0.0027		1.44258	0.00337		1.44258	0.00647		1.44258	0.0205		1.44258	0.03937		1.44258	-0.00421		1.44258	0.03037		1.44258	0.0291
1.44249	0.00049561		1.44249	0.00131		1.44249	0.00337		1.44249	0.00249		1.44249	0.00124		1.44249	0.00201		1.44249	0.00204		1.44249	0.00246		1.44249	0.00204		1.44249	0.00337		1.44249	0.00466		1.44249	0.00629		1.44249	0.02626		1.44249	0.05173		1.44249	0.000547895		1.44249	0.03038		1.44249	0.03051
1.4424	0.00108		1.4424	0.00153		1.4424	0.00337		1.4424	0.00248		1.4424	0.00108		1.4424	0.00168		1.4424	0.00218		1.4424	0.00214		1.4424	0.00257		1.4424	0.00368		1.4424	0.00527		1.4424	0.0065		1.4424	0.02611		1.4424	0.04455		1.4424	0.00133		1.4424	0.02858		1.4424	0.0291
1.44232	0.000503841		1.44232	0.00131		1.44232	0.00358		1.44232	0.00215		1.44232	0.000989452		1.44232	0.00145		1.44232	0.00246		1.44232	0.00242		1.44232	0.00208		1.44232	0.00346		1.44232	0.00424		1.44232	0.0069		1.44232	0.03541		1.44232	0.03876		1.44232	-0.00267		1.44232	0.02677		1.44232	0.0298
1.44223	0.000974329		1.44223	0.00131		1.44223	0.00336		1.44223	0.00235		1.44223	0.00105		1.44223	0.00154		1.44223	0.00231		1.44223	0.002		1.44223	0.00234		1.44223	0.00315		1.44223	0.00331		1.44223	0.00653		1.44223	0.02936		1.44223	0.04135		1.44223	0.00129		1.44223	0.03037		1.44223	0.0305
1.44215	0.00039547		1.44215	0.00196		1.44215	0.00314		1.44215	0.00222		1.44215	0.000815499		1.44215	0.00141		1.44215	0.00224		1.44215	0.00227		1.44215	0.00176		1.44215	0.00265		1.44215	0.00431		1.44215	0.00558		1.44215	0.03157		1.44215	0.03695		1.44215	-0.000327733		1.44215	0.02946		1.44215	0.03261
1.44206	0.000632766		1.44206	0.00185		1.44206	0.00346		1.44206	0.0021		1.44206	0.00102		1.44206	0.00193		1.44206	0.00189		1.44206	0.00155		1.44206	0.00229		1.44206	0.00288		1.44206	0.00473		1.44206	0.00453		1.44206	0.02435		1.44206	0.03535		1.44206	0.000446746		1.44206	0.03035		1.44206	0.02696
1.44198	0.000520279		1.44198	0.00152		1.44198	0.00367		1.44198	0.00156		1.44198	0.000786052		1.44198	0.0016		1.44198	0.00245		1.44198	0.00243		1.44198	0.00263		1.44198	0.00247		1.44198	0.00399		1.44198	0.00628		1.44198	0.0301		1.44198	0.02817		1.44198	-0.00116		1.44198	0.03035		1.44198	0.03119
1.44189	0.000757571		1.44189	0.00141		1.44189	0.00377		1.44189	0.00197		1.44189	0.000843579		1.44189	0.00147		1.44189	0.00244		1.44189	0.00161		1.44189	0.00233		1.44189	0.00296		1.44189	0.0044		1.44189	0.00638		1.44189	0.03349		1.44189	0.04611		1.44189	-0.000385381		1.44189	0.02945		1.44189	0.02978
1.44181	0.000878268		1.44181	0.00152		1.44181	0.00366		1.44181	0.00249		1.44181	0.000684301		1.44181	0.00135		1.44181	0.0023		1.44181	0.00218		1.44181	0.00277		1.44181	0.00202		1.44181	0.00376		1.44181	0.00707		1.44181	0.02745		1.44181	0.0459		1.44181	-0.0012		1.44181	0.02674		1.44181	0.02907
1.44172	0.000882368		1.44172	0.0013		1.44172	0.00344		1.44172	0.00226		1.44172	0.0011		1.44172	0.00155		1.44172	0.00244		1.44172	0.00176		1.44172	0.00256		1.44172	0.00314		1.44172	0.0035		1.44172	0.00602		1.44172	0.0332		1.44172	0.04011		1.44172	-0.000431327		1.44172	0.03034		1.44172	0.02906
1.44163	0.000769873		1.44163	0.00152		1.44163	0.00333		1.44163	0.00182		1.44163	0.00079932		1.44163	0.00196		1.44163	0.00194		1.44163	0.00223		1.44163	0.00272		1.44163	0.00291		1.44163	0.0045		1.44163	0.007		1.44163	0.03777		1.44163	0.03293		1.44163	-0.00125		1.44163	0.02762		1.44163	0.02905
1.44155	0.000657376		1.44155	0.00184		1.44155	0.00386		1.44155	0.0018		1.44155	0.000712284		1.44155	0.0012		1.44155	0.00257		1.44155	0.00221		1.44155	0.00196		1.44155	0.00305		1.44155	0.00453		1.44155	0.00518		1.44155	0.02347		1.44155	0.04249		1.44155	-0.00207		1.44155	0.03032		1.44155	0.02763
1.44146	0.000544876		1.44146	0.00173		1.44146	0.00342		1.44146	0.00211		1.44146	0.000842042		1.44146	0.00161		1.44146	0.00264		1.44146	0.00179		1.44146	0.00194		1.44146	0.00309		1.44146	0.00349		1.44146	0.00731		1.44146	0.0363		1.44146	0.04228		1.44146	-0.00209		1.44146	0.03031		1.44146	0.02974
1.44138	0.00113		1.44138	0.00184		1.44138	0.00342		1.44138	0.00156		1.44138	0.000610453		1.44138	0.00138		1.44138	0.00228		1.44138	0.00216		1.44138	0.00219		1.44138	0.00295		1.44138	0.00352		1.44138	0.00674		1.44138	0.03615		1.44138	0.0337		1.44138	-0.00291		1.44138	0.02761		1.44138	0.03185
1.44129	0.00102		1.44129	0.0013		1.44129	0.00341		1.44129	0.00197		1.44129	0.000884728		1.44129	0.00147		1.44129	0.00291		1.44129	0.00204		1.44129	0.00216		1.44129	0.0021		1.44129	0.00336		1.44129	0.00636		1.44129	0.03482		1.44129	0.05164		1.44129	-0.000535881		1.44129	0.0276		1.44129	0.02832
1.44121	0.00126		1.44121	0.00162		1.44121	0.00362		1.44121	0.00207		1.44121	0.000942195		1.44121	0.00199		1.44121	0.00235		1.44121	0.00192		1.44121	0.00177		1.44121	0.00304		1.44121	0.00416		1.44121	0.00618		1.44121	0.03349		1.44121	0.03887		1.44121	-0.00135		1.44121	0.02941		1.44121	0.03043
1.44112	0.000794444		1.44112	0.0014		1.44112	0.00394		1.44112	0.00184		1.44112	0.000638603		1.44112	0.00133		1.44112	0.00234		1.44112	0.00189		1.44112	0.00203		1.44112	0.00281		1.44112	0.00361		1.44112	0.00494		1.44112	0.03452		1.44112	0.03587		1.44112	-0.000565405		1.44112	0.0267		1.44112	0.02973
1.44104	0.000681934		1.44104	0.00173		1.44104	0.00383		1.44104	0.00172		1.44104	0.000985122		1.44104	0.00153		1.44104	0.00213		1.44104	0.00227		1.44104	0.00274		1.44104	0.00303		1.44104	0.00403		1.44104	0.0062		1.44104	0.02729		1.44104	0.03566		1.44104	0.00101		1.44104	0.02941		1.44104	0.03043
1.44095	0.000569422		1.44095	0.0014		1.44095	0.00339		1.44095	0.0016		1.44095	0.00089803		1.44095	0.00184		1.44095	0.00248		1.44095	0.00174		1.44095	0.00244		1.44095	0.00263		1.44095	0.00357		1.44095	0.00592		1.44095	0.03068		1.44095	0.04522		1.44095	-0.00141		1.44095	0.02669		1.44095	0.03112
1.44087	0.00080669		1.44087	0.00129		1.44087	0.00328		1.44087	0.00201		1.44087	0.000883193		1.44087	0.00118		1.44087	0.00262		1.44087	0.00132		1.44087	0.00223		1.44087	0.00249		1.44087	0.00447		1.44087	0.00573		1.44087	0.03407		1.44087	0.05199		1.44087	-0.000645416		1.44087	0.02938		1.44087	0.0304
1.44078	0.000810768		1.44078	0.00161		1.44078	0.00349		1.44078	0.00189		1.44078	0.00123		1.44078	0.00105		1.44078	0.00226		1.44078	0.00229		1.44078	0.0022		1.44078	0.00172		1.44078	0.00382		1.44078	0.00613		1.44078	0.03274		1.44078	0.0476		1.44078	-0.00227		1.44078	0.02846		1.44078	0.03038
1.4407	0.00116		1.4407	0.0014		1.4407	0.00381		1.4407	0.0024		1.4407	0.00107		1.4407	0.00179		1.4407	0.00254		1.4407	0.00207		1.4407	0.00255		1.4407	0.0032		1.4407	0.00337		1.4407	0.00517		1.4407	0.02315		1.4407	0.04878		1.4407	-0.0023		1.4407	0.02754		1.4407	0.03389
1.44061	0.000818919		1.44061	0.0015		1.44061	0.00348		1.44061	0.00196		1.44061	0.000694108		1.44061	0.00134		1.44061	0.00268		1.44061	0.00264		1.44061	0.00252		1.44061	0.00315		1.44061	0.00436		1.44061	0.00643		1.44061	0.03244		1.44061	0.0374		1.44061	-0.00392		1.44061	0.03025		1.44061	0.03248
1.44053	0.000939585		1.44053	0.00139		1.44053	0.00359		1.44053	0.00248		1.44053	0.000534708		1.44053	0.00154		1.44053	0.00211		1.44053	0.00172		1.44053	0.00204		1.44053	0.00247		1.44053	0.00342		1.44053	0.00672		1.44053	0.02639		1.44053	0.04277		1.44053	-0.00313		1.44053	0.02754		1.44053	0.03107
1.44044	0.000710467		1.44044	0.0015		1.44044	0.00358		1.44044	0.00183		1.44044	0.00103		1.44044	0.00142		1.44044	0.0026		1.44044	0.00149		1.44044	0.00202		1.44044	0.00305		1.44044	0.00422		1.44044	0.00644		1.44044	0.02742		1.44044	0.03279		1.44044	-0.00154		1.44044	0.02846		1.44044	0.02895
1.44035	0.0013		1.44035	0.00161		1.44035	0.00347		1.44035	0.00203		1.44035	0.000360415		1.44035	0.0013		1.44035	0.00239		1.44035	0.00227		1.44035	0.00245		1.44035	0.00309		1.44035	0.00319		1.44035	0.00577		1.44035	0.03789		1.44035	0.04096		1.44035	-0.00156		1.44035	0.02846		1.44035	0.02823
1.44027	0.000951788		1.44027	0.00161		1.44027	0.00303		1.44027	0.00148		1.44027	0.000779128		1.44027	0.00117		1.44027	0.00252		1.44027	0.00144		1.44027	0.00298		1.44027	0.00277		1.44027	0.00418		1.44027	0.00645		1.44027	0.0342		1.44027	0.04354		1.44027	-0.00398		1.44027	0.03026		1.44027	0.03035
1.44018	0.000955852		1.44018	0.00182		1.44018	0.00357		1.44018	0.00232		1.44018	0.000475162		1.44018	0.00105		1.44018	0.00224		1.44018	0.00202		1.44018	0.00213		1.44018	0.00379		1.44018	0.0044		1.44018	0.00665		1.44018	0.03286		1.44018	0.04332		1.44018	-0.00321		1.44018	0.03025		1.44018	0.03175
1.4401	0.000843319		1.4401	0.00128		1.4401	0.00367		1.4401	0.00177		1.4401	0.000893855		1.4401	0.00157		1.4401	0.00259		1.4401	0.00199		1.4401	0.00146		1.4401	0.00383		1.4401	0.00375		1.4401	0.0056		1.4401	0.02327		1.4401	0.04311		1.4401	-4.62311e-05		1.4401	0.02932		1.4401	0.02819
1.44001	0.00131		1.44001	0.00138		1.44001	0.00399		1.44001	0.00186		1.44001	0.000734406		1.44001	0.00177		1.44001	0.00244		1.44001	0.00187		1.44001	0.00226		1.44001	0.00307		1.44001	0.00455		1.44001	0.00599		1.44001	0.03492		1.44001	0.03033		1.44001	-0.00327		1.44001	0.0284		1.44001	0.02888
1.43993	0.0012		1.43993	0.00149		1.43993	0.00344		1.43993	0.00153		1.43993	0.000936285		1.43993	0.00143		1.43993	0.00244		1.43993	0.00194		1.43993	0.00178		1.43993	0.0023		1.43993	0.0039		1.43993	0.00638		1.43993	0.02533		1.43993	0.04408		1.43993	-0.00089525		1.43993	0.03382		1.43993	0.02958
1.43984	0.000855514		1.43984	0.00138		1.43984	0.00355		1.43984	0.00205		1.43984	0.000198972		1.43984	0.000985959		1.43984	0.00258		1.43984	0.00191		1.43984	0.0024		1.43984	0.00323		1.43984	0.0045		1.43984	0.0058		1.43984	0.02872		1.43984	0.04387		1.43984	-0.00331		1.43984	0.02568		1.43984	0.02957
1.43976	0.000859568		1.43976	0.00138		1.43976	0.00365		1.43976	0.00214		1.43976	0.000834438		1.43976	0.00172		1.43976	0.00264		1.43976	0.00249		1.43976	0.00237		1.43976	0.00291		1.43976	0.00347		1.43976	0.00581		1.43976	0.0321		1.43976	0.03947		1.43976	-0.00333		1.43976	0.02839		1.43976	0.03098
1.43967	0.00121		1.43967	0.00138		1.43967	0.00354		1.43967	0.0017		1.43967	0.000819492		1.43967	0.00149		1.43967	0.00208		1.43967	0.00196		1.43967	0.00253		1.43967	0.00277		1.43967	0.00369		1.43967	0.006		1.43967	0.02487		1.43967	0.03646		1.43967	-0.00177		1.43967	0.02656		1.43967	0.02883
1.43959	0.00145		1.43959	0.00192		1.43959	0.00364		1.43959	0.002		1.43959	0.000804533		1.43959	0.00169		1.43959	0.00264		1.43959	0.00184		1.43959	0.00232		1.43959	0.00272		1.43959	0.00371		1.43959	0.00678		1.43959	0.03297		1.43959	0.04323		1.43959	-0.00181		1.43959	0.02834		1.43959	0.03093
1.4395	0.000755121		1.4395	0.00159		1.4395	0.00385		1.4395	0.0022		1.4395	0.000861838		1.4395	0.00135		1.4395	0.00242		1.4395	0.00201		1.4395	0.00193		1.4395	0.00276		1.4395	0.00345		1.4395	0.0063		1.4395	0.03164		1.4395	0.04581		1.4395	-0.00185		1.4395	0.02832		1.4395	0.0302
1.43942	0.00111		1.43942	0.00127		1.43942	0.00352		1.43942	0.00218		1.43942	0.000919134		1.43942	0.00166		1.43942	0.00249		1.43942	0.00208		1.43942	0.00255		1.43942	0.00253		1.43942	0.00559		1.43942	0.00495		1.43942	0.03385		1.43942	0.03861		1.43942	-0.00427		1.43942	0.0283		1.43942	0.02806
1.43933	0.000646615		1.43933	0.00137		1.43933	0.00373		1.43933	0.00153		1.43933	0.000687351		1.43933	0.00143		1.43933	0.00277		1.43933	0.00225		1.43933	0.00225		1.43933	0.00301		1.43933	0.00388		1.43933	0.00572		1.43933	0.03015		1.43933	0.0384		1.43933	-0.00269		1.43933	0.0274		1.43933	0.03229
1.43925	0.00123		1.43925	0.0017		1.43925	0.00373		1.43925	0.00216		1.43925	0.000816898		1.43925	0.0013		1.43925	0.00284		1.43925	0.00203		1.43925	0.00168		1.43925	0.00278		1.43925	0.004		1.43925	0.00515		1.43925	0.03118		1.43925	0.04237		1.43925	0.00128		1.43925	0.0274		1.43925	0.02946
1.43916	0.00112		1.43916	0.00137		1.43916	0.00405		1.43916	0.00214		1.43916	0.000729636		1.43916	0.00118		1.43916	0.00262		1.43916	0.002		1.43916	0.00257		1.43916	0.00237		1.43916	0.00374		1.43916	0.00756		1.43916	0.02984		1.43916	0.03796		1.43916	-0.00193		1.43916	0.02921		1.43916	0.02945
1.43908	0.00101		1.43908	0.00115		1.43908	0.00361		1.43908	0.00202		1.43908	0.000714629		1.43908	0.00138		1.43908	0.00318		1.43908	0.00188		1.43908	0.00199		1.43908	0.00294		1.43908	0.00357		1.43908	0.00582		1.43908	0.03322		1.43908	0.04333		1.43908	-0.00434		1.43908	0.0283		1.43908	0.02874
1.43899	0.000662759		1.43899	0.00137		1.43899	0.00339		1.43899	0.00158		1.43899	0.000844152		1.43899	0.00179		1.43899	0.00275		1.43899	0.00195		1.43899	0.00252		1.43899	0.00316		1.43899	0.0034		1.43899	0.0063		1.43899	0.02953		1.43899	0.0487		1.43899	-0.00118		1.43899	0.03009		1.43899	0.03014
1.43891	0.00102		1.43891	0.00158		1.43891	0.00349		1.43891	0.00188		1.43891	0.000973656		1.43891	0.00124		1.43891	0.00247		1.43891	0.00192		1.43891	0.0024		1.43891	0.0023		1.43891	0.00323		1.43891	0.00727		1.43891	0.02819		1.43891	0.03452		1.43891	-0.0028		1.43891	0.02736		1.43891	0.0287
1.43882	0.00102		1.43882	0.00191		1.43882	0.0037		1.43882	0.00155		1.43882	0.000669567		1.43882	0.00187		1.43882	0.00232		1.43882	0.00209		1.43882	0.00201		1.43882	0.00269		1.43882	0.00412		1.43882	0.0064		1.43882	0.03158		1.43882	0.04268		1.43882	-0.00443		1.43882	0.03096		1.43882	0.02939
1.43874	0.000908037		1.43874	0.00191		1.43874	0.00359		1.43874	0.00185		1.43874	0.000365463		1.43874	0.00153		1.43874	0.00267		1.43874	0.00167		1.43874	0.00291		1.43874	0.00282		1.43874	0.00327		1.43874	0.00553		1.43874	0.03142		1.43874	0.04526		1.43874	-0.00287		1.43874	0.02914		1.43874	0.03149
1.43865	0.00138		1.43865	0.00136		1.43865	0.00369		1.43865	0.00205		1.43865	0.000712049		1.43865	0.0013		1.43865	0.00253		1.43865	0.00214		1.43865	0.00215		1.43865	0.00304		1.43865	0.00445		1.43865	0.00486		1.43865	0.03009		1.43865	0.04085		1.43865	-0.00448		1.43865	0.02913		1.43865	0.03147
1.43857	0.00127		1.43857	0.00136		1.43857	0.00358		1.43857	0.00172		1.43857	0.00055246		1.43857	0.000961573		1.43857	0.00274		1.43857	0.00251		1.43857	0.00313		1.43857	0.0028		1.43857	0.00284		1.43857	0.00467		1.43857	0.03347		1.43857	0.03086		1.43857	-0.00132		1.43857	0.02732		1.43857	0.0251
1.43848	0.00115		1.43848	0.00136		1.43848	0.00357		1.43848	0.0017		1.43848	0.0005374		1.43848	0.00159		1.43848	0.00288		1.43848	0.00198		1.43848	0.00265		1.43848	0.00257		1.43848	0.0044		1.43848	0.00601		1.43848	0.03095		1.43848	0.03763		1.43848	-0.00373		1.43848	0.02822		1.43848	0.03216
1.4384	0.000807557		1.4384	0.00114		1.4384	0.004		1.4384	0.00222		1.4384	0.000739133		1.4384	0.00147		1.4384	0.00266		1.4384	0.00176		1.4384	0.00244		1.4384	0.00269		1.4384	0.00423		1.4384	0.00621		1.4384	0.03197		1.4384	0.04299		1.4384	-0.00215		1.4384	0.02821		1.4384	0.02932
1.43831	0.00116		1.43831	0.00125		1.43831	0.00367		1.43831	0.00178		1.43831	0.000362718		1.43831	0.00166		1.43831	0.00294		1.43831	0.00163		1.43831	0.00214		1.43831	0.003		1.43831	0.00406		1.43831	0.00582		1.43831	0.03064		1.43831	0.04417		1.43831	-0.00218		1.43831	0.02549		1.43831	0.03284
1.43823	0.000815589		1.43823	0.00146		1.43823	0.00388		1.43823	0.00155		1.43823	0.000275367		1.43823	0.000897747		1.43823	0.00251		1.43823	0.0018		1.43823	0.00221		1.43823	0.00276		1.43823	0.00447		1.43823	0.0061		1.43823	0.03402		1.43823	0.04395		1.43823	0.000180814		1.43823	0.02999		1.43823	0.02999
1.43814	0.000936196		1.43814	0.00114		1.43814	0.00345		1.43814	0.00175		1.43814	0.000404809		1.43814	0.00142		1.43814	0.00272		1.43814	0.00237		1.43814	0.00274		1.43814	0.00253		1.43814	0.00314		1.43814	0.00706		1.43814	0.03268		1.43814	0.04652		1.43814	-0.00304		1.43814	0.03178		1.43814	0.02926
1.43806	0.00106		1.43806	0.00146		1.43806	0.00344		1.43806	0.00142		1.43806	0.000678774		1.43806	0.000758702		1.43806	0.00286		1.43806	0.00204		1.43806	0.00216		1.43806	0.00238		1.43806	0.0047		1.43806	0.0061		1.43806	0.03252		1.43806	0.03932		1.43806	-0.00227		1.43806	0.02635		1.43806	0.02924
1.43797	0.000827622		1.43797	0.00157		1.43797	0.00376		1.43797	0.00215		1.43797	0.00030233		1.43797	0.00117		1.43797	0.00292		1.43797	0.00142		1.43797	0.00214		1.43797	0.00295		1.43797	0.00453		1.43797	0.00571		1.43797	0.0359		1.43797	0.04329		1.43797	-0.0015		1.43797	0.03085		1.43797	0.02922
1.43789	0.00118		1.43789	0.00168		1.43789	0.00354		1.43789	0.00203		1.43789	0.000648549		1.43789	0.00137		1.43789	0.00264		1.43789	0.00278		1.43789	0.00211		1.43789	0.00245		1.43789	0.00223		1.43789	0.00571		1.43789	0.02512		1.43789	0.04307		1.43789	-0.00472		1.43789	0.02723		1.43789	0.02991
1.4378	0.00107		1.4378	0.00156		1.4378	0.00353		1.4378	0.00191		1.4378	0.000777969		1.4378	0.00125		1.4378	0.00278		1.4378	0.00156		1.4378	0.002		1.4378	0.00248		1.4378	0.00418		1.4378	0.00561		1.4378	0.02614		1.4378	0.04564		1.4378	-0.00315		1.4378	0.02993		1.4378	0.02778
1.43772	0.000606446		1.43772	0.00167		1.43772	0.00353		1.43772	0.00136		1.43772	0.000329219		1.43772	0.00144		1.43772	0.00263		1.43772	0.00163		1.43772	0.0027		1.43772	0.00288		1.43772	0.00449		1.43772	0.00445		1.43772	0.03188		1.43772	0.04123		1.43772	-0.00317		1.43772	0.02541		1.43772	0.02989
1.43763	0.00131		1.43763	0.00145		1.43763	0.00331		1.43763	0.00145		1.43763	0.00053088		1.43763	0.00121		1.43763	0.00291		1.43763	0.0017		1.43763	0.0025		1.43763	0.00282		1.43763	0.00403		1.43763	0.008		1.43763	0.03762		1.43763	0.0452		1.43763	-0.00558		1.43763	0.02811		1.43763	0.03199
1.43755	0.00131		1.43755	0.00189		1.43755	0.00352		1.43755	0.00197		1.43755	0.000660547		1.43755	0.0012		1.43755	0.00284		1.43755	0.00187		1.43755	0.00201		1.43755	0.00259		1.43755	0.00444		1.43755	0.00569		1.43755	0.02803		1.43755	0.04219		1.43755	-2.24234e-05		1.43755	0.03171		1.43755	0.02844
1.43746	0.00143		1.43746	0.00167		1.43746	0.0034		1.43746	0.00174		1.43746	0.000500867		1.43746	0.0015		1.43746	0.00276		1.43746	0.00224		1.43746	0.00272		1.43746	0.00163		1.43746	0.00311		1.43746	0.00665		1.43746	0.03141		1.43746	0.02941		1.43746	-0.00324		1.43746	0.029		1.43746	0.02913
1.43738	0.00121		1.43738	0.00145		1.43738	0.0034		1.43738	0.00173		1.43738	0.000630218		1.43738	0.00127		1.43738	0.00283		1.43738	0.00201		1.43738	0.00196		1.43738	0.00211		1.43738	0.00351		1.43738	0.00558		1.43738	0.02653		1.43738	0.02918		1.43738	-0.000872328		1.43738	0.02808		1.43738	0.02912
1.43729	0.00156		1.43729	0.00156		1.43729	0.00361		1.43729	0.00192		1.43729	0.000904128		1.43729	0.00115		1.43729	0.00268		1.43729	0.00228		1.43729	0.00231		1.43729	0.00295		1.43729	0.00498		1.43729	0.00635		1.43729	0.02165		1.43729	0.04432		1.43729	-0.0017		1.43729	0.02536		1.43729	0.0298
1.43721	0.000863625		1.43721	0.00177		1.43721	0.00371		1.43721	0.00159		1.43721	0.000455344		1.43721	0.00146		1.43721	0.0024		1.43721	0.000861765		1.43721	0.00265		1.43721	0.00298		1.43721	0.00355		1.43721	0.00576		1.43721	0.03211		1.43721	0.05387		1.43721	0.000665099		1.43721	0.02715		1.43721	0.03049
1.43712	0.00157		1.43712	0.00188		1.43712	0.00349		1.43712	0.00168		1.43712	0.000656949		1.43712	0.00133		1.43712	0.00296		1.43712	0.00153		1.43712	0.00207		1.43712	0.00275		1.43712	0.00347		1.43712	0.00643		1.43712	0.03548		1.43712	0.04527		1.43712	-0.000157441		1.43712	0.02714		1.43712	0.02976
1.43704	0.00134		1.43704	0.00188		1.43704	0.0036		1.43704	0.00177		1.43704	0.0007863		1.43704	0.0011		1.43704	0.0031		1.43704	0.0021		1.43704	0.0026		1.43704	0.00152		1.43704	0.00339		1.43704	0.00614		1.43704	0.02942		1.43704	0.0269		1.43704	-0.00257		1.43704	0.03074		1.43704	0.02904
1.43695	0.00169		1.43695	0.00122		1.43695	0.00359		1.43695	0.00176		1.43695	0.000482015		1.43695	0.00119		1.43695	0.00253		1.43695	0.00157		1.43695	0.00221		1.43695	0.0029		1.43695	0.00476		1.43695	0.00517		1.43695	0.03988		1.43695	0.04203		1.43695	-0.0042		1.43695	0.02982		1.43695	0.02973
1.43687	0.00146		1.43687	0.0022		1.43687	0.00337		1.43687	0.00174		1.43687	0.000394535		1.43687	0.000963982		1.43687	0.0033		1.43687	0.00144		1.43687	0.002		1.43687	0.00248		1.43687	0.00372		1.43687	0.00429		1.43687	0.02438		1.43687	0.04879		1.43687	-0.00264		1.43687	0.0289		1.43687	0.02829
1.43678	0.001		1.43678	0.00144		1.43678	0.00358		1.43678	0.00183		1.43678	0.000668363		1.43678	0.00138		1.43678	0.0028		1.43678	0.00221		1.43678	0.00179		1.43678	0.00305		1.43678	0.00306		1.43678	0.00525		1.43678	0.03248		1.43678	0.04438		1.43678	0.000508569		1.43678	0.02797		1.43678	0.02756
1.4367	0.00135		1.4367	0.00176		1.4367	0.0039		1.4367	0.00161		1.4367	0.000725415		1.4367	0.000932005		1.4367	0.00266		1.4367	0.00168		1.4367	0.00241		1.4367	0.0029		1.4367	0.00356		1.4367	0.0061		1.4367	0.0276		1.4367	0.03438		1.4367	-0.0043		1.4367	0.02885		1.4367	0.03105
1.43662	0.00136		1.43662	0.00122		1.43662	0.00357		1.43662	0.00159		1.43662	0.00034914		1.43662	0.00102		1.43662	0.00308		1.43662	0.00145		1.43662	0.00303		1.43662	0.00267		1.43662	0.00387		1.43662	0.0062		1.43662	0.03452		1.43662	0.03835		1.43662	-0.00354		1.43662	0.03243		1.43662	0.03103
1.43653	0.00113		1.43653	0.00154		1.43653	0.00378		1.43653	0.00126		1.43653	0.000478421		1.43653	0.00122		1.43653	0.00279		1.43653	0.00162		1.43653	0.00199		1.43653	0.00198		1.43653	0.00475		1.43653	0.00532		1.43653	0.02491		1.43653	0.03254		1.43653	-0.00516		1.43653	0.02792		1.43653	0.0296
1.43645	0.00113		1.43645	0.00143		1.43645	0.00313		1.43645	0.00178		1.43645	0.000679983		1.43645	0.000991583		1.43645	0.00279		1.43645	0.00179		1.43645	0.00206		1.43645	0.003		1.43645	0.00439		1.43645	0.00627		1.43645	0.03301		1.43645	0.0393		1.43645	-0.00518		1.43645	0.02881		1.43645	0.03028
1.43636	0.0016		1.43636	0.00187		1.43636	0.00312		1.43636	0.00176		1.43636	0.000447898		1.43636	0.0013		1.43636	0.00264		1.43636	0.00166		1.43636	0.00213		1.43636	0.00267		1.43636	0.00459		1.43636	0.00646		1.43636	0.03639		1.43636	0.03907		1.43636	-0.00599		1.43636	0.02971		1.43636	0.03027
1.43628	0.00102		1.43628	0.00132		1.43628	0.00333		1.43628	0.00143		1.43628	7.12993e-05		1.43628	0.00117		1.43628	0.00327		1.43628	0.00183		1.43628	0.00247		1.43628	0.00252		1.43628	0.00345		1.43628	0.00577		1.43628	0.02796		1.43628	0.04583		1.43628	-0.00204		1.43628	0.02881		1.43628	0.02814
1.43619	0.00103		1.43619	0.00164		1.43619	0.00365		1.43619	0.00194		1.43619	0.000489609		1.43619	0.00116		1.43619	0.00292		1.43619	0.0018		1.43619	0.00272		1.43619	0.00165		1.43619	0.00443		1.43619	0.00634		1.43619	0.03016		1.43619	0.047		1.43619	-0.00285		1.43619	0.0288		1.43619	0.02813
1.43611	0.00161		1.43611	0.00197		1.43611	0.00354		1.43611	0.0015		1.43611	0.000763406		1.43611	0.000927589		1.43611	0.0027		1.43611	0.00117		1.43611	0.00205		1.43611	0.00249		1.43611	0.00426		1.43611	0.00354		1.43611	0.03472		1.43611	0.03839		1.43611	-0.00447		1.43611	0.02879		1.43611	0.03022
1.43602	0.00127		1.43602	0.00186		1.43602	0.00353		1.43602	0.00138		1.43602	0.000603592		1.43602	0.00123		1.43602	0.00291		1.43602	0.00184		1.43602	0.00212		1.43602	0.00315		1.43602	0.0036		1.43602	0.00536		1.43602	0.03691		1.43602	0.04934		1.43602	-0.00212		1.43602	0.02697		1.43602	0.02879
1.43594	0.00116		1.43594	0.00197		1.43594	0.00342		1.43594	0.00169		1.43594	0.000299203		1.43594	0.00068133		1.43594	0.00319		1.43594	0.00221		1.43594	0.00292		1.43594	0.00156		1.43594	0.00467		1.43594	0.00563		1.43594	0.02967		1.43594	0.04073		1.43594	-0.00216		1.43594	0.02964		1.43594	0.03087
1.43585	0.00128		1.43585	0.00186		1.43585	0.00363		1.43585	0.00157		1.43585	0.000428437		1.43585	0.0012		1.43585	0.00283		1.43585	0.00108		1.43585	0.00271		1.43585	0.00276		1.43585	0.00527		1.43585	0.00582		1.43585	0.03305		1.43585	0.04609		1.43585	-0.00299		1.43585	0.02962		1.43585	0.02873
1.43577	0.00128		1.43577	0.00142		1.43577	0.00309		1.43577	0.00208		1.43577	5.20681e-05		1.43577	0.0014		1.43577	0.00283		1.43577	0.00115		1.43577	0.0025		1.43577	0.00225		1.43577	0.00432		1.43577	0.00533		1.43577	0.01991		1.43577	0.04029		1.43577	-0.00302		1.43577	0.02691		1.43577	0.03011
1.43569	0.000935099		1.43569	0.00153		1.43569	0.00373		1.43569	0.00154		1.43569	0.000398084		1.43569	0.00106		1.43569	0.00283		1.43569	0.00172		1.43569	0.0022		1.43569	0.00147		1.43569	0.00366		1.43569	0.00628		1.43569	0.02564		1.43569	0.03587		1.43569	-0.000658165		1.43569	0.0287		1.43569	0.02798
1.4356	0.000822451		1.4356	0.0012		1.4356	0.00329		1.4356	0.00152		1.4356	0.00081633		1.4356	0.000939101		1.4356	0.00324		1.4356	0.000987454		1.4356	0.00227		1.4356	0.00293		1.4356	0.00396		1.4356	0.00646		1.4356	0.03727		1.4356	0.03844		1.4356	-0.00148		1.4356	0.02779		1.4356	0.03007
1.43552	0.00141		1.43552	0.00152		1.43552	0.00361		1.43552	0.00161		1.43552	0.000728735		1.43552	0.00103		1.43552	0.00275		1.43552	0.00185		1.43552	0.00243		1.43552	0.0026		1.43552	0.00417		1.43552	0.00654		1.43552	0.02649		1.43552	0.0424		1.43552	-0.00309		1.43552	0.02868		1.43552	0.03076
1.43543	0.0013		1.43543	0.00196		1.43543	0.00371		1.43543	0.00149		1.43543	0.000857897		1.43543	0.00155		1.43543	0.00317		1.43543	0.00162		1.43543	0.00231		1.43543	0.00209		1.43543	0.00525		1.43543	0.00557		1.43543	0.02868		1.43543	0.04636		1.43543	-0.00312		1.43543	0.03046		1.43543	0.03003
1.43535	0.00118		1.43535	0.00174		1.43535	0.0036		1.43535	0.00105		1.43535	0.000987086		1.43535	0.000891059		1.43535	0.0033		1.43535	0.00189		1.43535	0.00275		1.43535	0.00266		1.43535	0.00246		1.43535	0.00565		1.43535	0.03324		1.43535	0.03775		1.43535	-0.00076796		1.43535	0.03134		1.43535	0.0286
1.43526	0.0013		1.43526	0.0013		1.43526	0.00359		1.43526	0.00136		1.43526	0.000971734		1.43526	0.00141		1.43526	0.0033		1.43526	0.00196		1.43526	0.00199		1.43526	0.00304		1.43526	0.0047		1.43526	0.0066		1.43526	0.03897		1.43526	0.04032		1.43526	-0.00556		1.43526	0.02862		1.43526	0.02927
1.43518	0.00131		1.43518	0.00195		1.43518	0.00327		1.43518	0.00134		1.43518	0.000161406		1.43518	0.0007519		1.43518	0.00308		1.43518	0.00203		1.43518	0.00315		1.43518	0.00289		1.43518	0.00384		1.43518	0.00687		1.43518	0.02465		1.43518	0.04847		1.43518	-0.00559		1.43518	0.02681		1.43518	0.02854
1.43509	0.00143		1.43509	0.0013		1.43509	0.00369		1.43509	0.00186		1.43509	0.000290564		1.43509	0.00116		1.43509	0.00294		1.43509	0.0017		1.43509	0.00267		1.43509	0.00337		1.43509	0.00328		1.43509	0.00638		1.43509	0.03274		1.43509	0.04265		1.43509	-0.00324		1.43509	0.02949		1.43509	0.02922
1.43501	0.00155		1.43501	0.00162		1.43501	0.00304		1.43501	0.00174		1.43501	0.000202884		1.43501	0.00104		1.43501	0.00329		1.43501	0.00216		1.43501	0.00219		1.43501	0.00277		1.43501	0.0058		1.43501	0.00694		1.43501	0.02903		1.43501	0.03265		1.43501	-0.00326		1.43501	0.02858		1.43501	0.02991
1.43492	0.0012		1.43492	0.00151		1.43492	0.00379		1.43492	0.0014		1.43492	0.000621102		1.43492	0.000489588		1.43492	0.00293		1.43492	0.00203		1.43492	0.0029		1.43492	0.00324		1.43492	0.00398		1.43492	0.00664		1.43492	0.02769		1.43492	0.04638		1.43492	-0.00408		1.43492	0.02948		1.43492	0.02708
1.43484	0.00121		1.43484	0.00151		1.43484	0.00314		1.43484	0.00181		1.43484	0.000822775		1.43484	0.00112		1.43484	0.00307		1.43484	0.0018		1.43484	0.00269		1.43484	0.00211		1.43484	0.00438		1.43484	0.00586		1.43484	0.02988		1.43484	0.03499		1.43484	-0.00172		1.43484	0.02947		1.43484	0.02706
1.43476	0.00121		1.43476	0.00173		1.43476	0.00356		1.43476	0.00137		1.43476	0.000373771		1.43476	0.000993577		1.43476	0.00299		1.43476	0.00207		1.43476	0.00257		1.43476	0.00178		1.43476	0.00468		1.43476	0.0044		1.43476	0.02618		1.43476	0.03895		1.43476	-0.00413		1.43476	0.02856		1.43476	0.03266
1.43467	0.00122		1.43467	0.00172		1.43467	0.00367		1.43467	0.00125		1.43467	0.000719698		1.43467	0.00065619		1.43467	0.00299		1.43467	0.00263		1.43467	0.00218		1.43467	0.00162		1.43467	0.00479		1.43467	0.00544		1.43467	0.03191		1.43467	0.04291		1.43467	-0.00495		1.43467	0.02675		1.43467	0.02912
1.43459	0.00122		1.43459	0.00139		1.43459	0.00355		1.43459	0.00177		1.43459	0.000631977		1.43459	0.00139		1.43459	0.00327		1.43459	0.0021		1.43459	0.0027		1.43459	0.00272		1.43459	0.00364		1.43459	0.00446		1.43459	0.03528		1.43459	0.04128		1.43459	-0.0034		1.43459	0.02583		1.43459	0.02909
1.4345	0.00146		1.4345	0.00183		1.4345	0.00344		1.4345	0.00133		1.4345	0.000327484		1.4345	0.00105		1.4345	0.00376		1.4345	0.00187		1.4345	0.00249		1.4345	0.00275		1.4345	0.00549		1.4345	0.00473		1.4345	0.03158		1.4345	0.04664		1.4345	-0.00343		1.4345	0.02671		1.4345	0.02906
1.43442	0.00123		1.43442	0.00128		1.43442	0.00343		1.43442	0.00174		1.43442	0.000890151		1.43442	0.00136		1.43442	0.00361		1.43442	0.00184		1.43442	0.00219		1.43442	0.0026		1.43442	0.00444		1.43442	0.00616		1.43442	0.03259		1.43442	0.04361		1.43442	-0.00187		1.43442	0.0267		1.43442	0.03115
1.43433	0.0017		1.43433	0.00139		1.43433	0.00365		1.43433	0.0014		1.43433	0.000441107		1.43433	0.000699187		1.43433	0.00283		1.43433	0.0023		1.43433	0.00254		1.43433	0.00217		1.43433	0.00243		1.43433	0.00634		1.43433	0.02652		1.43433	0.04059		1.43433	-0.00269		1.43433	0.02938		1.43433	0.02831
1.43425	0.00135		1.43425	0.00128		1.43425	0.00342		1.43425	0.00171		1.43425	0.000497889		1.43425	0.000897399		1.43425	0.00318		1.43425	0.00137		1.43425	0.00279		1.43425	0.00256		1.43425	0.00398		1.43425	0.00603		1.43425	0.04051		1.43425	0.05432		1.43425	-0.00668		1.43425	0.03026		1.43425	0.0311
1.43416	0.00159		1.43416	0.00128		1.43416	0.00353		1.43416	0.00159		1.43416	0.000626965		1.43416	0.0011		1.43416	0.00318		1.43416	0.00184		1.43416	0.00276		1.43416	0.00151		1.43416	0.00399		1.43416	0.00534		1.43416	0.03326		1.43416	0.04013		1.43416	-0.00275		1.43416	0.03025		1.43416	0.02826
1.43408	0.00136		1.43408	0.00117		1.43408	0.00341		1.43408	0.00157		1.43408	0.000756336		1.43408	0.000972902		1.43408	0.00339		1.43408	0.00191		1.43408	0.00264		1.43408	0.00234		1.43408	0.00439		1.43408	0.00658		1.43408	0.03428		1.43408	0.0427		1.43408	-0.00278		1.43408	0.02843		1.43408	0.02964
1.434	0.00125		1.434	0.00149		1.434	0.00362		1.434	0.00124		1.434	0.000451758		1.434	0.000956819		1.434	0.00381		1.434	0.00217		1.434	0.00345		1.434	0.00228		1.434	0.00508		1.434	0.00377		1.434	0.03529		1.434	0.05224		1.434	0.000358243		1.434	0.02573		1.434	0.03031
1.43391	0.00125		1.43391	0.0016		1.43391	0.00373		1.43391	0.00165		1.43391	0.000797612		1.43391	0.00105		1.43391	0.00352		1.43391	0.00234		1.43391	0.0036		1.43391	0.00266		1.43391	0.00306		1.43391	0.00462		1.43391	0.04102		1.43391	0.04223		1.43391	-0.00125		1.43391	0.0275		1.43391	0.03099
1.43383	0.00172		1.43383	0.0016		1.43383	0.0034		1.43383	0.00153		1.43383	0.000782086		1.43383	0.00146		1.43383	0.00323		1.43383	0.00171		1.43383	0.00358		1.43383	0.00286		1.43383	0.00491		1.43383	0.00672		1.43383	0.03023		1.43383	0.04479		1.43383	-0.00286		1.43383	0.0266		1.43383	0.02605
1.43374	0.00172		1.43374	0.00116		1.43374	0.00382		1.43374	0.0013		1.43374	0.00047752		1.43374	0.0008016		1.43374	0.00344		1.43374	0.00237		1.43374	0.0019		1.43374	0.00181		1.43374	0.00405		1.43374	0.00593		1.43374	0.04186		1.43374	0.04456		1.43374	-0.00447		1.43374	0.02838		1.43374	0.02744
1.43366	0.00126		1.43366	0.00127		1.43366	0.00328		1.43366	0.00139		1.43366	0.000678779		1.43366	0.000892689		1.43366	0.00358		1.43366	0.00264		1.43366	0.00252		1.43366	0.0022		1.43366	0.00338		1.43366	0.00601		1.43366	0.02045		1.43366	0.04293		1.43366	-0.00449		1.43366	0.02928		1.43366	0.03233
1.43357	0.00127		1.43357	0.00137		1.43357	0.00349		1.43357	0.00169		1.43357	0.000807799		1.43357	0.000769475		1.43357	0.00336		1.43357	0.00191		1.43357	0.00167		1.43357	0.00276		1.43357	0.00474		1.43357	0.00714		1.43357	0.02264		1.43357	0.0441		1.43357	-0.00372		1.43357	0.02748		1.43357	0.0281
1.43349	0.00115		1.43349	0.00213		1.43349	0.00381		1.43349	0.000935596		1.43349	0.000503209		1.43349	0.000539191		1.43349	0.00378		1.43349	0.00167		1.43349	0.00247		1.43349	0.00233		1.43349	0.00205		1.43349	0.00481		1.43349	0.03309		1.43349	0.04247		1.43349	-0.00612		1.43349	0.02747		1.43349	0.02948
1.4334	0.00174		1.4334	0.00192		1.4334	0.00413		1.4334	0.00135		1.4334	0.000632177		1.4334	0.00127		1.4334	0.00378		1.4334	0.00204		1.4334	0.00382		1.4334	0.00263		1.4334	0.0038		1.4334	0.00643		1.4334	0.03174		1.4334	0.04642		1.4334	-0.00377		1.4334	0.02745		1.4334	0.02876
1.43332	0.00128		1.43332	0.0018		1.43332	0.00369		1.43332	0.00186		1.43332	0.000400141		1.43332	0.00126		1.43332	0.0037		1.43332	0.0026		1.43332	0.00306		1.43332	0.00202		1.43332	0.00516		1.43332	0.00526		1.43332	0.0363		1.43332	0.0434		1.43332	-0.00538		1.43332	0.02744		1.43332	0.02873
1.43324	0.00175		1.43324	0.00169		1.43324	0.00379		1.43324	0.00142		1.43324	0.000384559		1.43324	0.00124		1.43324	0.00335		1.43324	0.00167		1.43324	0.00331		1.43324	0.00151		1.43324	0.00363		1.43324	0.00533		1.43324	0.03967		1.43324	0.04317		1.43324	-0.00224		1.43324	0.03012		1.43324	0.02941
1.43315	0.0014		1.43315	0.0018		1.43315	0.00325		1.43315	0.00151		1.43315	0.000658073		1.43315	0.000368298		1.43315	0.00306		1.43315	0.00134		1.43315	0.00393		1.43315	0.00171		1.43315	0.00557		1.43315	0.00531		1.43315	0.0395		1.43315	0.04573		1.43315	-0.00385		1.43315	0.02651		1.43315	0.02868
1.43307	0.00129		1.43307	0.00147		1.43307	0.004		1.43307	0.0015		1.43307	0.000425674		1.43307	0.000352242		1.43307	0.00355		1.43307	0.0023		1.43307	0.00317		1.43307	0.00245		1.43307	0.0049		1.43307	0.00616		1.43307	0.02753		1.43307	0.04689		1.43307	-0.00546		1.43307	0.02919		1.43307	0.03006
1.43298	0.00164		1.43298	0.00158		1.43298	0.00399		1.43298	0.00148		1.43298	0.000337836		1.43298	0.00141		1.43298	0.00355		1.43298	0.00207		1.43298	0.00314		1.43298	0.00239		1.43298	0.00404		1.43298	0.00411		1.43298	0.04387		1.43298	0.03688		1.43298	-0.0039		1.43298	0.02828		1.43298	0.02582
1.4329	0.00176		1.4329	0.0018		1.4329	0.00323		1.4329	0.00104		1.4329	0.000683557		1.4329	0.000962885		1.4329	0.00382		1.4329	0.00223		1.4329	0.00257		1.4329	0.0033		1.4329	0.00453		1.4329	0.00688		1.4329	0.03072		1.4329	0.03386		1.4329	-0.00155		1.4329	0.02648		1.4329	0.0293
1.43281	0.000951477		1.43281	0.00158		1.43281	0.00398		1.43281	0.00145		1.43281	0.000451169		1.43281	0.000946836		1.43281	0.00326		1.43281	0.0027		1.43281	0.00364		1.43281	0.00144		1.43281	0.0029		1.43281	0.00571		1.43281	0.03291		1.43281	0.04758		1.43281	-0.00395		1.43281	0.02826		1.43281	0.03068
1.43273	0.00189		1.43273	0.0019		1.43273	0.00376		1.43273	0.00133		1.43273	0.000652376		1.43273	0.000609361		1.43273	0.00318		1.43273	0.00157		1.43273	0.00371		1.43273	0.00209		1.43273	0.00426		1.43273	0.00674		1.43273	0.03156		1.43273	0.04037		1.43273	-0.00318		1.43273	0.02466		1.43273	0.02855
1.43265	0.00178		1.43265	0.00201		1.43265	0.00386		1.43265	0.00164		1.43265	0.000781577		1.43265	0.00102		1.43265	0.00339		1.43265	0.00154		1.43265	0.0035		1.43265	0.00266		1.43265	0.00378		1.43265	0.00663		1.43265	0.03729		1.43265	0.04014		1.43265	-0.00479		1.43265	0.03004		1.43265	0.02783
1.43256	0.00155		1.43256	0.00146		1.43256	0.00353		1.43256	0.00183		1.43256	0.000621432		1.43256	0.000470567		1.43256	0.00374		1.43256	0.0018		1.43256	0.00338		1.43256	0.0025		1.43256	0.00398		1.43256	0.00516		1.43256	0.03594		1.43256	0.05247		1.43256	-0.00243		1.43256	0.02914		1.43256	0.02922
1.43248	0.00143		1.43248	0.00124		1.43248	0.00364		1.43248	0.00182		1.43248	0.000244442		1.43248	0.00142		1.43248	0.00352		1.43248	0.00206		1.43248	0.00281		1.43248	0.0018		1.43248	0.00447		1.43248	0.00572		1.43248	0.03223		1.43248	0.04525		1.43248	-0.00325		1.43248	0.03003		1.43248	0.02919
1.43239	0.00167		1.43239	0.00178		1.43239	0.00363		1.43239	0.0018		1.43239	0.0011		1.43239	0.0014		1.43239	0.00345		1.43239	0.00113		1.43239	0.0037		1.43239	0.00236		1.43239	0.00448		1.43239	0.00656		1.43239	0.02616		1.43239	0.03246		1.43239	-0.00248		1.43239	0.02732		1.43239	0.02846
1.43231	0.00144		1.43231	0.00146		1.43231	0.00352		1.43231	0.00179		1.43231	0.000791281		1.43231	0.00149		1.43231	0.0033		1.43231	0.00209		1.43231	0.00303		1.43231	0.00203		1.43231	0.00478		1.43231	0.00384		1.43231	0.03779		1.43231	0.04478		1.43231	-0.0033		1.43231	0.0291		1.43231	0.02984
1.43222	0.00191		1.43222	0.00189		1.43222	0.00351		1.43222	0.00156		1.43222	0.000631104		1.43222	0.00116		1.43222	0.00337		1.43222	0.00146		1.43222	0.00319		1.43222	0.00285		1.43222	0.0043		1.43222	0.00468		1.43222	0.04115		1.43222	0.05013		1.43222	-0.00412		1.43222	0.02549		1.43222	0.03051
1.43214	0.00215		1.43214	0.00145		1.43214	0.00329		1.43214	0.00176		1.43214	0.000832254		1.43214	0.000925846		1.43214	0.00365		1.43214	0.00192		1.43214	0.0028		1.43214	0.00278		1.43214	0.00392		1.43214	0.00658		1.43214	0.0339		1.43214	0.04292		1.43214	-0.00494		1.43214	0.02818		1.43214	0.02557
1.43206	0.00169		1.43206	0.00221		1.43206	0.0035		1.43206	0.00164		1.43206	0.000888826		1.43206	0.00112		1.43206	0.00392		1.43206	0.00189		1.43206	0.00222		1.43206	0.00298		1.43206	0.00451		1.43206	0.0054		1.43206	0.03019		1.43206	0.0371		1.43206	-0.00654		1.43206	0.02638		1.43206	0.03047
1.43197	0.00181		1.43197	0.00167		1.43197	0.00382		1.43197	0.00183		1.43197	0.000584091		1.43197	0.00122		1.43197	0.00357		1.43197	0.00205		1.43197	0.00329		1.43197	0.00211		1.43197	0.00509		1.43197	0.00702		1.43197	0.03827		1.43197	0.03686		1.43197	-0.00259		1.43197	0.03177		1.43197	0.03046
1.43189	0.00204		1.43189	0.00156		1.43189	0.00371		1.43189	0.000968545		1.43189	0.000496419		1.43189	0.000985163		1.43189	0.00427		1.43189	0.00252		1.43189	0.00327		1.43189	0.00276		1.43189	0.00327		1.43189	0.00642		1.43189	0.03575		1.43189	0.03942		1.43189	-0.00578		1.43189	0.02638		1.43189	0.02762
1.4318	0.00123		1.4318	0.0021		1.4318	0.00392		1.4318	0.00148		1.4318	0.000986606		1.4318	0.00129		1.4318	0.00377		1.4318	0.00139		1.4318	0.00315		1.4318	0.00224		1.4318	0.00453		1.4318	0.00466		1.4318	0.03675		1.4318	0.04616		1.4318	-0.0058		1.4318	0.02727		1.4318	0.02831
1.43172	0.00205		1.43172	0.00188		1.43172	0.00348		1.43172	0.00179		1.43172	0.000320475		1.43172	0.000953032		1.43172	0.00377		1.43172	0.00175		1.43172	0.00368		1.43172	0.00262		1.43172	0.00386		1.43172	0.00589		1.43172	0.03658		1.43172	0.05291		1.43172	-0.00503		1.43172	0.02906		1.43172	0.02898
1.43164	0.00159		1.43164	0.00188		1.43164	0.00348		1.43164	0.00103		1.43164	0.000810645		1.43164	0.00050847		1.43164	0.00411		1.43164	0.00181		1.43164	0.00301		1.43164	0.0013		1.43164	0.00454		1.43164	0.00605		1.43164	0.03051		1.43164	0.05546		1.43164	-0.00507		1.43164	0.02544		1.43164	0.02684
1.43155	0.00148		1.43155	0.00166		1.43155	0.00336		1.43155	0.00101		1.43155	0		1.43155	0.000813718		1.43155	0.00355		1.43155	0.00208		1.43155	0.00289		1.43155	0.00185		1.43155	0.00445		1.43155	0.00593		1.43155	0.02797		1.43155	0.03847		1.43155	-0.00589		1.43155	0.02722		1.43155	0.02751
1.43147	0.00171		1.43147	0.00176		1.43147	0.00357		1.43147	0.00121		1.43147	0.000562385		1.43147	0.000904772		1.43147	0.00347		1.43147	0.00174		1.43147	0.00305		1.43147	0.0017		1.43147	0.00581		1.43147	0.00513		1.43147	0.03252		1.43147	0.04661		1.43147	-0.00434		1.43147	0.0263		1.43147	0.02888
1.43138	0.00113		1.43138	0.00154		1.43138	0.00368		1.43138	0.00173		1.43138	0.000980265		1.43138	0.00132		1.43138	0.00403		1.43138	0.0022		1.43138	0.00357		1.43138	0.00324		1.43138	0.00456		1.43138	0.00568		1.43138	0.02998		1.43138	0.0366		1.43138	-0.00357		1.43138	0.02628		1.43138	0.02533
1.4313	0.0016		1.4313	0.00165		1.4313	0.00378		1.4313	0.00182		1.4313	0.000458628		1.4313	0.000872628		1.4313	0.00374		1.4313	0.00227		1.4313	0.00282		1.4313	0.00263		1.4313	0.00379		1.4313	0.00498		1.4313	0.04397		1.4313	0.04474		1.4313	-0.00518		1.4313	0.02537		1.4313	0.02812
1.43122	0.00172		1.43122	0.00132		1.43122	0.00377		1.43122	0.00127		1.43122	0.000804532		1.43122	0		1.43122	0.00353		1.43122	0.00173		1.43122	0.00316		1.43122	0.00256		1.43122	0.00418		1.43122	0.0066		1.43122	0.03436		1.43122	0.03474		1.43122	-0.00679		1.43122	0.02987		1.43122	0.02951
1.43113	0.00161		1.43113	0.00176		1.43113	0.00344		1.43113	0.00136		1.43113	0.000644214		1.43113	0.00116		1.43113	0.00367		1.43113	0.00269		1.43113	0.00313		1.43113	0.00285		1.43113	0.00544		1.43113	0.00753		1.43113	0.03419		1.43113	0.03729		1.43113	-0.00522		1.43113	0.02806		1.43113	0.02738
1.43105	0.00185		1.43105	0.00175		1.43105	0.00398		1.43105	0.00167		1.43105	0.00084526		1.43105	0.000931907		1.43105	0.00394		1.43105	0.00176		1.43105	0.00329		1.43105	0.000987289		1.43105	0.00332		1.43105	0.00548		1.43105	0.03283		1.43105	0.03985		1.43105	-0.00364		1.43105	0.02716		1.43105	0.02736
1.43096	0.00139		1.43096	0.00164		1.43096	0.00376		1.43096	0.00144		1.43096	0.000323627		1.43096	0.000701583		1.43096	0.00422		1.43096	0.00173		1.43096	0.00299		1.43096	0.00181		1.43096	0.00516		1.43096	0.00545		1.43096	0.02676		1.43096	0.05915		1.43096	-0.00366		1.43096	0.02716		1.43096	0.02875
1.43088	0.00151		1.43088	0.00153		1.43088	0.00375		1.43088	0.00121		1.43088	0.000596888		1.43088	0.000792628		1.43088	0.00372		1.43088	0.00298		1.43088	0.0026		1.43088	0.0021		1.43088	0.0041		1.43088	0.00427		1.43088	0.0372		1.43088	0.04635		1.43088	-0.00527		1.43088	0.02626		1.43088	0.02802
1.4308	0.00151		1.4308	0.00164		1.4308	0.00385		1.4308	0.00141		1.4308	0.000581108		1.4308	0.000990795		1.4308	0.00351		1.4308	0.00195		1.4308	0.00321		1.4308	0.00185		1.4308	0.00121		1.4308	0.00723		1.4308	0.04057		1.4308	0.04751		1.4308	-0.00609		1.4308	0.02354		1.4308	0.02799
1.43071	0.00186		1.43071	0.00186		1.43071	0.00363		1.43071	0.00161		1.43071	0.000348483		1.43071	0.00108		1.43071	0.00393		1.43071	0.00191		1.43071	0.00346		1.43071	0.00232		1.43071	0.00507		1.43071	0.00527		1.43071	0.03803		1.43071	0.0347		1.43071	-0.00612		1.43071	0.02894		1.43071	0.02938
1.43063	0.00187		1.43063	0.00164		1.43063	0.00363		1.43063	0.00127		1.43063	0.000332687		1.43063	0.000744331		1.43063	0.00399		1.43063	0.00218		1.43063	0.00353		1.43063	0.0018		1.43063	0.00363		1.43063	0.00544		1.43063	0.03432		1.43063	0.04703		1.43063	-0.00375		1.43063	0.02802		1.43063	0.02935
1.43054	0.00199		1.43054	0.00153		1.43054	0.00351		1.43054	0.00147		1.43054	0.000317157		1.43054	0.000942929		1.43054	0.00399		1.43054	0.00194		1.43054	0.0035		1.43054	0.00182		1.43054	0.00441		1.43054	0.00503		1.43054	0.0424		1.43054	0.04679		1.43054	-0.00538		1.43054	0.03071		1.43054	0.02226
1.43046	0.00164		1.43046	0.00174		1.43046	0.00383		1.43046	0.00114		1.43046	0.000373612		1.43046	0.000926844		1.43046	0.00384		1.43046	0.0019		1.43046	0.00311		1.43046	0.00174		1.43046	0.00547		1.43046	0.00634		1.43046	0.03869		1.43046	0.04656		1.43046	-0.00222		1.43046	0.02889		1.43046	0.02717
1.43038	0.00211		1.43038	0.00196		1.43038	0.00361		1.43038	0.00186		1.43038	0.000646825		1.43038	0.000910758		1.43038	0.00433		1.43038	0.00187		1.43038	0.00345		1.43038	0.00248		1.43038	0.00422		1.43038	0.0066		1.43038	0.03379		1.43038	0.04911		1.43038	-0.00542		1.43038	0.02798		1.43038	0.02573
1.43029	0.00118		1.43029	0.00196		1.43029	0.00339		1.43029	0.00196		1.43029	0.00055873		1.43029	0.00122		1.43029	0.00355		1.43029	0.00243		1.43029	0.00361		1.43029	0.00384		1.43029	0.0048		1.43029	0.0058		1.43029	0.03126		1.43029	0.03351		1.43029	-0.00385		1.43029	0.02527		1.43029	0.02783
1.43021	0.002		1.43021	0.00184		1.43021	0.00425		1.43021	0.00162		1.43021	0.000470628		1.43021	0.000557159		1.43021	0.00439		1.43021	0.0015		1.43021	0.0034		1.43021	0.00278		1.43021	0.0049		1.43021	0.00548		1.43021	0.02164		1.43021	0.04444		1.43021	-0.00307		1.43021	0.02978		1.43021	0.02639
1.43012	0.00166		1.43012	0.00195		1.43012	0.0037		1.43012	0.00139		1.43012	0.000816083		1.43012	0.000862441		1.43012	0.00368		1.43012	0.00225		1.43012	0.00438		1.43012	0.0011		1.43012	0.00423		1.43012	0.00728		1.43012	0.02972		1.43012	0.04979		1.43012	-0.00148		1.43012	0.02798		1.43012	0.0292
1.43004	0.00178		1.43004	0.00162		1.43004	0.00402		1.43004	0.00127		1.43004	0.000800231		1.43004	0.000524979		1.43004	0.00403		1.43004	0.00202		1.43004	0.00399		1.43004	0.00174		1.43004	0.00442		1.43004	0.00513		1.43004	0.03191		1.43004	0.03977		1.43004	-0.00389		1.43004	0.02526		1.43004	0.02847
1.42996	0.00143		1.42996	0.00195		1.42996	0.00337		1.42996	0.00147		1.42996	0.000784646		1.42996	0.000830693		1.42996	0.00396		1.42996	0.00188		1.42996	0.00442		1.42996	0.00212		1.42996	0.00549		1.42996	0.00636		1.42996	0.03173		1.42996	0.05489		1.42996	-0.00631		1.42996	0.02435		1.42996	0.02845
1.42987	0.00179		1.42987	0.00129		1.42987	0.00379		1.42987	0.00177		1.42987	0.000913312		1.42987	0.00124		1.42987	0.00381		1.42987	0.00244		1.42987	0.00495		1.42987	0.00187		1.42987	0.00491		1.42987	0.00652		1.42987	0.03746		1.42987	0.05186		1.42987	-0.00234		1.42987	0.02977		1.42987	0.02842
1.42979	0.00167		1.42979	0.00205		1.42979	0.004		1.42979	0.00123		1.42979	0.00111		1.42979	0.00133		1.42979	0.00402		1.42979	0.00191		1.42979	0.00345		1.42979	0.00233		1.42979	0.00414		1.42979	0.00601		1.42979	0.03728		1.42979	0.03626		1.42979	-0.000758526		1.42979	0.02795		1.42979	0.02981
1.4297	0.00156		1.4297	0.00172		1.4297	0.00314		1.4297	0.00142		1.4297	0.000664715		1.4297	0.000889481		1.4297	0.0043		1.4297	0.00177		1.4297	0.00361		1.4297	0.00288		1.4297	0.00385		1.4297	0.0053		1.4297	0.03474		1.4297	0.03602		1.4297	-0.00477		1.4297	0.02433		1.4297	0.02766
1.42962	0.00156		1.42962	0.00194		1.42962	0.00367		1.42962	0.00183		1.42962	0.00115		1.42962	0.00119		1.42962	0.00401		1.42962	0.00203		1.42962	0.0045		1.42962	0.00299		1.42962	0.00385		1.42962	0.00585		1.42962	0.02513		1.42962	0.03997		1.42962	-0.00719		1.42962	0.02885		1.42962	0.02906
1.42954	0.00192		1.42954	0.00194		1.42954	0.00366		1.42954	0.000968458		1.42954	0.000488353		1.42954	0.000964412		1.42954	0.00372		1.42954	0.00189		1.42954	0.00338		1.42954	0.00211		1.42954	0.00598		1.42954	0.00716		1.42954	0.03557		1.42954	0.04392		1.42954	-0.0032		1.42954	0.02704		1.42954	0.02833
1.42945	0.00192		1.42945	0.00183		1.42945	0.00366		1.42945	0.00138		1.42945	0.00105		1.42945	0.00094826		1.42945	0.00393		1.42945	0.00176		1.42945	0.00463		1.42945	0.00356		1.42945	0.00482		1.42945	0.00588		1.42945	0.03185		1.42945	0.03809		1.42945	-0.00483		1.42945	0.02703		1.42945	0.02688
1.42937	0.00157		1.42937	0.00172		1.42937	0.00387		1.42937	0.00179		1.42937	9.54694e-05		1.42937	0.000611224		1.42937	0.00428		1.42937	0.00172		1.42937	0.00442		1.42937	0.00241		1.42937	0.0055		1.42937	0.00508		1.42937	0.03876		1.42937	0.03646		1.42937	-0.00165		1.42937	0.02792		1.42937	0.02685
1.42929	0.00111		1.42929	0.00182		1.42929	0.00343		1.42929	0.00177		1.42929	0.000802217		1.42929	0.00102		1.42929	0.00442		1.42929	0.00178		1.42929	0.0044		1.42929	0.00189		1.42929	0.00405		1.42929	0.00774		1.42929	0.0315		1.42929	0.04041		1.42929	-0.00569		1.42929	0.02971		1.42929	0.02894
1.4292	0.00182		1.4292	0.00171		1.4292	0.00429		1.4292	0.00133		1.4292	0.000786249		1.4292	0.00111		1.4292	0.00413		1.4292	0.00184		1.4292	0.00419		1.4292	0.00244		1.4292	0.00338		1.4292	0.00463		1.4292	0.02896		1.4292	0.04017		1.4292	-0.00491		1.4292	0.02517		1.4292	0.02962
1.42912	0.0017		1.42912	0.00204		1.42912	0.00331		1.42912	0.0011		1.42912	0.00098711		1.42912	0.000777167		1.42912	0.00462		1.42912	0.0022		1.42912	0.0037		1.42912	0.00192		1.42912	0.00463		1.42912	0.00584		1.42912	0.03823		1.42912	0.05109		1.42912	-0.00733		1.42912	0.03152		1.42912	0.02605
1.42903	0.00182		1.42903	0.0016		1.42903	0.00385		1.42903	0.0012		1.42903	0.000682094		1.42903	0.0013		1.42903	0.00398		1.42903	0.00186		1.42903	0.00331		1.42903	0.00104		1.42903	0.00425		1.42903	0.00562		1.42903	0.02861		1.42903	0.04527		1.42903	-0.00414		1.42903	0.02971		1.42903	0.02816
1.42895	0.00194		1.42895	0.0016		1.42895	0.00373		1.42895	0.00118		1.42895	0.000304766		1.42895	0.000102164		1.42895	0.00433		1.42895	0.00153		1.42895	0.00494		1.42895	0.00195		1.42895	0.00376		1.42895	0.00664		1.42895	0.02489		1.42895	0.04502		1.42895	-0.00656		1.42895	0.02789		1.42895	0.02743
1.42887	0.00195		1.42887	0.00192		1.42887	0.00438		1.42887	0.0017		1.42887	0.000722405		1.42887	0.00116		1.42887	0.00425		1.42887	0.00179		1.42887	0.00464		1.42887	0.00313		1.42887	0.00521		1.42887	0.00536		1.42887	0.03415		1.42887	0.04478		1.42887	-0.00417		1.42887	0.02698		1.42887	0.02741
1.42878	0.00195		1.42878	0.00181		1.42878	0.00329		1.42878	0.00115		1.42878	0.000923511		1.42878	0.000713127		1.42878	0.00411		1.42878	0.00155		1.42878	0.00388		1.42878	0.00368		1.42878	0.00473		1.42878	0.00561		1.42878	0.03752		1.42878	0.04315		1.42878	-0.0058		1.42878	0.02605		1.42878	0.02453
1.4287	0.00195		1.4287	0.00214		1.4287	0.00393		1.4287	0.00167		1.4287	0.00069073		1.4287	0.000804143		1.4287	0.00495		1.4287	0.00231		1.4287	0.00412		1.4287	0.00236		1.4287	0.00569		1.4287	0.00712		1.4287	0.03262		1.4287	0.04849		1.4287	-0.00502		1.4287	0.02786		1.4287	0.02521
1.42862	0.00196		1.42862	0.00246		1.42862	0.00371		1.42862	0.00112		1.42862	0.00111		1.42862	0.00122		1.42862	0.00452		1.42862	0.00227		1.42862	0.00373		1.42862	0.00318		1.42862	0.00482		1.42862	0.0067		1.42862	0.0407		1.42862	0.02871		1.42862	-0.00505		1.42862	0.02875		1.42862	0.02518
1.42853	0.00208		1.42853	0.00213		1.42853	0.00403		1.42853	0.00142		1.42853	0.00102		1.42853	0.00152		1.42853	0.0043		1.42853	0.00243		1.42853	0.00444		1.42853	0.00283		1.42853	0.00482		1.42853	0.00464		1.42853	0.0476		1.42853	0.0508		1.42853	-0.00828		1.42853	0.02965		1.42853	0.028
1.42845	0.00185		1.42845	0.00148		1.42845	0.00381		1.42845	0.00183		1.42845	0.000931774		1.42845	0.000327266		1.42845	0.00451		1.42845	0.00229		1.42845	0.00368		1.42845	0.00159		1.42845	0.00347		1.42845	0.00615		1.42845	0.02854		1.42845	0.05754		1.42845	-0.00107		1.42845	0.02965		1.42845	0.0294
1.42836	0.00197		1.42836	0.00158		1.42836	0.00391		1.42836	0.00182		1.42836	0.00113		1.42836	0.000953895		1.42836	0.00444		1.42836	0.00265		1.42836	0.0042		1.42836	0.00322		1.42836	0.00443		1.42836	0.00582		1.42836	0.03072		1.42836	0.04613		1.42836	-0.00429		1.42836	0.02692		1.42836	0.0308
1.42828	0.00174		1.42828	0.0018		1.42828	0.00423		1.42828	0.00159		1.42828	0.000610638		1.42828	0.000402165		1.42828	0.0045		1.42828	0.00142		1.42828	0.00436		1.42828	0.00305		1.42828	0.00482		1.42828	0.00473		1.42828	0.03762		1.42828	0.05286		1.42828	-0.00753		1.42828	0.02783		1.42828	0.0265
1.4282	0.00221		1.4282	0.00169		1.4282	0.00368		1.4282	0.00126		1.4282	0.00103		1.4282	0.00124		1.4282	0.00415		1.4282	0.00218		1.4282	0.00388		1.4282	0.00253		1.4282	0.00492		1.4282	0.00498		1.4282	0.02919		1.4282	0.04564		1.4282	-0.00594		1.4282	0.02691		1.4282	0.02932
1.42811	0.00198		1.42811	0.00201		1.42811	0.00346		1.42811	0.00166		1.42811	0.000651119		1.42811	0.00112		1.42811	0.00414		1.42811	0.00194		1.42811	0.00348		1.42811	0.0029		1.42811	0.00356		1.42811	0.0061		1.42811	0.04081		1.42811	0.05378		1.42811	-0.00275		1.42811	0.0278		1.42811	0.02501
1.42803	0.00152		1.42803	0.00234		1.42803	0.00356		1.42803	0.00101		1.42803	0.000996374		1.42803	0.000889819		1.42803	0.00435		1.42803	0.002		1.42803	0.0041		1.42803	0.00265		1.42803	0.00366		1.42803	0.005		1.42803	0.03473		1.42803	0.04376		1.42803	-0.00681		1.42803	0.02869		1.42803	0.0264
1.42795	0.00164		1.42795	0.00168		1.42795	0.00378		1.42795	0.00142		1.42795	0.00134		1.42795	0.000980826		1.42795	0.00519		1.42795	0.00285		1.42795	0.00371		1.42795	0.00302		1.42795	0.00414		1.42795	0.00718		1.42795	0.03219		1.42795	0.04352		1.42795	-0.00683		1.42795	0.02777		1.42795	0.02708
1.42786	0.00176		1.42786	0.00211		1.42786	0.00377		1.42786	0.00151		1.42786	0.000747425		1.42786	0.000964655		1.42786	0.00392		1.42786	0.00232		1.42786	0.00451		1.42786	0.00276		1.42786	0.00472		1.42786	0.00676		1.42786	0.03673		1.42786	0.03909		1.42786	-0.00523		1.42786	0.02686		1.42786	0.02992
1.42778	0.00176		1.42778	0.00146		1.42778	0.00398		1.42778	0.00128		1.42778	0.000586823		1.42778	0.00148		1.42778	0.0049		1.42778	0.00208		1.42778	0.0032		1.42778	0.00287		1.42778	0.00462		1.42778	0.00537		1.42778	0.04009		1.42778	0.04303		1.42778	-0.00202		1.42778	0.02777		1.42778	0.02704
1.4277	0.002		1.4277	0.00189		1.4277	0.00408		1.4277	0.00116		1.4277	0.000498795		1.4277	0.000932851		1.4277	0.00468		1.4277	0.00214		1.4277	0.00445		1.4277	0.00306		1.4277	0.00626		1.4277	0.00755		1.4277	0.03991		1.4277	0.04698		1.4277	-0.00284		1.4277	0.02595		1.4277	0.02917
1.42761	0.00212		1.42761	0.00244		1.42761	0.00365		1.42761	0.00136		1.42761	0.000988545		1.42761	0.000488236		1.42761	0.00411		1.42761	0.0019		1.42761	0.00434		1.42761	0.00191		1.42761	0.00394		1.42761	0.00569		1.42761	0.03383		1.42761	0.04673		1.42761	-0.00527		1.42761	0.02503		1.42761	0.027
1.42753	0.00212		1.42753	0.00222		1.42753	0.00396		1.42753	0.00113		1.42753	0.000972453		1.42753	0.000793486		1.42753	0.0046		1.42753	0.00216		1.42753	0.00413		1.42753	0.00228		1.42753	0.00461		1.42753	0.00757		1.42753	0.03247		1.42753	0.05208		1.42753	-0.00529		1.42753	0.02777		1.42753	0.0284
1.42744	0.00213		1.42744	0.00145		1.42744	0.00374		1.42744	0.00144		1.42744	0.00117		1.42744	0.0011		1.42744	0.00516		1.42744	0.00292		1.42744	0.00401		1.42744	0.00229		1.42744	0.00432		1.42744	0.0059		1.42744	0.03229		1.42744	0.04066		1.42744	-0.00611		1.42744	0.02777		1.42744	0.02838
1.42736	0.00213		1.42736	0.00167		1.42736	0.00374		1.42736	0.00121		1.42736	0.00108		1.42736	0.000975434		1.42736	0.00495		1.42736	0.00248		1.42736	0.00462		1.42736	0.0023		1.42736	0.00624		1.42736	0.00701		1.42736	0.03447		1.42736	0.04879		1.42736	-0.00451		1.42736	0.02685		1.42736	0.02548
1.42728	0.00225		1.42728	0.00156		1.42728	0.00405		1.42728	0.000979608		1.42728	0.000562722		1.42728	0.000745062		1.42728	0.00494		1.42728	0.00264		1.42728	0.00515		1.42728	0.00133		1.42728	0.00363		1.42728	0.00341		1.42728	0.03311		1.42728	0.05274		1.42728	-0.00615		1.42728	0.02684		1.42728	0.02689
1.4272	0.00191		1.4272	0.00199		1.4272	0.00383		1.4272	0.00192		1.4272	0.000835982		1.4272	0.000836496		1.4272	0.00473		1.4272	0.0014		1.4272	0.00457		1.4272	0.0026		1.4272	0.0046		1.4272	0.00665		1.4272	0.0294		1.4272	0.0511		1.4272	-0.00537		1.4272	0.02866		1.4272	0.0247
1.42711	0.00214		1.42711	0.0021		1.42711	0.00404		1.42711	0.00137		1.42711	0.00081985		1.42711	0.00125		1.42711	0.00458		1.42711	0.00236		1.42711	0.00436		1.42711	0.00279		1.42711	0.0045		1.42711	0.00594		1.42711	0.03866		1.42711	0.04248		1.42711	-0.00459		1.42711	0.03138		1.42711	0.02753
1.42703	0.00215		1.42703	0.00188		1.42703	0.00393		1.42703	0.000827246		1.42703	0.000586873		1.42703	0.00113		1.42703	0.00457		1.42703	0.00301		1.42703	0.00452		1.42703	0.00173		1.42703	0.00305		1.42703	0.00638		1.42703	0.04791		1.42703	0.05201		1.42703	-0.00624		1.42703	0.02769		1.42703	0.02821
1.42694	0.00262		1.42694	0.00209		1.42694	0.00371		1.42694	0.00156		1.42694	0.001		1.42694	0.000788061		1.42694	0.00471		1.42694	0.00267		1.42694	0.00541		1.42694	0.00227		1.42694	0.0042		1.42694	0.0047		1.42694	0.03121		1.42694	0.04618		1.42694	-0.00465		1.42694	0.02676		1.42694	0.02817
1.42686	0.00227		1.42686	0.00187		1.42686	0.00446		1.42686	0.00196		1.42686	0.000843603		1.42686	0.00131		1.42686	0.00456		1.42686	0.00224		1.42686	0.00492		1.42686	0.00255		1.42686	0.00574		1.42686	0.00514		1.42686	0.03339		1.42686	0.04035		1.42686	-0.00549		1.42686	0.02949		1.42686	0.02886
1.42678	0.00192		1.42678	0.00187		1.42678	0.00402		1.42678	0.00152		1.42678	0.000971973		1.42678	0.00129		1.42678	0.00505		1.42678	0.00249		1.42678	0.00398		1.42678	0.0023		1.42678	0.00525		1.42678	0.00732		1.42678	0.03321		1.42678	0.04709		1.42678	-0.00631		1.42678	0.02766		1.42678	0.02955
1.42669	0.00239		1.42669	0.00154		1.42669	0.00391		1.42669	0.00162		1.42669	0.00146		1.42669	0.00106		1.42669	0.00519		1.42669	0.00275		1.42669	0.00405		1.42669	0.00267		1.42669	0.00255		1.42669	0.00853		1.42669	0.04129		1.42669	0.03567		1.42669	-0.00471		1.42669	0.02949		1.42669	0.02522
1.42661	0.00205		1.42661	0.0011		1.42661	0.00412		1.42661	0.00118		1.42661	0.000723101		1.42661	0.00093817		1.42661	0.00469		1.42661	0.00241		1.42661	0.00356		1.42661	0.00125		1.42661	0.00496		1.42661	0.00589		1.42661	0.03757		1.42661	0.03962		1.42661	-0.00472		1.42661	0.02766		1.42661	0.02591
1.42653	0.00205		1.42653	0.00186		1.42653	0.004		1.42653	0.00127		1.42653	0.00121		1.42653	0.00103		1.42653	0.00462		1.42653	0.00118		1.42653	0.00418		1.42653	0.00242		1.42653	0.00582		1.42653	0.00517		1.42653	0.04093		1.42653	0.05054		1.42653	-0.00635		1.42653	0.02674		1.42653	0.02733
1.42644	0.00229		1.42644	0.00164		1.42644	0.00411		1.42644	0.00114		1.42644	0.000979751		1.42644	0.00101		1.42644	0.00511		1.42644	0.00233		1.42644	0.00534		1.42644	0.00198		1.42644	0.00446		1.42644	0.00494		1.42644	0.02659		1.42644	0.04332		1.42644	-0.00394		1.42644	0.02949		1.42644	0.02802
1.42636	0.00229		1.42636	0.00131		1.42636	0.00388		1.42636	0.00145		1.42636	0.00089128		1.42636	0.000568401		1.42636	0.0051		1.42636	0.00309		1.42636	0.00513		1.42636	0.00244		1.42636	0.00359		1.42636	0.00634		1.42636	0.03231		1.42636	0.04726		1.42636	-0.00559		1.42636	0.02671		1.42636	0.0251
1.42628	0.00218		1.42628	0.00153		1.42628	0.00442		1.42628	0.00164		1.42628	0.000802766		1.42628	0.000123772		1.42628	0.00524		1.42628	0.00195		1.42628	0.00547		1.42628	0.00156		1.42628	0.0058		1.42628	0.00553		1.42628	0.03213		1.42628	0.04701		1.42628	-0.00237		1.42628	0.02762		1.42628	0.02723
1.42619	0.00207		1.42619	0.00196		1.42619	0.00463		1.42619	0.0012		1.42619	0.000858813		1.42619	0.00118		1.42619	0.00481		1.42619	0.00301		1.42619	0.00536		1.42619	0.00273		1.42619	0.00512		1.42619	0.00347		1.42619	0.03666		1.42619	0.04816		1.42619	-0.00645		1.42619	0.02853		1.42619	0.02792
1.42611	0.00219		1.42611	0.00196		1.42611	0.00419		1.42611	0.000763614		1.42611	0.00128		1.42611	0.000734623		1.42611	0.00488		1.42611	0.00157		1.42611	0.00533		1.42611	0.00256		1.42611	0.00502		1.42611	0.00497		1.42611	0.04003		1.42611	0.05769		1.42611	-0.00647		1.42611	0.0276		1.42611	0.02645
1.42603	0.00196		1.42603	0.00229		1.42603	0.00429		1.42603	0.0017		1.42603	0.00126		1.42603	0.00104		1.42603	0.00515		1.42603	0.00223		1.42603	0.00457		1.42603	0.00248		1.42603	0.0056		1.42603	0.00733		1.42603	0.0304		1.42603	0.04209		1.42603	-0.00405		1.42603	0.02852		1.42603	0.0257
1.42594	0.00266		1.42594	0.00163		1.42594	0.00342		1.42594	0.00158		1.42594	0.00103		1.42594	0.00124		1.42594	0.00501		1.42594	0.00199		1.42594	0.00546		1.42594	0.00187		1.42594	0.00472		1.42594	0.00488		1.42594	0.02314		1.42594	0.03487		1.42594	-0.00732		1.42594	0.02483		1.42594	0.02855
1.42586	0.00255		1.42586	0.00185		1.42586	0.00417		1.42586	0.00178		1.42586	0.000938636		1.42586	0.000579086		1.42586	0.00521		1.42586	0.00254		1.42586	0.00516		1.42586	0.0025		1.42586	0.00491		1.42586	0.00455		1.42586	0.03358		1.42586	0.03881		1.42586	-0.00489		1.42586	0.02851		1.42586	0.02708
1.42578	0.00197		1.42578	0.00173		1.42578	0.00417		1.42578	0.00102		1.42578	0.00085011		1.42578	0.00121		1.42578	0.00528		1.42578	0.0024		1.42578	0.00504		1.42578	0.0035		1.42578	0.00461		1.42578	0.00653		1.42578	0.03222		1.42578	0.05671		1.42578	-0.00491		1.42578	0.02665		1.42578	0.02705
1.42569	0.00197		1.42569	0.00162		1.42569	0.00449		1.42569	0.00164		1.42569	0.00177		1.42569	0.0013		1.42569	0.00492		1.42569	0.00226		1.42569	0.00483		1.42569	0.00199		1.42569	0.00432		1.42569	0.00312		1.42569	0.03086		1.42569	0.04669		1.42569	-0.00493		1.42569	0.02849		1.42569	0.02774
1.42561	0.00232		1.42561	0.00184		1.42561	0.00405		1.42561	0.00195		1.42561	0.000745583		1.42561	0.000423924		1.42561	0.00513		1.42561	0.00242		1.42561	0.00517		1.42561	0.00298		1.42561	0.00605		1.42561	0.00664		1.42561	0.02478		1.42561	0.04645		1.42561	-0.00332		1.42561	0.03032		1.42561	0.02627
1.42553	0.00221		1.42553	0.00249		1.42553	0.00469		1.42553	0.00151		1.42553	0.00109		1.42553	0.00116		1.42553	0.00541		1.42553	0.00287		1.42553	0.00551		1.42553	0.00344		1.42553	0.00411		1.42553	0.00592		1.42553	0.03757		1.42553	0.04899		1.42553	-0.00823		1.42553	0.02755		1.42553	0.02696
1.42544	0.00198		1.42544	0.00183		1.42544	0.00447		1.42544	0.0016		1.42544	0.000857508		1.42544	0.00136		1.42544	0.00533		1.42544	0.00263		1.42544	0.00567		1.42544	0.00282		1.42544	0.00497		1.42544	0.00424		1.42544	0.03385		1.42544	0.03479		1.42544	-0.00662		1.42544	0.03032		1.42544	0.02766
1.42536	0.00269		1.42536	0.00238		1.42536	0.00446		1.42536	0.00137		1.42536	0.00113		1.42536	0.00102		1.42536	0.00582		1.42536	0.00299		1.42536	0.0039		1.42536	0.00211		1.42536	0.00381		1.42536	0.00593		1.42536	0.03131		1.42536	0.05548		1.42536	-0.00581		1.42536	0.02755		1.42536	0.02257
1.42528	0.00199		1.42528	0.00194		1.42528	0.0036		1.42528	0.00188		1.42528	0.00148		1.42528	0.000787794		1.42528	0.00596		1.42528	0.00175		1.42528	0.00433		1.42528	0.00311		1.42528	0.00592		1.42528	0.00502		1.42528	0.04056		1.42528	0.04127		1.42528	-0.00827		1.42528	0.02755		1.42528	0.02472
1.42519	0.00188		1.42519	0.00194		1.42519	0.00391		1.42519	0.00144		1.42519	0.00182		1.42519	0.000879208		1.42519	0.00489		1.42519	0.00251		1.42519	0.00449		1.42519	0.00285		1.42519	0.00495		1.42519	0.00623		1.42519	0.03685		1.42519	0.04103		1.42519	-0.00256		1.42519	0.0294		1.42519	0.02832
1.42511	0.00235		1.42511	0.00161		1.42511	0.00456		1.42511	0.00175		1.42511	0.0013		1.42511	0.000648816		1.42511	0.00559		1.42511	0.00306		1.42511	0.00529		1.42511	0.00196		1.42511	0.00611		1.42511	0.0058		1.42511	0.04138		1.42511	0.05474		1.42511	-0.00422		1.42511	0.02847		1.42511	0.02756
1.42503	0.00223		1.42503	0.00171		1.42503	0.00358		1.42503	0.00184		1.42503	0.00114		1.42503	0.00117		1.42503	0.00587		1.42503	0.00222		1.42503	0.00517		1.42503	0.00134		1.42503	0.00504		1.42503	0.0045		1.42503	0.03294		1.42503	0.04333		1.42503	-0.00506		1.42503	0.02568		1.42503	0.0239
1.42494	0.00224		1.42494	0.00193		1.42494	0.00433		1.42494	0.00171		1.42494	0.000615273		1.42494	0.00115		1.42494	0.00565		1.42494	0.00238		1.42494	0.00533		1.42494	0.00117		1.42494	0.00493		1.42494	0.00619		1.42494	0.03984		1.42494	0.04727		1.42494	-0.00754		1.42494	0.02937		1.42494	0.02967
1.42486	0.00282		1.42486	0.00193		1.42486	0.00432		1.42486	0.000636989		1.42486	0.000815727		1.42486	0.00114		1.42486	0.00487		1.42486	0.00313		1.42486	0.00594		1.42486	0.00261		1.42486	0.00434		1.42486	0.00527		1.42486	0.04201		1.42486	0.03446		1.42486	-0.00674		1.42486	0.02657		1.42486	0.02818
1.42478	0.00166		1.42478	0.00182		1.42478	0.00453		1.42478	0.0019		1.42478	0.00131		1.42478	0.00133		1.42478	0.00515		1.42478	0.0021		1.42478	0.00518		1.42478	0.00334		1.42478	0.00491		1.42478	0.00571		1.42478	0.03357		1.42478	0.03421		1.42478	-0.00513		1.42478	0.02563		1.42478	0.02379
1.42469	0.00306		1.42469	0.00181		1.42469	0.0042		1.42469	0.00177		1.42469	0.00114		1.42469	0.00175		1.42469	0.00592		1.42469	0.00275		1.42469	0.0058		1.42469	0.00335		1.42469	0.00587		1.42469	0.00653		1.42469	0.03929		1.42469	0.04234		1.42469	-0.00516		1.42469	0.03025		1.42469	0.02593
1.42461	0.00249		1.42461	0.00214		1.42461	0.00377		1.42461	0.00123		1.42461	0.00062239		1.42461	0.000659435		1.42461	0.00549		1.42461	0.00231		1.42461	0.00604		1.42461	0.00318		1.42461	0.00529		1.42461	0.00485		1.42461	0.03321		1.42461	0.05187		1.42461	-0.00272		1.42461	0.02931		1.42461	0.02735
1.42453	0.00249		1.42453	0.00203		1.42453	0.0043		1.42453	0.00206		1.42453	0.00169		1.42453	0.00118		1.42453	0.00591		1.42453	0.00237		1.42453	0.00547		1.42453	0.00327		1.42453	0.00412		1.42453	0.00625		1.42453	0.03538		1.42453	0.04324		1.42453	-0.00275		1.42453	0.02372		1.42453	0.02586
1.42444	0.00308		1.42444	0.00202		1.42444	0.00462		1.42444	0.00215		1.42444	0.00138		1.42444	0.000948451		1.42444	0.00527		1.42444	0.00222		1.42444	0.00572		1.42444	0.000952221		1.42444	0.00469		1.42444	0.00456		1.42444	0.03638		1.42444	0.0402		1.42444	-0.00605		1.42444	0.0265		1.42444	0.02582
1.42436	0.00215		1.42436	0.00235		1.42436	0.00429		1.42436	0.00171		1.42436	0.00144		1.42436	0.00147		1.42436	0.0059		1.42436	0.00198		1.42436	0.00633		1.42436	0.00186		1.42436	0.00391		1.42436	0.00461		1.42436	0.03029		1.42436	0.04554		1.42436	-0.00442		1.42436	0.02742		1.42436	0.02943
1.42428	0.00238		1.42428	0.00256		1.42428	0.00417		1.42428	0.00212		1.42428	0.00121		1.42428	0.00167		1.42428	0.00597		1.42428	0.00254		1.42428	0.00566		1.42428	0.00321		1.42428	0.00612		1.42428	0.00543		1.42428	0.03247		1.42428	0.06483		1.42428	-0.0069		1.42428	0.033		1.42428	0.02722
1.4242	0.0025		1.4242	0.0018		1.4242	0.00395		1.4242	0.00179		1.4242	0.00119		1.4242	0.00165		1.4242	0.00561		1.4242	0.0021		1.4242	0.00646		1.4242	0.00205		1.4242	0.00515		1.4242	0.00558		1.4242	0.03937		1.4242	0.05622		1.4242	-0.00527		1.4242	0.02462		1.4242	0.02646
1.42411	0.00262		1.42411	0.00212		1.42411	0.00395		1.42411	0.00188		1.42411	0.00132		1.42411	0.00196		1.42411	0.00631		1.42411	0.00285		1.42411	0.00543		1.42411	0.00394		1.42411	0.00697		1.42411	0.00572		1.42411	0.03683		1.42411	0.04899		1.42411	-0.00611		1.42411	0.0274		1.42411	0.02497
1.42403	0.00286		1.42403	0.00234		1.42403	0.00373		1.42403	0.00186		1.42403	0.00123		1.42403	0.0013		1.42403	0.00567		1.42403	0.00251		1.42403	0.00521		1.42403	0.00305		1.42403	0.00542		1.42403	0.00558		1.42403	0.03664		1.42403	0.04734		1.42403	-0.0045		1.42403	0.02925		1.42403	0.02785
1.42395	0.00263		1.42395	0.0019		1.42395	0.00458		1.42395	0.00185		1.42395	0.00179		1.42395	0.00128		1.42395	0.00581		1.42395	0.00286		1.42395	0.00611		1.42395	0.00315		1.42395	0.00599		1.42395	0.0062		1.42395	0.0282		1.42395	0.05128		1.42395	-0.00863		1.42395	0.02551		1.42395	0.02854
1.42386	0.0024		1.42386	0.00212		1.42386	0.00436		1.42386	0.00141		1.42386	0.0017		1.42386	0.000728636		1.42386	0.00629		1.42386	0.00332		1.42386	0.00645		1.42386	0.00181		1.42386	0.00559		1.42386	0.00567		1.42386	0.03037		1.42386	0.05662		1.42386	-0.00537		1.42386	0.02549		1.42386	0.02559
1.42378	0.00264		1.42378	0.0019		1.42378	0.00425		1.42378	0.00245		1.42378	0.000892318		1.42378	0.00189		1.42378	0.00573		1.42378	0.00268		1.42378	0.00669		1.42378	0.00226		1.42378	0.00693		1.42378	0.00544		1.42378	0.03373		1.42378	0.05358		1.42378	-0.00786		1.42378	0.02828		1.42378	0.0292
1.4237	0.00276		1.4237	0.00222		1.4237	0.00435		1.4237	0.00137		1.4237	0.000875861		1.4237	0.00177		1.4237	0.00579		1.4237	0.00343		1.4237	0.00676		1.4237	0.00155		1.4237	0.00548		1.4237	0.00712		1.4237	0.03001		1.4237	0.05054		1.4237	-0.00293		1.4237	0.02827		1.4237	0.02333
1.42361	0.00264		1.42361	0.00233		1.42361	0.00424		1.42361	0.00178		1.42361	0.00144		1.42361	0.00175		1.42361	0.00593		1.42361	0.00279		1.42361	0.00618		1.42361	0.00353		1.42361	0.00624		1.42361	0.00784		1.42361	0.031		1.42361	0.02796		1.42361	-0.00542		1.42361	0.02547		1.42361	0.02549
1.42353	0.00265		1.42353	0.00233		1.42353	0.00466		1.42353	0.00156		1.42353	0.00171		1.42353	0.00152		1.42353	0.00585		1.42353	0.00334		1.42353	0.00533		1.42353	0.00345		1.42353	0.00497		1.42353	0.00644		1.42353	0.03436		1.42353	0.04027		1.42353	-0.00297		1.42353	0.02639		1.42353	0.02692
1.42345	0.00254		1.42345	0.00232		1.42345	0.00455		1.42345	0.00143		1.42345	0.00155		1.42345	0.000969605		1.42345	0.00571		1.42345	0.0028		1.42345	0.00741		1.42345	0.00354		1.42345	0.00554		1.42345	0.00312		1.42345	0.03535		1.42345	0.05119		1.42345	-0.00546		1.42345	0.02638		1.42345	0.02616
1.42336	0.00266		1.42336	0.00232		1.42336	0.00454		1.42336	0.00206		1.42336	0.00168		1.42336	0.00106		1.42336	0.00577		1.42336	0.00336		1.42336	0.00564		1.42336	0.00364		1.42336	0.00553		1.42336	0.00606		1.42336	0.04343		1.42336	0.04257		1.42336	-0.00631		1.42336	0.02823		1.42336	0.02612
1.42328	0.00278		1.42328	0.00167		1.42328	0.00464		1.42328	0.00193		1.42328	0.00152		1.42328	0.00212		1.42328	0.00591		1.42328	0.00331		1.42328	0.00589		1.42328	0.00293		1.42328	0.00465		1.42328	0.00533		1.42328	0.02909		1.42328	0.03813		1.42328	-0.00963		1.42328	0.03009		1.42328	0.02755
1.4232	0.0029		1.4232	0.00199		1.4232	0.00388		1.4232	0.00192		1.4232	0.00186		1.4232	0.00103		1.4232	0.00597		1.4232	0.00287		1.4232	0.00596		1.4232	0.00293		1.4232	0.0058		1.4232	0.00577		1.4232	0.04188		1.4232	0.03789		1.4232	-0.00471		1.4232	0.02913		1.4232	0.0275
1.42312	0.00255		1.42312	0.00221		1.42312	0.00399		1.42312	0.00137		1.42312	0.00192		1.42312	0.00101		1.42312	0.00568		1.42312	0.00273		1.42312	0.00694		1.42312	0.00321		1.42312	0.00666		1.42312	0.00572		1.42312	0.02872		1.42312	0.04322		1.42312	-0.00392		1.42312	0.02631		1.42312	0.02673
1.42303	0.00185		1.42303	0.0022		1.42303	0.00495		1.42303	0.00231		1.42303	0.00111		1.42303	0.000674941		1.42303	0.00646		1.42303	0.00208		1.42303	0.00673		1.42303	0.00411		1.42303	0.00559		1.42303	0.00798		1.42303	0.03797		1.42303	0.04855		1.42303	-0.0056		1.42303	0.02721		1.42303	0.02741
1.42295	0.00232		1.42295	0.00264		1.42295	0.00516		1.42295	0.00123		1.42295	0.00131		1.42295	0.00152		1.42295	0.00603		1.42295	0.00304		1.42295	0.00707		1.42295	0.00223		1.42295	0.00422		1.42295	0.00629		1.42295	0.03661		1.42295	0.04272		1.42295	-0.00398		1.42295	0.02813		1.42295	0.02737
1.42287	0.00279		1.42287	0.00198		1.42287	0.00418		1.42287	0.00207		1.42287	0.00122		1.42287	0.00204		1.42287	0.00588		1.42287	0.00309		1.42287	0.00594		1.42287	0.00233		1.42287	0.00556		1.42287	0.00817		1.42287	0.04115		1.42287	0.05365		1.42287	-0.00565		1.42287	0.03091		1.42287	0.02587
1.42278	0.00256		1.42278	0.00241		1.42278	0.00385		1.42278	0.00131		1.42278	0.00178		1.42278	0.0017		1.42278	0.00637		1.42278	0.00394		1.42278	0.00619		1.42278	0.00413		1.42278	0.00661		1.42278	0.00696		1.42278	0.04096		1.42278	0.03944		1.42278	-0.0098		1.42278	0.0281		1.42278	0.02657
1.4227	0.00257		1.4227	0.0023		1.4227	0.00471		1.4227	0.00129		1.4227	0.00205		1.4227	0.00136		1.4227	0.00615		1.4227	0.0034		1.4227	0.00662		1.4227	0.00342		1.4227	0.00593		1.4227	0.00633		1.4227	0.02898		1.4227	0.03779		1.4227	-0.00404		1.4227	0.02996		1.4227	0.02214
1.42262	0.00257		1.42262	0.00186		1.42262	0.0046		1.42262	0.00117		1.42262	0.00189		1.42262	0.00167		1.42262	0.00565		1.42262	0.00246		1.42262	0.00623		1.42262	0.00288		1.42262	0.00707		1.42262	0.00541		1.42262	0.03469		1.42262	0.0515		1.42262	-0.00324		1.42262	0.02807		1.42262	0.0243
1.42253	0.00269		1.42253	0.00175		1.42253	0.0047		1.42253	0.00147		1.42253	0.00137		1.42253	0.00176		1.42253	0.0065		1.42253	0.00272		1.42253	0.00684		1.42253	0.00244		1.42253	0.00474		1.42253	0.00594		1.42253	0.0404		1.42253	0.05265		1.42253	-0.00409		1.42253	0.02805		1.42253	0.02572
1.42245	0.00304		1.42245	0.00229		1.42245	0.00448		1.42245	0.0022		1.42245	0.00171		1.42245	0.00153		1.42245	0.00635		1.42245	0.00397		1.42245	0.00681		1.42245	0.00406		1.42245	0.00512		1.42245	0.00753		1.42245	0.03078		1.42245	0.04961		1.42245	-0.00247		1.42245	0.02897		1.42245	0.02495
1.42237	0.00328		1.42237	0.00229		1.42237	0.00501		1.42237	0.00187		1.42237	0.00105		1.42237	0.00162		1.42237	0.0067		1.42237	0.00263		1.42237	0.00514		1.42237	0.00281		1.42237	0.00636		1.42237	0.00574		1.42237	0.04594		1.42237	0.04657		1.42237	-0.00496		1.42237	0.02896		1.42237	0.02638
1.42229	0.00259		1.42229	0.00251		1.42229	0.00436		1.42229	0.00175		1.42229	0.00226		1.42229	0.00117		1.42229	0.00634		1.42229	0.00238		1.42229	0.0063		1.42229	0.00263		1.42229	0.0051		1.42229	0.00665		1.42229	0.03513		1.42229	0.04911		1.42229	-0.00415		1.42229	0.02802		1.42229	0.02488
1.4222	0.00271		1.4222	0.00229		1.4222	0.00468		1.4222	0.00162		1.4222	0.00152		1.4222	0.00126		1.4222	0.00647		1.4222	0.00303		1.4222	0.00692		1.4222	0.00219		1.4222	0.00836		1.4222	0.0065		1.4222	0.03495		1.4222	0.03769		1.4222	-0.00582		1.4222	0.02895		1.4222	0.02705
1.42212	0.00271		1.42212	0.00283		1.42212	0.00456		1.42212	0.00203		1.42212	0.00179		1.42212	0.00146		1.42212	0.00675		1.42212	0.00299		1.42212	0.00671		1.42212	0.00309		1.42212	0.00739		1.42212	0.00606		1.42212	0.0442		1.42212	0.04582		1.42212	-0.00667		1.42212	0.028		1.42212	0.02408
1.42204	0.00306		1.42204	0.00239		1.42204	0.00466		1.42204	0.00191		1.42204	0.00199		1.42204	0.00177		1.42204	0.00625		1.42204	0.00334		1.42204	0.00686		1.42204	0.00417		1.42204	0.00602		1.42204	0.00678		1.42204	0.03458		1.42204	0.05395		1.42204	-0.0067		1.42204	0.02892		1.42204	0.02624
1.42195	0.00248		1.42195	0.00282		1.42195	0.00455		1.42195	0.00179		1.42195	0.00234		1.42195	0.00186		1.42195	0.00702		1.42195	0.0025		1.42195	0.0072		1.42195	0.00399		1.42195	0.00736		1.42195	0.00567		1.42195	0.03085		1.42195	0.04672		1.42195	-0.00341		1.42195	0.02609		1.42195	0.02546
1.42187	0.0026		1.42187	0.0026		1.42187	0.00455		1.42187	0.00167		1.42187	0.00145		1.42187	0.00152		1.42187	0.00667		1.42187	0.00295		1.42187	0.00718		1.42187	0.00203		1.42187	0.00831		1.42187	0.006		1.42187	0.03893		1.42187	0.03251		1.42187	-0.0084		1.42187	0.02888		1.42187	0.02983
1.42179	0.00214		1.42179	0.00217		1.42179	0.00422		1.42179	0.00229		1.42179	0.00129		1.42179	0.00183		1.42179	0.00673		1.42179	0.0041		1.42179	0.00825		1.42179	0.00221		1.42179	0.00695		1.42179	0.00701		1.42179	0.03638		1.42179	0.04203		1.42179	-0.00926		1.42179	0.02886		1.42179	0.02832
1.42171	0.00319		1.42171	0.00271		1.42171	0.00464		1.42171	0.00132		1.42171	0.00135		1.42171	0.00192		1.42171	0.00673		1.42171	0.00346		1.42171	0.00721		1.42171	0.00508		1.42171	0.00607		1.42171	0.0083		1.42171	0.04209		1.42171	0.04039		1.42171	-0.0068		1.42171	0.02884		1.42171	0.02607
1.42162	0.00261		1.42162	0.00249		1.42162	0.00485		1.42162	0.00162		1.42162	0.00227		1.42162	0.00115		1.42162	0.00736		1.42162	0.00292		1.42162	0.00764		1.42162	0.00276		1.42162	0.00664		1.42162	0.00469		1.42162	0.03719		1.42162	0.04433		1.42162	-0.00849		1.42162	0.02788		1.42162	0.02383
1.42154	0.00285		1.42154	0.0027		1.42154	0.00452		1.42154	0.00235		1.42154	0.00175		1.42154	0.00178		1.42154	0.00629		1.42154	0.00367		1.42154	0.00652		1.42154	0.00267		1.42154	0.00527		1.42154	0.00656		1.42154	0.04526		1.42154	0.05804		1.42154	-0.00686		1.42154	0.02786		1.42154	0.02745
1.42146	0.00355		1.42146	0.0027		1.42146	0.00473		1.42146	0.00201		1.42146	0.00166		1.42146	0.00198		1.42146	0.00699		1.42146	0.00283		1.42146	0.00741		1.42146	0.00339		1.42146	0.0068		1.42146	0.00564		1.42146	0.04272		1.42146	0.04941		1.42146	-0.00357		1.42146	0.03159		1.42146	0.02741
1.42137	0.00274		1.42137	0.00194		1.42137	0.00451		1.42137	0.00168		1.42137	0.00164		1.42137	0.00175		1.42137	0.00642		1.42137	0.00438		1.42137	0.00765		1.42137	0.0042		1.42137	0.00553		1.42137	0.00626		1.42137	0.04725		1.42137	0.04497		1.42137	-0.00608		1.42137	0.02783		1.42137	0.02811
1.42129	0.00309		1.42129	0.00237		1.42129	0.00494		1.42129	0.00145		1.42129	0.00228		1.42129	0.00152		1.42129	0.0067		1.42129	0.00373		1.42129	0.00763		1.42129	0.00348		1.42129	0.00629		1.42129	0.00582		1.42129	0.02937		1.42129	0.06008		1.42129	-0.00776		1.42129	0.02499		1.42129	0.02586
1.42121	0.00286		1.42121	0.00291		1.42121	0.00493		1.42121	0.00165		1.42121	0.00211		1.42121	0.00139		1.42121	0.00726		1.42121	0.00319		1.42121	0.00888		1.42121	0.00322		1.42121	0.00628		1.42121	0.00432		1.42121	0.03862		1.42121	0.05006		1.42121	-0.00696		1.42121	0.02779		1.42121	0.02876
1.42113	0.00287		1.42113	0.00182		1.42113	0.0046		1.42113	0.00163		1.42113	0.0021		1.42113	0.00127		1.42113	0.00711		1.42113	0.00364		1.42113	0.00592		1.42113	0.00412		1.42113	0.00752		1.42113	0.00812		1.42113	0.03726		1.42113	0.05121		1.42113	-0.00699		1.42113	0.02589		1.42113	0.02431
1.42104	0.00287		1.42104	0.00269		1.42104	0.00459		1.42104	0.00215		1.42104	0.00215		1.42104	0.00179		1.42104	0.00647		1.42104	0.0032		1.42104	0.00819		1.42104	0.00323		1.42104	0.00586		1.42104	0.00681		1.42104	0.03589		1.42104	0.04398		1.42104	-0.00785		1.42104	0.0268		1.42104	0.02426
1.42096	0.00334		1.42096	0.0028		1.42096	0.0047		1.42096	0.00234		1.42096	0.00185		1.42096	0.00145		1.42096	0.00753		1.42096	0.00375		1.42096	0.00752		1.42096	0.0035		1.42096	0.00681		1.42096	0.00502		1.42096	0.02862		1.42096	0.04093		1.42096	-0.00788		1.42096	0.02678		1.42096	0.02789
1.42088	0.00288		1.42088	0.00203		1.42088	0.00501		1.42088	0.00254		1.42088	0.00219		1.42088	0.00176		1.42088	0.00681		1.42088	0.0035		1.42088	0.00767		1.42088	0.00484		1.42088	0.00699		1.42088	0.00699		1.42088	0.03788		1.42088	0.04906		1.42088	-0.00625		1.42088	0.02301		1.42088	0.02491
1.4208	0.00265		1.4208	0.00301		1.4208	0.00522		1.4208	0.0021		1.4208	0.00239		1.4208	0.00131		1.4208	0.00787		1.4208	0.00416		1.4208	0.00701		1.4208	0.00198		1.4208	0.00611		1.4208	0.00713		1.4208	0.04123		1.4208	0.05161		1.4208	-0.00461		1.4208	0.02768		1.4208	0.02561
1.42071	0.00265		1.42071	0.00246		1.42071	0.00479		1.42071	0.00198		1.42071	0.00259		1.42071	0.00172		1.42071	0.00652		1.42071	0.00421		1.42071	0.0079		1.42071	0.00386		1.42071	0.00677		1.42071	0.0063		1.42071	0.03633		1.42071	0.04298		1.42071	-0.00464		1.42071	0.02485		1.42071	0.0263
1.42063	0.00289		1.42063	0.00257		1.42063	0.00543		1.42063	0.00185		1.42063	0.00221		1.42063	0.00182		1.42063	0.00715		1.42063	0.00356		1.42063	0.00713		1.42063	0.0036		1.42063	0.00762		1.42063	0.00778		1.42063	0.03614		1.42063	0.04133		1.42063	-0.00384		1.42063	0.02576		1.42063	0.02698
1.42055	0.00289		1.42055	0.00256		1.42055	0.00467		1.42055	0.00216		1.42055	0.00234		1.42055	0.0018		1.42055	0.00764		1.42055	0.00422		1.42055	0.00775		1.42055	0.00306		1.42055	0.00587		1.42055	0.00426		1.42055	0.03359		1.42055	0.04946		1.42055	-0.00802		1.42055	0.02854		1.42055	0.02473
1.42046	0.0029		1.42046	0.00234		1.42046	0.00488		1.42046	0.00193		1.42046	0.00218		1.42046	0.00221		1.42046	0.00693		1.42046	0.00317		1.42046	0.00781		1.42046	0.00244		1.42046	0.0075		1.42046	0.00786		1.42046	0.03223		1.42046	0.04921		1.42046	-0.00475		1.42046	0.03132		1.42046	0.02614
1.42038	0.00302		1.42038	0.00234		1.42038	0.00509		1.42038	0.00223		1.42038	0.00166		1.42038	0.00187		1.42038	0.0077		1.42038	0.00392		1.42038	0.00806		1.42038	0.00334		1.42038	0.00642		1.42038	0.0055		1.42038	0.02968		1.42038	0.05175		1.42038	-0.00645		1.42038	0.02566		1.42038	0.02535
1.4203	0.00325		1.4203	0.00256		1.4203	0.00476		1.4203	0.00232		1.4203	0.00208		1.4203	0.00197		1.4203	0.00692		1.4203	0.00318		1.4203	0.00868		1.4203	0.00405		1.4203	0.00679		1.4203	0.00669		1.4203	0.03422		1.4203	0.04033		1.4203	-0.00979		1.4203	0.03031		1.4203	0.02457
1.42022	0.00302		1.42022	0.00321		1.42022	0.00486		1.42022	0.00114		1.42022	0.00213		1.42022	0.00206		1.42022	0.00734		1.42022	0.00433		1.42022	0.00865		1.42022	0.00191		1.42022	0.00784		1.42022	0.00683		1.42022	0.03167		1.42022	0.05963		1.42022	-0.00568		1.42022	0.02654		1.42022	0.02379
1.42013	0.00314		1.42013	0.00212		1.42013	0.00528		1.42013	0.00176		1.42013	0.00211		1.42013	0.00193		1.42013	0.00818		1.42013	0.00408		1.42013	0.00679		1.42013	0.00432		1.42013	0.00599		1.42013	0.00831		1.42013	0.0421		1.42013	0.0524		1.42013	-0.0057		1.42013	0.0284		1.42013	0.02375
1.42005	0.00291		1.42005	0.00222		1.42005	0.00495		1.42005	0.00164		1.42005	0.00195		1.42005	0.00138		1.42005	0.00747		1.42005	0.00404		1.42005	0.00777		1.42005	0.00298		1.42005	0.00587		1.42005	0.00873		1.42005	0.03838		1.42005	0.05075		1.42005	-0.00572		1.42005	0.02933		1.42005	0.02371
1.41997	0.00292		1.41997	0.002		1.41997	0.00516		1.41997	0.00247		1.41997	0.00266		1.41997	0.00179		1.41997	0.00725		1.41997	0.00319		1.41997	0.00893		1.41997	0.00316		1.41997	0.00673		1.41997	0.00598		1.41997	0.03347		1.41997	0.04073		1.41997	-0.0049		1.41997	0.02557		1.41997	0.02588
1.41989	0.0035		1.41989	0.00244		1.41989	0.00494		1.41989	0.00203		1.41989	0.00293		1.41989	0.00199		1.41989	0.00795		1.41989	0.00414		1.41989	0.00863		1.41989	0.0037		1.41989	0.0069		1.41989	0.00843		1.41989	0.04744		1.41989	0.04746		1.41989	-0.0099		1.41989	0.02932		1.41989	0.02364
1.4198	0.00316		1.4198	0.00243		1.4198	0.00483		1.4198	0.00191		1.4198	0.00219		1.4198	0.00219		1.4198	0.00759		1.4198	0.0039		1.4198	0.00778		1.4198	0.00603		1.4198	0.00911		1.4198	0.00789		1.4198	0.04372		1.4198	0.05		1.4198	-0.00412		1.4198	0.02272		1.4198	0.02727
1.41972	0.00339		1.41972	0.00297		1.41972	0.00482		1.41972	0.00189		1.41972	0.00217		1.41972	0.00164		1.41972	0.00723		1.41972	0.00355		1.41972	0.00858		1.41972	0.00442		1.41972	0.00842		1.41972	0.00571		1.41972	0.03881		1.41972	0.05533		1.41972	-0.00912		1.41972	0.02739		1.41972	0.02429
1.41964	0.00363		1.41964	0.00254		1.41964	0.00525		1.41964	0.00198		1.41964	0.0018		1.41964	0.00152		1.41964	0.00737		1.41964	0.0044		1.41964	0.0091		1.41964	0.00469		1.41964	0.0085		1.41964	0.00768		1.41964	0.04099		1.41964	0.04811		1.41964	-0.00667		1.41964	0.02549		1.41964	0.02424
1.41956	0.00352		1.41956	0.00308		1.41956	0.00492		1.41956	0.00271		1.41956	0.00178		1.41956	0.00203		1.41956	0.00772		1.41956	0.00505		1.41956	0.00871		1.41956	0.00281		1.41956	0.00781		1.41956	0.00502		1.41956	0.0408		1.41956	0.05902		1.41956	-0.00753		1.41956	0.02734		1.41956	0.02492
1.41947	0.00329		1.41947	0.00253		1.41947	0.00524		1.41947	0.00216		1.41947	0.00249		1.41947	0.00191		1.41947	0.00736		1.41947	0.0047		1.41947	0.00941		1.41947	0.00469		1.41947	0.00837		1.41947	0.0064		1.41947	0.04297		1.41947	0.05319		1.41947	-0.00922		1.41947	0.02638		1.41947	0.02561
1.41939	0.00271		1.41939	0.00275		1.41939	0.00426		1.41939	0.00257		1.41939	0.00225		1.41939	0.002		1.41939	0.00806		1.41939	0.00496		1.41939	0.00975		1.41939	0.00407		1.41939	0.00681		1.41939	0.00779		1.41939	0.03688		1.41939	0.05573		1.41939	-0.00427		1.41939	0.02635		1.41939	0.02409
1.41931	0.00376		1.41931	0.00264		1.41931	0.00522		1.41931	0.00266		1.41931	0.00296		1.41931	0.00124		1.41931	0.00749		1.41931	0.00391		1.41931	0.01009		1.41931	0.00523		1.41931	0.00968		1.41931	0.00821		1.41931	0.03788		1.41931	0.05269		1.41931	-0.00596		1.41931	0.02632		1.41931	0.02478
1.41923	0.00353		1.41923	0.00252		1.41923	0.00543		1.41923	0.0019		1.41923	0.00222		1.41923	0.00261		1.41923	0.00741		1.41923	0.00367		1.41923	0.00951		1.41923	0.00434		1.41923	0.00899		1.41923	0.007		1.41923	0.04713		1.41923	0.04546		1.41923	-0.00517		1.41923	0.02629		1.41923	0.02399
1.41914	0.00377		1.41914	0.00307		1.41914	0.0051		1.41914	0.00189		1.41914	0.00278		1.41914	0.00174		1.41914	0.00797		1.41914	0.00382		1.41914	0.0093		1.41914	0.00452		1.41914	0.00849		1.41914	0.00819		1.41914	0.04223		1.41914	0.05079		1.41914	-0.00852		1.41914	0.0272		1.41914	0.02688
1.41906	0.0033		1.41906	0.00274		1.41906	0.00564		1.41906	0.00251		1.41906	0.00312		1.41906	0.0029		1.41906	0.00782		1.41906	0.00437		1.41906	0.0079		1.41906	0.00452		1.41906	0.01002		1.41906	0.00861		1.41906	0.03614		1.41906	0.06171		1.41906	-0.00689		1.41906	0.02624		1.41906	0.02536
1.41898	0.00319		1.41898	0.00273		1.41898	0.00552		1.41898	0.00228		1.41898	0.0026		1.41898	0.00256		1.41898	0.00754		1.41898	0.00422		1.41898	0.00879		1.41898	0.0038		1.41898	0.00865		1.41898	0.00884		1.41898	0.03595		1.41898	0.05867		1.41898	-0.00692		1.41898	0.02622		1.41898	0.02238
1.4189	0.00343		1.4189	0.00295		1.4189	0.00509		1.4189	0.00258		1.4189	0.00251		1.4189	0.00244		1.4189	0.0081		1.4189	0.00557		1.4189	0.0094		1.4189	0.0038		1.4189	0.00998		1.4189	0.00839		1.4189	0.04284		1.4189	0.06819		1.4189	-0.00528		1.4189	0.02901		1.4189	0.02527
1.41881	0.00366		1.41881	0.00251		1.41881	0.00486		1.41881	0.00246		1.41881	0.00235		1.41881	0.002		1.41881	0.00823		1.41881	0.00383		1.41881	0.00965		1.41881	0.0047		1.41881	0.00823		1.41881	0.00785		1.41881	0.0462		1.41881	0.047		1.41881	-0.00779		1.41881	0.029		1.41881	0.02523
1.41873	0.0032		1.41873	0.0024		1.41873	0.00497		1.41873	0.00245		1.41873	0.0027		1.41873	0.00348		1.41873	0.00816		1.41873	0.00438		1.41873	0.00971		1.41873	0.00461		1.41873	0.00831		1.41873	0.00683		1.41873	0.04601		1.41873	0.05373		1.41873	-0.00947		1.41873	0.02898		1.41873	0.02372
1.41865	0.00344		1.41865	0.00261		1.41865	0.00507		1.41865	0.00254		1.41865	0.00268		1.41865	0.00261		1.41865	0.00857		1.41865	0.00483		1.41865	0.00923		1.41865	0.00586		1.41865	0.00848		1.41865	0.00956		1.41865	0.0411		1.41865	0.05208		1.41865	-0.00701		1.41865	0.02802		1.41865	0.02294
1.41857	0.00286		1.41857	0.00272		1.41857	0.00582		1.41857	0.00284		1.41857	0.00259		1.41857	0.00206		1.41857	0.0085		1.41857	0.00518		1.41857	0.01012		1.41857	0.00461		1.41857	0.00972		1.41857	0.00853		1.41857	0.04681		1.41857	0.04345		1.41857	-0.00787		1.41857	0.02424		1.41857	0.02289
1.41849	0.00344		1.41849	0.00304		1.41849	0.00506		1.41849	0.00229		1.41849	0.0025		1.41849	0.00279		1.41849	0.00856		1.41849	0.00433		1.41849	0.01		1.41849	0.00505		1.41849	0.00922		1.41849	0.0105		1.41849	0.04427		1.41849	0.04879		1.41849	-0.00791		1.41849	0.02608		1.41849	0.02284
1.4184	0.00333		1.4184	0.0025		1.4184	0.00483		1.4184	0.00281		1.4184	0.00277		1.4184	0.00267		1.4184	0.0082		1.4184	0.00468		1.4184	0.00887		1.4184	0.00434		1.4184	0.00843		1.4184	0.00841		1.4184	0.04762		1.4184	0.04714		1.4184	-0.0038		1.4184	0.02699		1.4184	0.02352
1.41832	0.00334		1.41832	0.0026		1.41832	0.00537		1.41832	0.00247		1.41832	0.00326		1.41832	0.00211		1.41832	0.00869		1.41832	0.00444		1.41832	0.00912		1.41832	0.00604		1.41832	0.00909		1.41832	0.00816		1.41832	0.04861		1.41832	0.07621		1.41832	-0.00549		1.41832	0.02696		1.41832	0.02567
1.41824	0.00311		1.41824	0.00293		1.41824	0.00525		1.41824	0.00288		1.41824	0.00281		1.41824	0.00221		1.41824	0.00862		1.41824	0.00578		1.41824	0.00964		1.41824	0.00389		1.41824	0.00907		1.41824	0.00694		1.41824	0.04135		1.41824	0.05222		1.41824	-0.00967		1.41824	0.02786		1.41824	0.02341
1.41815	0.00369		1.41815	0.00282		1.41815	0.00589		1.41815	0.00286		1.41815	0.00301		1.41815	0.00187		1.41815	0.00833		1.41815	0.00514		1.41815	0.01035		1.41815	0.00568		1.41815	0.00799		1.41815	0.00938		1.41815	0.027		1.41815	0.05476		1.41815	-0.00805		1.41815	0.02689		1.41815	0.02409
1.41807	0.00416		1.41807	0.00227		1.41807	0.00513		1.41807	0.00274		1.41807	0.00336		1.41807	0.00282		1.41807	0.00769		1.41807	0.00499		1.41807	0.01041		1.41807	0.00523		1.41807	0.00903		1.41807	0.00875		1.41807	0.04098		1.41807	0.05312		1.41807	-0.00726		1.41807	0.02592		1.41807	0.02404
1.41799	0.00347		1.41799	0.00281		1.41799	0.0061		1.41799	0.00283		1.41799	0.00276		1.41799	0.0028		1.41799	0.00881		1.41799	0.00494		1.41799	0.00937		1.41799	0.00362		1.41799	0.00853		1.41799	0.00734		1.41799	0.03489		1.41799	0.03612		1.41799	-0.00977		1.41799	0.02871		1.41799	0.02252
1.41791	0.003		1.41791	0.0027		1.41791	0.00501		1.41791	0.00292		1.41791	0.00339		1.41791	0.00161		1.41791	0.00895		1.41791	0.00609		1.41791	0.0099		1.41791	0.00496		1.41791	0.00899		1.41791	0.01084		1.41791	0.04296		1.41791	0.04704		1.41791	-0.00566		1.41791	0.02494		1.41791	0.02688
1.41783	0.00347		1.41783	0.00259		1.41783	0.00598		1.41783	0.00291		1.41783	0.00251		1.41783	0.00266		1.41783	0.00859		1.41783	0.00544		1.41783	0.01005		1.41783	0.0046		1.41783	0.00936		1.41783	0.00837		1.41783	0.04395		1.41783	0.06493		1.41783	-0.00816		1.41783	0.02773		1.41783	0.0239
1.41774	0.00394		1.41774	0.00302		1.41774	0.00576		1.41774	0.00225		1.41774	0.00379		1.41774	0.00264		1.41774	0.00858		1.41774	0.0045		1.41774	0.01058		1.41774	0.00514		1.41774	0.01031		1.41774	0.00975		1.41774	0.04613		1.41774	0.0605		1.41774	-0.00322		1.41774	0.0249		1.41774	0.02459
1.41766	0.00325		1.41766	0.0028		1.41766	0.00597		1.41766	0.00202		1.41766	0.00291		1.41766	0.00349		1.41766	0.00851		1.41766	0.00594		1.41766	0.01119		1.41766	0.00558		1.41766	0.01038		1.41766	0.00641		1.41766	0.04476		1.41766	0.05187		1.41766	-0.00656		1.41766	0.02394		1.41766	0.02601
1.41758	0.0036		1.41758	0.00291		1.41758	0.00531		1.41758	0.00286		1.41758	0.00296		1.41758	0.00358		1.41758	0.00829		1.41758	0.00539		1.41758	0.00988		1.41758	0.00549		1.41758	0.00978		1.41758	0.00664		1.41758	0.04929		1.41758	0.0572		1.41758	-0.00743		1.41758	0.02859		1.41758	0.02522
1.4175	0.00325		1.4175	0.00312		1.4175	0.00509		1.4175	0.00316		1.4175	0.00266		1.4175	0.00302		1.4175	0.00899		1.4175	0.00535		1.4175	0.01123		1.4175	0.0054		1.4175	0.00899		1.4175	0.00937		1.4175	0.05382		1.4175	0.0402		1.4175	-0.00664		1.4175	0.02762		1.4175	0.02223
1.41742	0.00384		1.41742	0.00301		1.41742	0.00584		1.41742	0.0023		1.41742	0.0038		1.41742	0.00279		1.41742	0.0092		1.41742	0.00609		1.41742	0.01129		1.41742	0.00603		1.41742	0.0111		1.41742	0.00892		1.41742	0.04302		1.41742	0.05112		1.41742	-0.00832		1.41742	0.02665		1.41742	0.02291
1.41733	0.00431		1.41733	0.00279		1.41733	0.00573		1.41733	0.00281		1.41733	0.00313		1.41733	0.00256		1.41733	0.00841		1.41733	0.00595		1.41733	0.01062		1.41733	0.0054		1.41733	0.00973		1.41733	0.00712		1.41733	0.04283		1.41733	0.04668		1.41733	-0.00587		1.41733	0.02756		1.41733	0.0236
1.41725	0.00326		1.41725	0.00322		1.41725	0.00604		1.41725	0.00311		1.41725	0.00311		1.41725	0.00223		1.41725	0.00904		1.41725	0.0059		1.41725	0.01142		1.41725	0.00647		1.41725	0.00922		1.41725	0.00793		1.41725	0.03556		1.41725	0.05201		1.41725	-0.00506		1.41725	0.03129		1.41725	0.02282
1.41717	0.00373		1.41717	0.00311		1.41717	0.00571		1.41717	0.00246		1.41717	0.00382		1.41717	0.00285		1.41717	0.00897		1.41717	0.00625		1.41717	0.01084		1.41717	0.00521		1.41717	0.0093		1.41717	0.00911		1.41717	0.02947		1.41717	0.05595		1.41717	-0.00674		1.41717	0.02565		1.41717	0.02497
1.41708	0.0042		1.41708	0.00278		1.41708	0.00614		1.41708	0.00223		1.41708	0.00301		1.41708	0.00177		1.41708	0.00903		1.41708	0.0058		1.41708	0.01044		1.41708	0.00369		1.41708	0.00995		1.41708	0.01001		1.41708	0.04108		1.41708	0.06686		1.41708	-0.01091		1.41708	0.02749		1.41708	0.02272
1.417	0.00327		1.417	0.00321		1.417	0.00516		1.417	0.00296		1.417	0.00393		1.417	0.00304		1.417	0.00874		1.417	0.00515		1.417	0.01207		1.417	0.00485		1.417	0.00955		1.417	0.00937		1.417	0.04208		1.417	0.05266		1.417	-0.00764		1.417	0.02746		1.417	0.02633
1.41692	0.00421		1.41692	0.00365		1.41692	0.00591		1.41692	0.00241		1.41692	0.0037		1.41692	0.00259		1.41692	0.00937		1.41692	0.0061		1.41692	0.01186		1.41692	0.00521		1.41692	0.00914		1.41692	0.0096		1.41692	0.04897		1.41692	0.0538		1.41692	-0.0052		1.41692	0.02742		1.41692	0.02334
1.41684	0.0034		1.41684	0.00255		1.41684	0.00601		1.41684	0.00346		1.41684	0.00397		1.41684	0.00193		1.41684	0.00908		1.41684	0.00465		1.41684	0.01146		1.41684	0.0044		1.41684	0.00796		1.41684	0.00934		1.41684	0.0476		1.41684	0.05495		1.41684	-0.00771		1.41684	0.02739		1.41684	0.02549
1.41676	0.00398		1.41676	0.0031		1.41676	0.00622		1.41676	0.00365		1.41676	0.00301		1.41676	0.00342		1.41676	0.00922		1.41676	0.0061		1.41676	0.01088		1.41676	0.00538		1.41676	0.00997		1.41676	0.0086		1.41676	0.04034		1.41676	0.06307		1.41676	-0.01022		1.41676	0.02642		1.41676	0.0247
1.41667	0.00352		1.41667	0.00331		1.41667	0.00557		1.41667	0.00343		1.41667	0.00393		1.41667	0.00308		1.41667	0.00971		1.41667	0.00575		1.41667	0.01131		1.41667	0.00654		1.41667	0.0113		1.41667	0.00969		1.41667	0.04369		1.41667	0.04607		1.41667	-0.0086		1.41667	0.02639		1.41667	0.02318
1.41659	0.00411		1.41659	0.00266		1.41659	0.00675		1.41659	0.00309		1.41659	0.00377		1.41659	0.00338		1.41659	0.00928		1.41659	0.0054		1.41659	0.01037		1.41659	0.00699		1.41659	0.0108		1.41659	0.00635		1.41659	0.0494		1.41659	0.04024		1.41659	-0.01029		1.41659	0.03104		1.41659	0.02386
1.41651	0.00353		1.41651	0.00342		1.41651	0.00631		1.41651	0.00318		1.41651	0.00339		1.41651	0.00326		1.41651	0.00906		1.41651	0.00525		1.41651	0.01126		1.41651	0.00555		1.41651	0.01058		1.41651	0.01091		1.41651	0.03859		1.41651	0.06372		1.41651	-0.00784		1.41651	0.02446		1.41651	0.02308
1.41643	0.00435		1.41643	0.00287		1.41643	0.00587		1.41643	0.00274		1.41643	0.00417		1.41643	0.00314		1.41643	0.00891		1.41643	0.006		1.41643	0.01105		1.41643	0.00743		1.41643	0.01056		1.41643	0.00853		1.41643	0.04549		1.41643	0.06067		1.41643	-0.00953		1.41643	0.02723		1.41643	0.02229
1.41635	0.00435		1.41635	0.00352		1.41635	0.00641		1.41635	0.00357		1.41635	0.00372		1.41635	0.00312		1.41635	0.00884		1.41635	0.00585		1.41635	0.01056		1.41635	0.00546		1.41635	0.01141		1.41635	0.00866		1.41635	0.0453		1.41635	0.05624		1.41635	-0.00791		1.41635	0.02439		1.41635	0.0237
1.41626	0.00389		1.41626	0.00286		1.41626	0.00651		1.41626	0.00388		1.41626	0.00399		1.41626	0.00375		1.41626	0.0101		1.41626	0.0057		1.41626	0.01255		1.41626	0.00734		1.41626	0.00907		1.41626	0.00985		1.41626	0.04747		1.41626	0.05459		1.41626	-0.0096		1.41626	0.02623		1.41626	0.02584
1.41618	0.00389		1.41618	0.00308		1.41618	0.0065		1.41618	0.00407		1.41618	0.00412		1.41618	0.00341		1.41618	0.00989		1.41618	0.00496		1.41618	0.01326		1.41618	0.00671		1.41618	0.01146		1.41618	0.01084		1.41618	0.04256		1.41618	0.04457		1.41618	-0.00881		1.41618	0.02433		1.41618	0.02212
1.4161	0.00448		1.4161	0.00373		1.4161	0.0065		1.4161	0.00289		1.4161	0.00417		1.4161	0.00329		1.4161	0.0096		1.4161	0.0062		1.4161	0.01204		1.4161	0.00563		1.4161	0.01241		1.4161	0.00991		1.4161	0.04946		1.4161	0.05548		1.4161	-0.00884		1.4161	0.02617		1.4161	0.0228
1.41602	0.00401		1.41602	0.00264		1.41602	0.00552		1.41602	0.00287		1.41602	0.00344		1.41602	0.00349		1.41602	0.00966		1.41602	0.00665		1.41602	0.01219		1.41602	0.00679		1.41602	0.0121		1.41602	0.01196		1.41602	0.04691		1.41602	0.05384		1.41602	-0.00969		1.41602	0.02801		1.41602	0.02495
1.41594	0.00425		1.41594	0.00318		1.41594	0.00594		1.41594	0.00307		1.41594	0.00407		1.41594	0.00336		1.41594	0.01001		1.41594	0.0059		1.41594	0.01216		1.41594	0.00598		1.41594	0.01217		1.41594	0.01026		1.41594	0.03964		1.41594	0.06196		1.41594	-0.00889		1.41594	0.02705		1.41594	0.02417
1.41585	0.00437		1.41585	0.0035		1.41585	0.00626		1.41585	0.00369		1.41585	0.00405		1.41585	0.00238		1.41585	0.01043		1.41585	0.00754		1.41585	0.01259		1.41585	0.0058		1.41585	0.01099		1.41585	0.00961		1.41585	0.04417		1.41585	0.06451		1.41585	-0.0081		1.41585	0.02796		1.41585	0.02558
1.41577	0.00449		1.41577	0.00328		1.41577	0.00669		1.41577	0.00389		1.41577	0.00454		1.41577	0.00376		1.41577	0.00986		1.41577	0.00719		1.41577	0.01303		1.41577	0.00812		1.41577	0.01193		1.41577	0.01157		1.41577	0.05696		1.41577	0.05448		1.41577	-0.00813		1.41577	0.02326		1.41577	0.01894
1.41569	0.00414		1.41569	0.00382		1.41569	0.00679		1.41569	0.00291		1.41569	0.0046		1.41569	0.00374		1.41569	0.01056		1.41569	0.00665		1.41569	0.01318		1.41569	0.00723		1.41569	0.00979		1.41569	0.01064		1.41569	0.03908		1.41569	0.05982		1.41569	-0.00816		1.41569	0.02509		1.41569	0.02401
1.41561	0.0038		1.41561	0.00382		1.41561	0.00624		1.41561	0.003		1.41561	0.00407		1.41561	0.00383		1.41561	0.01034		1.41561	0.0065		1.41561	0.01306		1.41561	0.00588		1.41561	0.01141		1.41561	0.00999		1.41561	0.04007		1.41561	0.06236		1.41561	-0.00985		1.41561	0.02786		1.41561	0.02322
1.41553	0.00357		1.41553	0.00327		1.41553	0.00591		1.41553	0.00277		1.41553	0.00456		1.41553	0.00371		1.41553	0.01033		1.41553	0.00635		1.41553	0.01239		1.41553	0.00784		1.41553	0.01196		1.41553	0.0104		1.41553	0.0505		1.41553	0.05094		1.41553	-0.00907		1.41553	0.02408		1.41553	0.02242
1.41544	0.00392		1.41544	0.00294		1.41544	0.00558		1.41544	0.0034		1.41544	0.00447		1.41544	0.00466		1.41544	0.0104		1.41544	0.00819		1.41544	0.0119		1.41544	0.00694		1.41544	0.01194		1.41544	0.01284		1.41544	0.04678		1.41544	0.06046		1.41544	-0.0091		1.41544	0.02311		1.41544	0.0231
1.41536	0.00474		1.41536	0.00316		1.41536	0.00601		1.41536	0.00423		1.41536	0.00431		1.41536	0.00357		1.41536	0.01032		1.41536	0.00545		1.41536	0.01197		1.41536	0.00676		1.41536	0.01124		1.41536	0.01056		1.41536	0.05013		1.41536	0.04904		1.41536	-0.00749		1.41536	0.02681		1.41536	0.02158
1.41528	0.00439		1.41528	0.00414		1.41528	0.00643		1.41528	0.00379		1.41528	0.00422		1.41528	0.00366		1.41528	0.01166		1.41528	0.0066		1.41528	0.01258		1.41528	0.00658		1.41528	0.0119		1.41528	0.01001		1.41528	0.04758		1.41528	0.06973		1.41528	-0.00669		1.41528	0.02212		1.41528	0.02299
1.4152	0.00451		1.4152	0.00348		1.4152	0.0061		1.4152	0.00313		1.4152	0.00485		1.4152	0.00375		1.4152	0.00996		1.4152	0.00694		1.4152	0.01384		1.4152	0.00738		1.4152	0.01342		1.4152	0.01235		1.4152	0.04503		1.4152	0.0625		1.4152	-0.00672		1.4152	0.02583		1.4152	0.0244
1.41511	0.00393		1.41511	0.0038		1.41511	0.00642		1.41511	0.00461		1.41511	0.00404		1.41511	0.00342		1.41511	0.01094		1.41511	0.00689		1.41511	0.01289		1.41511	0.00612		1.41511	0.01098		1.41511	0.01064		1.41511	0.0531		1.41511	0.05667		1.41511	-0.01004		1.41511	0.02488		1.41511	0.02582
1.41503	0.00417		1.41503	0.00315		1.41503	0.00609		1.41503	0.00289		1.41503	0.0046		1.41503	0.00318		1.41503	0.01107		1.41503	0.00784		1.41503	0.01351		1.41503	0.00621		1.41503	0.01115		1.41503	0.01067		1.41503	0.0541		1.41503	0.05781		1.41503	-0.00759		1.41503	0.02205		1.41503	0.02138
1.41495	0.00394		1.41495	0.00336		1.41495	0.00576		1.41495	0.00319		1.41495	0.00509		1.41495	0.00392		1.41495	0.01093		1.41495	0.00689		1.41495	0.01421		1.41495	0.008		1.41495	0.00978		1.41495	0.00964		1.41495	0.04801		1.41495	0.0464		1.41495	-0.00597		1.41495	0.0267		1.41495	0.02572
1.41487	0.00394		1.41487	0.00369		1.41487	0.00705		1.41487	0.00371		1.41487	0.00377		1.41487	0.00444		1.41487	0.01149		1.41487	0.00704		1.41487	0.01373		1.41487	0.00701		1.41487	0.01265		1.41487	0.01102		1.41487	0.03248		1.41487	0.05313		1.41487	-0.006		1.41487	0.02667		1.41487	0.02494
1.41479	0.00441		1.41479	0.00346		1.41479	0.0065		1.41479	0.00358		1.41479	0.00484		1.41479	0.00324		1.41479	0.01		1.41479	0.00768		1.41479	0.01406		1.41479	0.00816		1.41479	0.01282		1.41479	0.01105		1.41479	0.04881		1.41479	0.05008		1.41479	-0.00768		1.41479	0.02757		1.41479	0.02269
1.41471	0.00476		1.41471	0.00368		1.41471	0.00639		1.41471	0.00304		1.41471	0.00424		1.41471	0.0043		1.41471	0.01133		1.41471	0.00664		1.41471	0.01294		1.41471	0.007		1.41471	0.01232		1.41471	0.01204		1.41471	0.05099		1.41471	0.07636		1.41471	-0.00771		1.41471	0.0238		1.41471	0.02483
1.41462	0.00395		1.41462	0.00389		1.41462	0.0066		1.41462	0.00302		1.41462	0.00437		1.41462	0.00439		1.41462	0.01133		1.41462	0.00689		1.41462	0.01373		1.41462	0.00556		1.41462	0.01413		1.41462	0.01197		1.41462	0.04254		1.41462	0.06215		1.41462	-0.00693		1.41462	0.02656		1.41462	0.02184
1.41454	0.0043		1.41454	0.00335		1.41454	0.00692		1.41454	0.00354		1.41454	0.00457		1.41454	0.00362		1.41454	0.01097		1.41454	0.00654		1.41454	0.01435		1.41454	0.00699		1.41454	0.01227		1.41454	0.01267		1.41454	0.04825		1.41454	0.05771		1.41454	-0.00697		1.41454	0.02652		1.41454	0.0247
1.41446	0.00442		1.41446	0.00345		1.41446	0.0068		1.41446	0.00267		1.41446	0.00513		1.41446	0.00414		1.41446	0.01124		1.41446	0.00818		1.41446	0.01239		1.41446	0.00671		1.41446	0.01224		1.41446	0.01337		1.41446	0.0457		1.41446	0.06304		1.41446	-0.0103		1.41446	0.02929		1.41446	0.021
1.41438	0.00489		1.41438	0.00378		1.41438	0.0069		1.41438	0.00382		1.41438	0.00497		1.41438	0.00434		1.41438	0.01046		1.41438	0.00723		1.41438	0.01402		1.41438	0.0077		1.41438	0.0127		1.41438	0.0108		1.41438	0.04906		1.41438	0.06419		1.41438	-0.00703		1.41438	0.02646		1.41438	0.02241
1.4143	0.00455		1.4143	0.00399		1.4143	0.00679		1.4143	0.00413		1.4143	0.00531		1.4143	0.004		1.4143	0.01194		1.4143	0.00877		1.4143	0.0138		1.4143	0.00805		1.4143	0.01278		1.4143	0.01246		1.4143	0.04533		1.4143	0.05975		1.4143	-0.00788		1.4143	0.02551		1.4143	0.02236
1.41421	0.00455		1.41421	0.0041		1.41421	0.007		1.41421	0.00432		1.41421	0.00486		1.41421	0.00399		1.41421	0.01087		1.41421	0.00653		1.41421	0.01387		1.41421	0.00759		1.41421	0.01352		1.41421	0.0096		1.41421	0.0298		1.41421	0.06229		1.41421	-0.00707		1.41421	0.02829		1.41421	0.02158
1.41413	0.00467		1.41413	0.00355		1.41413	0.00721		1.41413	0.0042		1.41413	0.00535		1.41413	0.00429		1.41413	0.01171		1.41413	0.00718		1.41413	0.01457		1.41413	0.00804		1.41413	0.01263		1.41413	0.00972		1.41413	0.05321		1.41413	0.04669		1.41413	-0.00792		1.41413	0.0292		1.41413	0.02446
1.41405	0.00444		1.41405	0.00355		1.41405	0.00688		1.41405	0.00386		1.41405	0.00512		1.41405	0.00428		1.41405	0.01199		1.41405	0.00772		1.41405	0.01399		1.41405	0.01009		1.41405	0.01261		1.41405	0.01216		1.41405	0.05067		1.41405	0.06459		1.41405	-0.00878		1.41405	0.02637		1.41405	0.02294
1.41397	0.00468		1.41397	0.00365		1.41397	0.00698		1.41397	0.00374		1.41397	0.00431		1.41397	0.00533		1.41397	0.0117		1.41397	0.00598		1.41397	0.01415		1.41397	0.00821		1.41397	0.01529		1.41397	0.0144		1.41397	0.04812		1.41397	0.06294		1.41397	-0.00634		1.41397	0.02914		1.41397	0.02215
1.41389	0.00456		1.41389	0.00321		1.41389	0.00654		1.41389	0.00404		1.41389	0.00494		1.41389	0.00414		1.41389	0.01141		1.41389	0.00832		1.41389	0.01522		1.41389	0.00865		1.41389	0.01459		1.41389	0.01231		1.41389	0.05029		1.41389	0.06269		1.41389	-0.00802		1.41389	0.02817		1.41389	0.02356
1.4138	0.00468		1.4138	0.00354		1.4138	0.00751		1.4138	0.00413		1.4138	0.00514		1.4138	0.00348		1.4138	0.01183		1.4138	0.00737		1.4138	0.01501		1.4138	0.01017		1.4138	0.01234		1.4138	0.01108		1.4138	0.0442		1.4138	0.06383		1.4138	-0.00806		1.4138	0.02626		1.4138	0.02423
1.41372	0.00457		1.41372	0.00354		1.41372	0.00718		1.41372	0.00454		1.41372	0.00512		1.41372	0.00507		1.41372	0.01225		1.41372	0.00752		1.41372	0.01434		1.41372	0.0081		1.41372	0.01241		1.41372	0.01351		1.41372	0.04166		1.41372	0.05242		1.41372	-0.00645		1.41372	0.02623		1.41372	0.02271
1.41364	0.00446		1.41364	0.0043		1.41364	0.00663		1.41364	0.00368		1.41364	0.00474		1.41364	0.00398		1.41364	0.0114		1.41364	0.00856		1.41364	0.01477		1.41364	0.00953		1.41364	0.01442		1.41364	0.01084		1.41364	0.04147		1.41364	0.06334		1.41364	-0.0073		1.41364	0.0234		1.41364	0.02192
1.41356	0.00458		1.41356	0.00484		1.41356	0.00673		1.41356	0.0043		1.41356	0.00494		1.41356	0.00397		1.41356	0.01153		1.41356	0.00831		1.41356	0.01548		1.41356	0.00881		1.41356	0.01439		1.41356	0.01501		1.41356	0.04718		1.41356	0.06448		1.41356	-0.00815		1.41356	0.02337		1.41356	0.0226
1.41348	0.00446		1.41348	0.00364		1.41348	0.00716		1.41348	0.00354		1.41348	0.00492		1.41348	0.00438		1.41348	0.01195		1.41348	0.00846		1.41348	0.01425		1.41348	0.0079		1.41348	0.01398		1.41348	0.01108		1.41348	0.05997		1.41348	0.06283		1.41348	-0.0057		1.41348	0.02895		1.41348	0.02256
1.4134	0.00493		1.4134	0.00407		1.4134	0.00769		1.4134	0.00511		1.4134	0.0052		1.4134	0.00372		1.4134	0.01194		1.4134	0.00741		1.4134	0.01505		1.4134	0.00906		1.4134	0.01396		1.4134	0.01188		1.4134	0.05507		1.4134	0.0598		1.4134	-0.00737		1.4134	0.02706		1.4134	0.02251
1.41331	0.00529		1.41331	0.00374		1.41331	0.00779		1.41331	0.00478		1.41331	0.00561		1.41331	0.0052		1.41331	0.01264		1.41331	0.00885		1.41331	0.01521		1.41331	0.00879		1.41331	0.01297		1.41331	0.01393		1.41331	0.04426		1.41331	0.05675		1.41331	-0.00987		1.41331	0.0261		1.41331	0.02173
1.41323	0.00482		1.41323	0.00439		1.41323	0.00757		1.41323	0.00487		1.41323	0.00538		1.41323	0.0054		1.41323	0.01207		1.41323	0.0084		1.41323	0.01555		1.41323	0.00986		1.41323	0.01362		1.41323	0.01193		1.41323	0.04879		1.41323	0.07186		1.41323	-0.00496		1.41323	0.0242		1.41323	0.02021
1.41315	0.00483		1.41315	0.00384		1.41315	0.00767		1.41315	0.00453		1.41315	0.00543		1.41315	0.00453		1.41315	0.01249		1.41315	0.00895		1.41315	0.01653		1.41315	0.00824		1.41315	0.0162		1.41315	0.01301		1.41315	0.0545		1.41315	0.05625		1.41315	-0.00912		1.41315	0.02509		1.41315	0.02453
1.41307	0.0046		1.41307	0.00362		1.41307	0.0081		1.41307	0.00526		1.41307	0.00534		1.41307	0.00505		1.41307	0.01255		1.41307	0.008		1.41307	0.01476		1.41307	0.00779		1.41307	0.0153		1.41307	0.01535		1.41307	0.04724		1.41307	0.0574		1.41307	-0.00833		1.41307	0.02786		1.41307	0.02374
1.41299	0.00472		1.41299	0.00351		1.41299	0.00744		1.41299	0.00535		1.41299	0.00583		1.41299	0.00525		1.41299	0.01297		1.41299	0.00944		1.41299	0.01619		1.41299	0.00814		1.41299	0.01422		1.41299	0.01441		1.41299	0.04823		1.41299	0.05436		1.41299	-0.00836		1.41299	0.02783		1.41299	0.02149
1.41291	0.00484		1.41291	0.00405		1.41291	0.00787		1.41291	0.00523		1.41291	0.00538		1.41291	0.00459		1.41291	0.01191		1.41291	0.00819		1.41291	0.01516		1.41291	0.00894		1.41291	0.01573		1.41291	0.01222		1.41291	0.04568		1.41291	0.06946		1.41291	-0.00756		1.41291	0.02407		1.41291	0.02364
1.41283	0.00472		1.41283	0.00405		1.41283	0.00797		1.41283	0.00447		1.41283	0.00645		1.41283	0.005		1.41283	0.01232		1.41283	0.00973		1.41283	0.0155		1.41283	0.00974		1.41283	0.01677		1.41283	0.01417		1.41283	0.05376		1.41283	0.05107		1.41283	-0.0117		1.41283	0.02591		1.41283	0.02286
1.41274	0.00508		1.41274	0.00426		1.41274	0.00764		1.41274	0.00456		1.41274	0.00614		1.41274	0.00531		1.41274	0.01274		1.41274	0.00898		1.41274	0.01694		1.41274	0.00767		1.41274	0.01626		1.41274	0.01516		1.41274	0.05239		1.41274	0.06059		1.41274	-0.00761		1.41274	0.02869		1.41274	0.02719
1.41266	0.00473		1.41266	0.00404		1.41266	0.00742		1.41266	0.00486		1.41266	0.00612		1.41266	0.00368		1.41266	0.01182		1.41266	0.00843		1.41266	0.01626		1.41266	0.00999		1.41266	0.01402		1.41266	0.01393		1.41266	0.04984		1.41266	0.07151		1.41266	-0.00599		1.41266	0.02586		1.41266	0.02495
1.41258	0.00566		1.41258	0.0036		1.41258	0.00849		1.41258	0.00463		1.41258	0.00611		1.41258	0.00602		1.41258	0.01287		1.41258	0.00908		1.41258	0.01578		1.41258	0.01034		1.41258	0.01582		1.41258	0.01251		1.41258	0.05673		1.41258	0.08103		1.41258	-0.01014		1.41258	0.02583		1.41258	0.02416
1.4125	0.0052		1.4125	0.00425		1.4125	0.00795		1.4125	0.00483		1.4125	0.00602		1.4125	0.00451		1.4125	0.01308		1.4125	0.00962		1.4125	0.01612		1.4125	0.009		1.4125	0.01696		1.4125	0.01215		1.4125	0.05065		1.4125	0.06403		1.4125	-0.00934		1.4125	0.02768		1.4125	0.02046
1.41242	0.00509		1.41242	0.00425		1.41242	0.00815		1.41242	0.00449		1.41242	0.00629		1.41242	0.00535		1.41242	0.01321		1.41242	0.00947		1.41242	0.0182		1.41242	0.0123		1.41242	0.01616		1.41242	0.01352		1.41242	0.05046		1.41242	0.04843		1.41242	-0.01101		1.41242	0.02579		1.41242	0.02334
1.41233	0.00497		1.41233	0.00414		1.41233	0.00772		1.41233	0.0048		1.41233	0.0062		1.41233	0.00469		1.41233	0.01179		1.41233	0.00872		1.41233	0.01688		1.41233	0.00809		1.41233	0.01449		1.41233	0.01441		1.41233	0.04555		1.41233	0.05934		1.41233	-0.00938		1.41233	0.02577		1.41233	0.02256
1.41225	0.00509		1.41225	0.00392		1.41225	0.00739		1.41225	0.00542		1.41225	0.00676		1.41225	0.00532		1.41225	0.01362		1.41225	0.00986		1.41225	0.01557		1.41225	0.01032		1.41225	0.01553		1.41225	0.01434		1.41225	0.04418		1.41225	0.06049		1.41225	-0.01106		1.41225	0.022		1.41225	0.0225
1.41217	0.00591		1.41217	0.00457		1.41217	0.00792		1.41217	0.00561		1.41217	0.00595		1.41217	0.0053		1.41217	0.01291		1.41217	0.00912		1.41217	0.01628		1.41217	0.01166		1.41217	0.01685		1.41217	0.01446		1.41217	0.044		1.41217	0.05606		1.41217	-0.00696		1.41217	0.02477		1.41217	0.02245
1.41209	0.00498		1.41209	0.005		1.41209	0.00813		1.41209	0.00591		1.41209	0.006		1.41209	0.00539		1.41209	0.01347		1.41209	0.00996		1.41209	0.01808		1.41209	0.01093		1.41209	0.01489		1.41209	0.01332		1.41209	0.06033		1.41209	0.06837		1.41209	-0.00865		1.41209	0.02286		1.41209	0.02385
1.41201	0.00499		1.41201	0.00456		1.41201	0.00769		1.41201	0.00473		1.41201	0.00692		1.41201	0.00505		1.41201	0.01262		1.41201	0.01		1.41201	0.01668		1.41201	0.01066		1.41201	0.01593		1.41201	0.01806		1.41201	0.06132		1.41201	0.05974		1.41201	-0.00869		1.41201	0.0247		1.41201	0.0216
1.41193	0.00546		1.41193	0.00369		1.41193	0.00812		1.41193	0.00471		1.41193	0.00647		1.41193	0.00515		1.41193	0.01282		1.41193	0.01085		1.41193	0.01766		1.41193	0.00913		1.41193	0.01909		1.41193	0.01337		1.41193	0.03754		1.41193	0.07625		1.41193	-0.00954		1.41193	0.0256		1.41193	0.02447
1.41185	0.00546		1.41185	0.00488		1.41185	0.00811		1.41185	0.00533		1.41185	0.00631		1.41185	0.00609		1.41185	0.01289		1.41185	0.0095		1.41185	0.01763		1.41185	0.00903		1.41185	0.01646		1.41185	0.01272		1.41185	0.04797		1.41185	0.06483		1.41185	-0.00791		1.41185	0.02464		1.41185	0.02369
1.41176	0.00535		1.41176	0.00368		1.41176	0.00843		1.41176	0.00457		1.41176	0.00629		1.41176	0.00576		1.41176	0.01422		1.41176	0.01015		1.41176	0.01733		1.41176	0.00947		1.41176	0.01653		1.41176	0.0112		1.41176	0.05132		1.41176	0.06179		1.41176	-0.00958		1.41176	0.02556		1.41176	0.01925
1.41168	0.00547		1.41168	0.00455		1.41168	0.00756		1.41168	0.00583		1.41168	0.00656		1.41168	0.0066		1.41168	0.01443		1.41168	0.01019		1.41168	0.01822		1.41168	0.01313		1.41168	0.01679		1.41168	0.01459		1.41168	0.04877		1.41168	0.0755		1.41168	-0.01125		1.41168	0.02273		1.41168	0.02214
1.4116	0.00535		1.4116	0.00444		1.4116	0.00766		1.4116	0.0056		1.4116	0.00698		1.4116	0.0068		1.4116	0.01329		1.4116	0.01004		1.4116	0.01764		1.4116	0.00919		1.4116	0.01763		1.4116	0.01259		1.4116	0.04033		1.4116	0.06827		1.4116	-0.01044		1.4116	0.02647		1.4116	0.02136
1.41152	0.00547		1.41152	0.00454		1.41152	0.00841		1.41152	0.0058		1.41152	0.00675		1.41152	0.00657		1.41152	0.01413		1.41152	0.01048		1.41152	0.01825		1.41152	0.01017		1.41152	0.01702		1.41152	0.01464		1.41152	0.0543		1.41152	0.06104		1.41152	-0.01295		1.41152	0.02926		1.41152	0.02131
1.41144	0.00536		1.41144	0.00443		1.41144	0.00797		1.41144	0.00621		1.41144	0.00702		1.41144	0.00569		1.41144	0.01384		1.41144	0.01103		1.41144	0.01877		1.41144	0.01078		1.41144	0.01758		1.41144	0.01639		1.41144	0.05647		1.41144	0.06638		1.41144	-0.0047		1.41144	0.02829		1.41144	0.02273
1.41136	0.00571		1.41136	0.00399		1.41136	0.00829		1.41136	0.00555		1.41136	0.00779		1.41136	0.00632		1.41136	0.01377		1.41136	0.01028		1.41136	0.01709		1.41136	0.01167		1.41136	0.01581		1.41136	0.01314		1.41136	0.05864		1.41136	0.06473		1.41136	-0.00804		1.41136	0.02545		1.41136	0.02341
1.41128	0.00606		1.41128	0.00486		1.41128	0.00796		1.41128	0.00564		1.41128	0.00705		1.41128	0.00523		1.41128	0.01362		1.41128	0.00923		1.41128	0.01826		1.41128	0.01014		1.41128	0.01617		1.41128	0.01538		1.41128	0.05492		1.41128	0.06728		1.41128	-0.00973		1.41128	0.02729		1.41128	0.02335
1.41119	0.00583		1.41119	0.00497		1.41119	0.00795		1.41119	0.00648		1.41119	0.00754		1.41119	0.00618		1.41119	0.01432		1.41119	0.01077		1.41119	0.01823		1.41119	0.01013		1.41119	0.01807		1.41119	0.0154		1.41119	0.05709		1.41119	0.07122		1.41119	-0.00727		1.41119	0.03007		1.41119	0.02035
1.41111	0.00537		1.41111	0.00475		1.41111	0.00848		1.41111	0.00572		1.41111	0.0068		1.41111	0.00552		1.41111	0.01481		1.41111	0.01042		1.41111	0.01893		1.41111	0.01093		1.41111	0.01785		1.41111	0.01609		1.41111	0.06516		1.41111	0.06678		1.41111	-0.01061		1.41111	0.02535		1.41111	0.01957
1.41103	0.00572		1.41103	0.00496		1.41103	0.00858		1.41103	0.00528		1.41103	0.00707		1.41103	0.0055		1.41103	0.01558		1.41103	0.01146		1.41103	0.01927		1.41103	0.01155		1.41103	0.01686		1.41103	0.01323		1.41103	0.04728		1.41103	0.07212		1.41103	-0.00732		1.41103	0.02627		1.41103	0.02393
1.41095	0.00538		1.41095	0.00528		1.41095	0.00728		1.41095	0.00558		1.41095	0.00713		1.41095	0.00581		1.41095	0.01395		1.41095	0.01131		1.41095	0.01777		1.41095	0.01056		1.41095	0.01558		1.41095	0.01479		1.41095	0.05181		1.41095	0.05651		1.41095	-0.01148		1.41095	0.02719		1.41095	0.02242
1.41087	0.00631		1.41087	0.00463		1.41087	0.00868		1.41087	0.00631		1.41087	0.00704		1.41087	0.00633		1.41087	0.01465		1.41087	0.01085		1.41087	0.01931		1.41087	0.00957		1.41087	0.01767		1.41087	0.01596		1.41087	0.05988		1.41087	0.06883		1.41087	-0.00735		1.41087	0.0253		1.41087	0.02016
1.41079	0.00597		1.41079	0.00473		1.41079	0.00846		1.41079	0.00608		1.41079	0.00709		1.41079	0.00578		1.41079	0.01351		1.41079	0.0108		1.41079	0.01873		1.41079	0.01099		1.41079	0.01697		1.41079	0.01492		1.41079	0.05734		1.41079	0.0616		1.41079	-0.00737		1.41079	0.0234		1.41079	0.02012
1.41071	0.00597		1.41071	0.00462		1.41071	0.00834		1.41071	0.00564		1.41071	0.00744		1.41071	0.00683		1.41071	0.01435		1.41071	0.01144		1.41071	0.01842		1.41071	0.01304		1.41071	0.01868		1.41071	0.01581		1.41071	0.05597		1.41071	0.06833		1.41071	-0.00739		1.41071	0.0262		1.41071	0.02228
1.41062	0.00539		1.41062	0.00505		1.41062	0.0092		1.41062	0.00615		1.41062	0.00793		1.41062	0.0065		1.41062	0.01491		1.41062	0.01139		1.41062	0.01849		1.41062	0.01151		1.41062	0.01701		1.41062	0.01574		1.41062	0.0546		1.41062	0.05831		1.41062	-0.00824		1.41062	0.02335		1.41062	0.02223
1.41054	0.00574		1.41054	0.00483		1.41054	0.00822		1.41054	0.00571		1.41054	0.00776		1.41054	0.00723		1.41054	0.01413		1.41054	0.01183		1.41054	0.0213		1.41054	0.01034		1.41054	0.02036		1.41054	0.0172		1.41054	0.05678		1.41054	0.06504		1.41054	-0.00993		1.41054	0.02615		1.41054	0.02365
1.41046	0.00516		1.41046	0.00461		1.41046	0.0094		1.41046	0.00675		1.41046	0.00753		1.41046	0.00764		1.41046	0.01483		1.41046	0.01208		1.41046	0.0188		1.41046	0.01266		1.41046	0.01724		1.41046	0.01645		1.41046	0.05187		1.41046	0.062		1.41046	-0.00912		1.41046	0.0233		1.41046	0.02139
1.41038	0.00563		1.41038	0.00483		1.41038	0.00972		1.41038	0.00599		1.41038	0.00809		1.41038	0.00688		1.41038	0.01531		1.41038	0.01222		1.41038	0.01803		1.41038	0.01355		1.41038	0.01663		1.41038	0.01474		1.41038	0.04814		1.41038	0.05896		1.41038	-0.00998		1.41038	0.02515		1.41038	0.0206
1.4103	0.00575		1.4103	0.00461		1.4103	0.00842		1.4103	0.00619		1.4103	0.00757		1.4103	0.00686		1.4103	0.01679		1.4103	0.01167		1.4103	0.0202		1.4103	0.01345		1.4103	0.02018		1.4103	0.01495		1.4103	0.05504		1.4103	0.07965		1.4103	-0.00751		1.4103	0.02606		1.4103	0.02275
1.41022	0.00611		1.41022	0.00504		1.41022	0.00819		1.41022	0.00617		1.41022	0.00878		1.41022	0.00684		1.41022	0.01558		1.41022	0.01102		1.41022	0.01999		1.41022	0.01147		1.41022	0.01783		1.41022	0.01478		1.41022	0.06429		1.41022	0.06405		1.41022	-0.01087		1.41022	0.02509		1.41022	0.02196
1.41014	0.00657		1.41014	0.00471		1.41014	0.00819		1.41014	0.00722		1.41014	0.00775		1.41014	0.00608		1.41014	0.01487		1.41014	0.01415		1.41014	0.02088		1.41014	0.01245		1.41014	0.01964		1.41014	0.01807		1.41014	0.04405		1.41014	0.07637		1.41014	-0.01007		1.41014	0.02223		1.41014	0.02117
1.41005	0.00553		1.41005	0.00514		1.41005	0.0084		1.41005	0.00572		1.41005	0.00766		1.41005	0.00628		1.41005	0.01465		1.41005	0.01211		1.41005	0.0214		1.41005	0.01172		1.41005	0.01932		1.41005	0.01713		1.41005	0.04858		1.41005	0.06076		1.41005	-0.00677		1.41005	0.02597		1.41005	0.02259
1.40997	0.00623		1.40997	0.00536		1.40997	0.00828		1.40997	0.00729		1.40997	0.00909		1.40997	0.00744		1.40997	0.01549		1.40997	0.01146		1.40997	0.02082		1.40997	0.01207		1.40997	0.02064		1.40997	0.01628		1.40997	0.05783		1.40997	0.06191		1.40997	-0.01012		1.40997	0.025		1.40997	0.02327
1.40989	0.00635		1.40989	0.00546		1.40989	0.00892		1.40989	0.00674		1.40989	0.00741		1.40989	0.00603		1.40989	0.01513		1.40989	0.0129		1.40989	0.02135		1.40989	0.01359		1.40989	0.01926		1.40989	0.01409		1.40989	0.05765		1.40989	0.05608		1.40989	-0.00848		1.40989	0.0278		1.40989	0.01879
1.40981	0.00589		1.40981	0.00557		1.40981	0.00859		1.40981	0.00598		1.40981	0.00934		1.40981	0.00687		1.40981	0.01513		1.40981	0.01284		1.40981	0.01967		1.40981	0.01197		1.40981	0.01981		1.40981	0.01786		1.40981	0.0551		1.40981	0.067		1.40981	-0.01183		1.40981	0.02684		1.40981	0.0217
1.40973	0.00601		1.40973	0.0048		1.40973	0.00945		1.40973	0.00714		1.40973	0.00853		1.40973	0.00782		1.40973	0.01597		1.40973	0.01159		1.40973	0.02074		1.40973	0.01169		1.40973	0.02113		1.40973	0.01653		1.40973	0.06199		1.40973	0.08211		1.40973	-0.00851		1.40973	0.02494		1.40973	0.0224
1.40965	0.00659		1.40965	0.00502		1.40965	0.0088		1.40965	0.00585		1.40965	0.00808		1.40965	0.0062		1.40965	0.01624		1.40965	0.01403		1.40965	0.02236		1.40965	0.0132		1.40965	0.01937		1.40965	0.01761		1.40965	0.0559		1.40965	0.05813		1.40965	-0.00852		1.40965	0.0202		1.40965	0.02384
1.40957	0.00578		1.40957	0.00523		1.40957	0.00922		1.40957	0.00678		1.40957	0.00799		1.40957	0.00682		1.40957	0.01553		1.40957	0.01238		1.40957	0.02031		1.40957	0.01454		1.40957	0.02069		1.40957	0.01628		1.40957	0.05336		1.40957	0.05928		1.40957	-0.01021		1.40957	0.02681		1.40957	0.02084
1.40948	0.00637		1.40948	0.00457		1.40948	0.009		1.40948	0.00741		1.40948	0.00891		1.40948	0.00788		1.40948	0.01644		1.40948	0.01252		1.40948	0.01964		1.40948	0.01811		1.40948	0.02018		1.40948	0.01938		1.40948	0.05907		1.40948	0.08416		1.40948	-0.01106		1.40948	0.02394		1.40948	0.02227
1.4094	0.00695		1.4094	0.00555		1.4094	0.00878		1.4094	0.00718		1.4094	0.00903		1.4094	0.00658		1.4094	0.01665		1.4094	0.01217		1.4094	0.01961		1.4094	0.01434		1.4094	0.01851		1.4094	0.01468		1.4094	0.05298		1.4094	0.06855		1.4094	-0.00691		1.4094	0.0277		1.4094	0.02147
1.40932	0.00614		1.40932	0.00555		1.40932	0.00899		1.40932	0.00737		1.40932	0.00829		1.40932	0.00838		1.40932	0.0158		1.40932	0.01341		1.40932	0.02224		1.40932	0.01487		1.40932	0.02166		1.40932	0.01788		1.40932	0.0587		1.40932	0.06133		1.40932	-0.00945		1.40932	0.02672		1.40932	0.02142
1.40924	0.00661		1.40924	0.00576		1.40924	0.00919		1.40924	0.00619		1.40924	0.00806		1.40924	0.00772		1.40924	0.01621		1.40924	0.01226		1.40924	0.0213		1.40924	0.01351		1.40924	0.02009		1.40924	0.01886		1.40924	0.06323		1.40924	0.08342		1.40924	-0.00697		1.40924	0.02385		1.40924	0.02062
1.40916	0.00533		1.40916	0.00511		1.40916	0.01005		1.40916	0.0067		1.40916	0.00848		1.40916	0.00706		1.40916	0.01529		1.40916	0.0139		1.40916	0.02072		1.40916	0.01467		1.40916	0.01919		1.40916	0.01926		1.40916	0.05007		1.40916	0.08317		1.40916	-0.00448		1.40916	0.02666		1.40916	0.02427
1.40908	0.00638		1.40908	0.00434		1.40908	0.00886		1.40908	0.00732		1.40908	0.00853		1.40908	0.00887		1.40908	0.01599		1.40908	0.01275		1.40908	0.02115		1.40908	0.0126		1.40908	0.02186		1.40908	0.01668		1.40908	0.05106		1.40908	0.05919		1.40908	-0.00869		1.40908	0.02664		1.40908	0.02348
1.409	0.0065		1.409	0.00543		1.409	0.00928		1.409	0.00593		1.409	0.00967		1.409	0.00789		1.409	0.01633		1.409	0.01459		1.409	0.02204		1.409	0.01286		1.409	0.02174		1.409	0.0167		1.409	0.06503		1.409	0.0743		1.409	-0.00871		1.409	0.02376		1.409	0.02417
1.40892	0.0058		1.40892	0.00575		1.40892	0.00949		1.40892	0.00633		1.40892	0.00784		1.40892	0.0068		1.40892	0.01703		1.40892	0.01373		1.40892	0.0199		1.40892	0.01455		1.40892	0.01939		1.40892	0.01508		1.40892	0.05423		1.40892	0.07266		1.40892	-0.00874		1.40892	0.02848		1.40892	0.02263
1.40883	0.00616		1.40883	0.00564		1.40883	0.00949		1.40883	0.00695		1.40883	0.00891		1.40883	0.007		1.40883	0.0171		1.40883	0.01278		1.40883	0.02299		1.40883	0.01347		1.40883	0.02216		1.40883	0.01644		1.40883	0.06584		1.40883	0.05705		1.40883	-0.00877		1.40883	0.03034		1.40883	0.02035
1.40875	0.00663		1.40875	0.00564		1.40875	0.00883		1.40875	0.00673		1.40875	0.00911		1.40875	0.00816		1.40875	0.01681		1.40875	0.01392		1.40875	0.02378		1.40875	0.01283		1.40875	0.02088		1.40875	0.01771		1.40875	0.04914		1.40875	0.06658		1.40875	-0.00628		1.40875	0.02557		1.40875	0.02327
1.40867	0.00698		1.40867	0.00541		1.40867	0.00936		1.40867	0.00745		1.40867	0.00931		1.40867	0.00836		1.40867	0.01716		1.40867	0.01387		1.40867	0.0222		1.40867	0.01237		1.40867	0.02162		1.40867	0.01792		1.40867	0.05485		1.40867	0.06773		1.40867	-0.00882		1.40867	0.02649		1.40867	0.02173
1.40859	0.00652		1.40859	0.00476		1.40859	0.01022		1.40859	0.00765		1.40859	0.00972		1.40859	0.00888		1.40859	0.01722		1.40859	0.01401		1.40859	0.02171		1.40859	0.01407		1.40859	0.02236		1.40859	0.02073		1.40859	0.04522		1.40859	0.05771		1.40859	-0.00717		1.40859	0.02457		1.40859	0.02539
1.40851	0.0064		1.40851	0.0053		1.40851	0.00978		1.40851	0.00763		1.40851	0.00891		1.40851	0.00747		1.40851	0.01651		1.40851	0.01416		1.40851	0.02269		1.40851	0.01477		1.40851	0.02127		1.40851	0.01767		1.40851	0.06392		1.40851	0.06305		1.40851	-0.00636		1.40851	0.02643		1.40851	0.02162
1.40843	0.00699		1.40843	0.00573		1.40843	0.00913		1.40843	0.00761		1.40843	0.00911		1.40843	0.00703		1.40843	0.017		1.40843	0.01261		1.40843	0.02092		1.40843	0.01163		1.40843	0.02307		1.40843	0.01643		1.40843	0.06255		1.40843	0.07676		1.40843	-0.00806		1.40843	0.0264		1.40843	0.01933
1.40835	0.00722		1.40835	0.00551		1.40835	0.01042		1.40835	0.00824		1.40835	0.00981		1.40835	0.00873		1.40835	0.0172		1.40835	0.01504		1.40835	0.02336		1.40835	0.0161		1.40835	0.02343		1.40835	0.02011		1.40835	0.05765		1.40835	0.06954		1.40835	-0.0106		1.40835	0.02542		1.40835	0.02076
1.40827	0.00664		1.40827	0.00583		1.40827	0.01073		1.40827	0.00726		1.40827	0.00893		1.40827	0.00817		1.40827	0.01741		1.40827	0.01299		1.40827	0.02214		1.40827	0.01438		1.40827	0.0206		1.40827	0.01733		1.40827	0.05864		1.40827	0.05393		1.40827	-0.0081		1.40827	0.0235		1.40827	0.02369
1.40819	0.00723		1.40819	0.00605		1.40819	0.00997		1.40819	0.0081		1.40819	0.01		1.40819	0.00773		1.40819	0.01775		1.40819	0.01354		1.40819	0.02321		1.40819	0.01402		1.40819	0.02115		1.40819	0.01832		1.40819	0.05138		1.40819	0.06905		1.40819	-0.00896		1.40819	0.02158		1.40819	0.01993
1.40811	0.00688		1.40811	0.00517		1.40811	0.01007		1.40811	0.00712		1.40811	0.00897		1.40811	0.00846		1.40811	0.01753		1.40811	0.01448		1.40811	0.02208		1.40811	0.0149		1.40811	0.02237		1.40811	0.01631		1.40811	0.06653		1.40811	0.07019		1.40811	-0.00645		1.40811	0.02823		1.40811	0.02361
1.40802	0.00689		1.40802	0.00637		1.40802	0.00909		1.40802	0.00732		1.40802	0.01003		1.40802	0.00888		1.40802	0.0183		1.40802	0.01442		1.40802	0.0238		1.40802	0.01498		1.40802	0.02321		1.40802	0.02008		1.40802	0.05808		1.40802	0.06716		1.40802	-0.00899		1.40802	0.02535		1.40802	0.02133
1.40794	0.00712		1.40794	0.00604		1.40794	0.01006		1.40794	0.00815		1.40794	0.01038		1.40794	0.008		1.40794	0.01745		1.40794	0.01486		1.40794	0.02322		1.40794	0.01551		1.40794	0.02115		1.40794	0.01981		1.40794	0.06734		1.40794	0.07948		1.40794	-0.0149		1.40794	0.02533		1.40794	0.02202
1.40786	0.00771		1.40786	0.00603		1.40786	0.01016		1.40786	0.00814		1.40786	0.01021		1.40786	0.00831		1.40786	0.01836		1.40786	0.01282		1.40786	0.02301		1.40786	0.01434		1.40786	0.02295		1.40786	0.01645		1.40786	0.05535		1.40786	0.06667		1.40786	-0.0065		1.40786	0.02626		1.40786	0.02048
1.40778	0.00736		1.40778	0.00614		1.40778	0.01015		1.40778	0.00886		1.40778	0.00976		1.40778	0.00872		1.40778	0.0173		1.40778	0.01416		1.40778	0.02233		1.40778	0.0145		1.40778	0.02321		1.40778	0.01685		1.40778	0.05281		1.40778	0.07061		1.40778	-0.0099		1.40778	0.02527		1.40778	0.01893
1.4077	0.00702		1.4077	0.00505		1.4077	0.01004		1.4077	0.00821		1.4077	0.01054		1.4077	0.00763		1.4077	0.01778		1.4077	0.0149		1.4077	0.02332		1.4077	0.01503		1.4077	0.02289		1.4077	0.02005		1.4077	0.06324		1.4077	0.07734		1.4077	-0.00655		1.4077	0.02429		1.4077	0.02336
1.40762	0.00702		1.40762	0.00679		1.40762	0.01111		1.40762	0.0084		1.40762	0.01074		1.40762	0.00901		1.40762	0.01841		1.40762	0.01345		1.40762	0.02283		1.40762	0.01646		1.40762	0.0218		1.40762	0.01708		1.40762	0.0666		1.40762	0.06453		1.40762	-0.01079		1.40762	0.02713		1.40762	0.02032
1.40754	0.00725		1.40754	0.00591		1.40754	0.00992		1.40754	0.00775		1.40754	0.01087		1.40754	0.00964		1.40754	0.01862		1.40754	0.01439		1.40754	0.02445		1.40754	0.01618		1.40754	0.02206		1.40754	0.02037		1.40754	0.06641		1.40754	0.08243		1.40754	-0.0066		1.40754	0.02615		1.40754	0.02176
1.40746	0.00714		1.40746	0.00689		1.40746	0.01153		1.40746	0.00869		1.40746	0.01063		1.40746	0.00898		1.40746	0.01875		1.40746	0.01642		1.40746	0.02424		1.40746	0.01527		1.40746	0.02415		1.40746	0.01721		1.40746	0.06387		1.40746	0.06963		1.40746	-0.01337		1.40746	0.0223		1.40746	0.02471
1.40738	0.00726		1.40738	0.0058		1.40738	0.01152		1.40738	0.00857		1.40738	0.01047		1.40738	0.00832		1.40738	0.01896		1.40738	0.01806		1.40738	0.02457		1.40738	0.01741		1.40738	0.02209		1.40738	0.02021		1.40738	0.05896		1.40738	0.07078		1.40738	-0.01001		1.40738	0.02515		1.40738	0.02166
1.4073	0.00738		1.4073	0.00634		1.4073	0.01076		1.4073	0.00866		1.4073	0.01067		1.4073	0.01002		1.4073	0.01853		1.4073	0.01601		1.4073	0.02363		1.4073	0.01785		1.4073	0.02515		1.4073	0.02071		1.4073	0.05406		1.4073	0.07751		1.4073	-0.01003		1.4073	0.02608		1.4073	0.02087
1.40721	0.00715		1.40721	0.00644		1.40721	0.01075		1.40721	0.00864		1.40721	0.01079		1.40721	0.00861		1.40721	0.01852		1.40721	0.01566		1.40721	0.02626		1.40721	0.01685		1.40721	0.02338		1.40721	0.02024		1.40721	0.07039		1.40721	0.08145		1.40721	-0.00582		1.40721	0.02797		1.40721	0.02307
1.40713	0.0075		1.40713	0.00677		1.40713	0.01042		1.40713	0.00905		1.40713	0.01092		1.40713	0.00966		1.40713	0.01865		1.40713	0.0156		1.40713	0.02531		1.40713	0.01693		1.40713	0.02431		1.40713	0.01929		1.40713	0.04779		1.40713	0.08679		1.40713	-0.00838		1.40713	0.02124		1.40713	0.02002
1.40705	0.00692		1.40705	0.00622		1.40705	0.01096		1.40705	0.00797		1.40705	0.01011		1.40705	0.009		1.40705	0.01858		1.40705	0.01505		1.40705	0.02556		1.40705	0.01844		1.40705	0.02264		1.40705	0.01979		1.40705	0.05232		1.40705	0.08376		1.40705	-0.00924		1.40705	0.0241		1.40705	0.02147
1.40697	0.00751		1.40697	0.00654		1.40697	0.01073		1.40697	0.00816		1.40697	0.01132		1.40697	0.01017		1.40697	0.01921		1.40697	0.01648		1.40697	0.02498		1.40697	0.01655		1.40697	0.02386		1.40697	0.02057		1.40697	0.04742		1.40697	0.06955		1.40697	-0.00926		1.40697	0.02695		1.40697	0.02292
1.40689	0.00774		1.40689	0.00665		1.40689	0.01127		1.40689	0.00889		1.40689	0.01072		1.40689	0.00887		1.40689	0.01864		1.40689	0.01324		1.40689	0.02614		1.40689	0.01744		1.40689	0.02451		1.40689	0.01992		1.40689	0.06493		1.40689	0.08885		1.40689	-0.00929		1.40689	0.02596		1.40689	0.02137
1.40681	0.00751		1.40681	0.00719		1.40681	0.01104		1.40681	0.00856		1.40681	0.01121		1.40681	0.00949		1.40681	0.01955		1.40681	0.01568		1.40681	0.02501		1.40681	0.01671		1.40681	0.02467		1.40681	0.02205		1.40681	0.05767		1.40681	0.07883		1.40681	-0.01016		1.40681	0.02689		1.40681	0.02207
1.40673	0.00752		1.40673	0.00708		1.40673	0.01125		1.40673	0.00811		1.40673	0.01134		1.40673	0.01012		1.40673	0.01912		1.40673	0.01681		1.40673	0.02397		1.40673	0.01571		1.40673	0.02328		1.40673	0.02014		1.40673	0.06456		1.40673	0.073		1.40673	-0.01018		1.40673	0.02495		1.40673	0.02503
1.40665	0.0074		1.40665	0.00675		1.40665	0.01157		1.40665	0.0098		1.40665	0.01175		1.40665	0.00914		1.40665	0.01918		1.40665	0.01656		1.40665	0.02523		1.40665	0.01749		1.40665	0.02354		1.40665	0.02256		1.40665	0.06556		1.40665	0.07835		1.40665	-0.00595		1.40665	0.02204		1.40665	0.02348
1.40657	0.00764		1.40657	0.00674		1.40657	0.01048		1.40657	0.00914		1.40657	0.01101		1.40657	0.0088		1.40657	0.01875		1.40657	0.0173		1.40657	0.02658		1.40657	0.01802		1.40657	0.02515		1.40657	0.01949		1.40657	0.05593		1.40657	0.0781		1.40657	-0.00682		1.40657	0.02779		1.40657	0.02117
1.40649	0.00823		1.40649	0.00652		1.40649	0.01145		1.40649	0.00976		1.40649	0.01201		1.40649	0.01071		1.40649	0.01903		1.40649	0.01764		1.40649	0.02581		1.40649	0.01666		1.40649	0.02406		1.40649	0.02057		1.40649	0.05929		1.40649	0.05273		1.40649	-0.01025		1.40649	0.02487		1.40649	0.02111
1.40641	0.00823		1.40641	0.00685		1.40641	0.01166		1.40641	0.00953		1.40641	0.01163		1.40641	0.01016		1.40641	0.01888		1.40641	0.01599		1.40641	0.02578		1.40641	0.01665		1.40641	0.02519		1.40641	0.01972		1.40641	0.06972		1.40641	0.07622		1.40641	-0.00943		1.40641	0.02387		1.40641	0.02029
1.40632	0.00753		1.40632	0.00597		1.40632	0.01057		1.40632	0.00877		1.40632	0.01175		1.40632	0.00929		1.40632	0.01958		1.40632	0.01594		1.40632	0.02603		1.40632	0.01745		1.40632	0.02612		1.40632	0.01867		1.40632	0.05184		1.40632	0.07178		1.40632	-0.00776		1.40632	0.0219		1.40632	0.02098
1.40624	0.0087		1.40624	0.00738		1.40624	0.01132		1.40624	0.01024		1.40624	0.01188		1.40624	0.0097		1.40624	0.01893		1.40624	0.01767		1.40624	0.02875		1.40624	0.01744		1.40624	0.02715		1.40624	0.02224		1.40624	0.06463		1.40624	0.07014		1.40624	-0.00864		1.40624	0.02379		1.40624	0.02544
1.40616	0.00765		1.40616	0.00705		1.40616	0.01196		1.40616	0.00959		1.40616	0.01208		1.40616	0.01044		1.40616	0.01963		1.40616	0.01552		1.40616	0.02716		1.40616	0.01752		1.40616	0.02567		1.40616	0.02294		1.40616	0.05147		1.40616	0.06711		1.40616	-0.00781		1.40616	0.02666		1.40616	0.02314
1.40608	0.00789		1.40608	0.00727		1.40608	0.0112		1.40608	0.00968		1.40608	0.01257		1.40608	0.01128		1.40608	0.02026		1.40608	0.01766		1.40608	0.02897		1.40608	0.0176		1.40608	0.02583		1.40608	0.02439		1.40608	0.05601		1.40608	0.06407		1.40608	-0.00952		1.40608	0.02471		1.40608	0.02385
1.406	0.00824		1.406	0.0065		1.406	0.01108		1.406	0.0103		1.406	0.01182		1.406	0.01126		1.406	0.02089		1.406	0.0183		1.406	0.02765		1.406	0.01794		1.406	0.02589		1.406	0.02181		1.406	0.0688		1.406	0.07639		1.406	-0.00613		1.406	0.02566		1.406	0.02078
1.40592	0.0079		1.40592	0.00726		1.40592	0.01151		1.40592	0.01039		1.40592	0.01231		1.40592	0.01007		1.40592	0.01877		1.40592	0.01735		1.40592	0.02836		1.40592	0.01766		1.40592	0.02586		1.40592	0.02028		1.40592	0.06744		1.40592	0.06778		1.40592	-0.00871		1.40592	0.02564		1.40592	0.02074
1.40584	0.00802		1.40584	0.0065		1.40584	0.01129		1.40584	0.00995		1.40584	0.01266		1.40584	0.01209		1.40584	0.02123		1.40584	0.01878		1.40584	0.02925		1.40584	0.01899		1.40584	0.02457		1.40584	0.02675		1.40584	0.06371		1.40584	0.0773		1.40584	-0.01214		1.40584	0.0256		1.40584	0.02521
1.40576	0.00837		1.40576	0.00758		1.40576	0.01128		1.40576	0.01025		1.40576	0.01293		1.40576	0.00918		1.40576	0.02024		1.40576	0.01793		1.40576	0.02784		1.40576	0.01692		1.40576	0.02647		1.40576	0.02599		1.40576	0.05527		1.40576	0.06589		1.40576	-0.01132		1.40576	0.0275		1.40576	0.02364
1.40568	0.00802		1.40568	0.00736		1.40568	0.0117		1.40568	0.01013		1.40568	0.01154		1.40568	0.0112		1.40568	0.02086		1.40568	0.01787		1.40568	0.02855		1.40568	0.01915		1.40568	0.02586		1.40568	0.02177		1.40568	0.06217		1.40568	0.06844		1.40568	-0.00879		1.40568	0.0265		1.40568	0.02283
1.4056	0.00872		1.4056	0.00638		1.4056	0.01245		1.4056	0.00968		1.4056	0.0126		1.4056	0.01054		1.4056	0.02043		1.4056	0.01792		1.4056	0.0276		1.4056	0.01672		1.4056	0.02689		1.4056	0.02265		1.4056	0.05962		1.4056	0.08355		1.4056	-0.00711		1.4056	0.01874		1.4056	0.02126
1.40552	0.00849		1.40552	0.00692		1.40552	0.01191		1.40552	0.0102		1.40552	0.0115		1.40552	0.01138		1.40552	0.02198		1.40552	0.01836		1.40552	0.02968		1.40552	0.01886		1.40552	0.02676		1.40552	0.02044		1.40552	0.07242		1.40552	0.07493		1.40552	-0.00628		1.40552	0.02257		1.40552	0.02196
1.40544	0.0085		1.40544	0.00768		1.40544	0.01255		1.40544	0.01093		1.40544	0.01285		1.40544	0.01072		1.40544	0.02049		1.40544	0.0184		1.40544	0.0291		1.40544	0.01804		1.40544	0.03049		1.40544	0.02344		1.40544	0.05807		1.40544	0.07608		1.40544	-0.00972		1.40544	0.02834		1.40544	0.02039
1.40536	0.00827		1.40536	0.00713		1.40536	0.01178		1.40536	0.01091		1.40536	0.01284		1.40536	0.01092		1.40536	0.02112		1.40536	0.01974		1.40536	0.03036		1.40536	0.01866		1.40536	0.02708		1.40536	0.0222		1.40536	0.05199		1.40536	0.08143		1.40536	-0.00803		1.40536	0.02348		1.40536	0.02261
1.40527	0.00897		1.40527	0.00723		1.40527	0.01264		1.40527	0.01079		1.40527	0.01376		1.40527	0.01187		1.40527	0.02111		1.40527	0.01928		1.40527	0.02757		1.40527	0.01972		1.40527	0.02608		1.40527	0.02376		1.40527	0.06833		1.40527	0.07001		1.40527	-0.01233		1.40527	0.02248		1.40527	0.0218
1.40519	0.0085		1.40519	0.00767		1.40519	0.0122		1.40519	0.01077		1.40519	0.01345		1.40519	0.01121		1.40519	0.02153		1.40519	0.01843		1.40519	0.02865		1.40519	0.02052		1.40519	0.02518		1.40519	0.02483		1.40519	0.0705		1.40519	0.06838		1.40519	-0.01236		1.40519	0.02728		1.40519	0.02098
1.40511	0.00909		1.40511	0.00668		1.40511	0.01327		1.40511	0.01203		1.40511	0.01452		1.40511	0.01151		1.40511	0.02145		1.40511	0.01996		1.40511	0.03054		1.40511	0.01925		1.40511	0.02765		1.40511	0.02166		1.40511	0.05262		1.40511	0.06953		1.40511	-0.01067		1.40511	0.02435		1.40511	0.01941
1.40503	0.00909		1.40503	0.00722		1.40503	0.01359		1.40503	0.00999		1.40503	0.01356		1.40503	0.01086		1.40503	0.02356		1.40503	0.01831		1.40503	0.0296		1.40503	0.02013		1.40503	0.02714		1.40503	0.02331		1.40503	0.06305		1.40503	0.08045		1.40503	-0.00984		1.40503	0.02529		1.40503	0.02163
1.40495	0.00933		1.40495	0.00722		1.40495	0.01229		1.40495	0.01189		1.40495	0.01195		1.40495	0.01137		1.40495	0.02137		1.40495	0.01836		1.40495	0.03058		1.40495	0.0194		1.40495	0.03		1.40495	0.0239		1.40495	0.05933		1.40495	0.08021		1.40495	-0.01071		1.40495	0.02333		1.40495	0.01931
1.40487	0.00945		1.40487	0.00798		1.40487	0.01315		1.40487	0.01028		1.40487	0.01331		1.40487	0.0105		1.40487	0.02193		1.40487	0.01979		1.40487	0.03018		1.40487	0.02074		1.40487	0.02919		1.40487	0.02324		1.40487	0.05561		1.40487	0.07578		1.40487	-0.00988		1.40487	0.02524		1.40487	0.02381
1.40479	0.00899		1.40479	0.00852		1.40479	0.01292		1.40479	0.01175		1.40479	0.01336		1.40479	0.01177		1.40479	0.02114		1.40479	0.01963		1.40479	0.03162		1.40479	0.02046		1.40479	0.02819		1.40479	0.02373		1.40479	0.06958		1.40479	0.06437		1.40479	-0.00734		1.40479	0.02521		1.40479	0.02147
1.40471	0.0091		1.40471	0.00754		1.40471	0.01248		1.40471	0.01099		1.40471	0.01407		1.40471	0.01304		1.40471	0.0229		1.40471	0.02067		1.40471	0.02874		1.40471	0.01802		1.40471	0.02864		1.40471	0.02557		1.40471	0.06822		1.40471	0.0753		1.40471	-0.00994		1.40471	0.02808		1.40471	0.0199
1.40463	0.00922		1.40463	0.00851		1.40463	0.01237		1.40463	0.01108		1.40463	0.0147		1.40463	0.01303		1.40463	0.02099		1.40463	0.01892		1.40463	0.03055		1.40463	0.02124		1.40463	0.02678		1.40463	0.02675		1.40463	0.0704		1.40463	0.07227		1.40463	-0.00911		1.40463	0.02513		1.40463	0.02287
1.40455	0.00876		1.40455	0.00786		1.40455	0.01333		1.40455	0.01201		1.40455	0.0141		1.40455	0.01172		1.40455	0.0226		1.40455	0.02076		1.40455	0.03052		1.40455	0.02096		1.40455	0.0307		1.40455	0.02367		1.40455	0.06077		1.40455	0.05946		1.40455	-0.00828		1.40455	0.02412		1.40455	0.01901
1.40447	0.00853		1.40447	0.00807		1.40447	0.01376		1.40447	0.01157		1.40447	0.01495		1.40447	0.01149		1.40447	0.02267		1.40447	0.0205		1.40447	0.03049		1.40447	0.02005		1.40447	0.02989		1.40447	0.0207		1.40447	0.07003		1.40447	0.07876		1.40447	-0.00917		1.40447	0.02699		1.40447	0.02427
1.40439	0.00877		1.40439	0.00839		1.40439	0.01343		1.40439	0.01102		1.40439	0.01508		1.40439	0.01201		1.40439	0.02252		1.40439	0.02014		1.40439	0.03101		1.40439	0.02067		1.40439	0.03054		1.40439	0.02293		1.40439	0.06749		1.40439	0.09388		1.40439	-0.00748		1.40439	0.02502		1.40439	0.02041
1.40431	0.00947		1.40431	0.0085		1.40431	0.01266		1.40431	0.01165		1.40431	0.01369		1.40431	0.01275		1.40431	0.02272		1.40431	0.02019		1.40431	0.03034		1.40431	0.01877		1.40431	0.03137		1.40431	0.02487		1.40431	0.05787		1.40431	0.06152		1.40431	-0.00751		1.40431	0.02984		1.40431	0.02035
1.40423	0.00889		1.40423	0.00839		1.40423	0.01341		1.40423	0.0112		1.40423	0.01468		1.40423	0.01166		1.40423	0.02272		1.40423	0.02132		1.40423	0.03159		1.40423	0.02207		1.40423	0.03027		1.40423	0.02362		1.40423	0.06476		1.40423	0.06826		1.40423	-0.00668		1.40423	0.02689		1.40423	0.02181
1.40415	0.00924		1.40415	0.00904		1.40415	0.0147		1.40415	0.01182		1.40415	0.01459		1.40415	0.01347		1.40415	0.02328		1.40415	0.02127		1.40415	0.03221		1.40415	0.02		1.40415	0.03314		1.40415	0.02508		1.40415	0.05986		1.40415	0.075		1.40415	-0.01013		1.40415	0.02395		1.40415	0.02252
1.40406	0.00959		1.40406	0.00882		1.40406	0.0134		1.40406	0.01276		1.40406	0.01378		1.40406	0.01152		1.40406	0.02256		1.40406	0.02191		1.40406	0.03007		1.40406	0.02241		1.40406	0.03281		1.40406	0.02625		1.40406	0.06558		1.40406	0.08732		1.40406	-0.01101		1.40406	0.02587		1.40406	0.02171
1.40398	0.0089		1.40398	0.0074		1.40398	0.01328		1.40398	0.01221		1.40398	0.01412		1.40398	0.01268		1.40398	0.02368		1.40398	0.02135		1.40398	0.03288		1.40398	0.02195		1.40398	0.02998		1.40398	0.02414		1.40398	0.06893		1.40398	0.08289		1.40398	-0.00931		1.40398	0.02682		1.40398	0.02319
1.4039	0.00972		1.4039	0.00826		1.4039	0.01382		1.4039	0.01167		1.4039	0.01475		1.4039	0.01288		1.4039	0.02333		1.4039	0.02079		1.4039	0.0323		1.4039	0.02041		1.4039	0.02966		1.4039	0.02406		1.4039	0.06167		1.4039	0.07428		1.4039	-0.01018		1.4039	0.02584		1.4039	0.02163
1.40382	0.0096		1.40382	0.0087		1.40382	0.01403		1.40382	0.0125		1.40382	0.01574		1.40382	0.01287		1.40382	0.02304		1.40382	0.02064		1.40382	0.03301		1.40382	0.02443		1.40382	0.03088		1.40382	0.02676		1.40382	0.06031		1.40382	0.08241		1.40382	-0.00761		1.40382	0.02679		1.40382	0.02235
1.40374	0.00972		1.40374	0.00804		1.40374	0.01316		1.40374	0.01185		1.40374	0.01428		1.40374	0.01381		1.40374	0.02345		1.40374	0.02177		1.40374	0.03233		1.40374	0.02137		1.40374	0.03432		1.40374	0.02745		1.40374	0.06131		1.40374	0.07799		1.40374	-0.00935		1.40374	0.02189		1.40374	0.02306
1.40366	0.00961		1.40366	0.00804		1.40366	0.01444		1.40366	0.01247		1.40366	0.01564		1.40366	0.01273		1.40366	0.02253		1.40366	0.02251		1.40366	0.03258		1.40366	0.02279		1.40366	0.03187		1.40366	0.02708		1.40366	0.05995		1.40366	0.08752		1.40366	-0.00592		1.40366	0.02576		1.40366	0.02148
1.40358	0.00984		1.40358	0.0076		1.40358	0.01379		1.40358	0.01181		1.40358	0.01663		1.40358	0.01293		1.40358	0.02436		1.40358	0.02375		1.40358	0.03292		1.40358	0.02206		1.40358	0.03309		1.40358	0.02449		1.40358	0.07982		1.40358	0.07192		1.40358	-0.00854		1.40358	0.02572		1.40358	0.02065
1.4035	0.01008		1.4035	0.00857		1.4035	0.01443		1.4035	0.0119		1.4035	0.01596		1.4035	0.01516		1.4035	0.02513		1.4035	0.0224		1.4035	0.03215		1.4035	0.0217		1.4035	0.03006		1.4035	0.02537		1.4035	0.06784		1.4035	0.07308		1.4035	-0.00772		1.4035	0.0247		1.4035	0.02211
1.40342	0.00985		1.40342	0.0077		1.40342	0.01421		1.40342	0.01295		1.40342	0.01522		1.40342	0.01493		1.40342	0.02441		1.40342	0.02294		1.40342	0.03377		1.40342	0.02464		1.40342	0.03312		1.40342	0.02528		1.40342	0.0594		1.40342	0.06865		1.40342	-0.0112		1.40342	0.02855		1.40342	0.02356
1.40334	0.00997		1.40334	0.00966		1.40334	0.01398		1.40334	0.01272		1.40334	0.01564		1.40334	0.01459		1.40334	0.02398		1.40334	0.02417		1.40334	0.03283		1.40334	0.02131		1.40334	0.03183		1.40334	0.02375		1.40334	0.05686		1.40334	0.08516		1.40334	-0.00693		1.40334	0.02558		1.40334	0.02273
1.40326	0.01032		1.40326	0.00987		1.40326	0.01527		1.40326	0.01291		1.40326	0.01562		1.40326	0.01468		1.40326	0.02475		1.40326	0.02272		1.40326	0.03298		1.40326	0.02399		1.40326	0.03025		1.40326	0.0278		1.40326	0.06494		1.40326	0.06538		1.40326	-0.00869		1.40326	0.02749		1.40326	0.02114
1.40318	0.00962		1.40318	0.00899		1.40318	0.0144		1.40318	0.01268		1.40318	0.01647		1.40318	0.01424		1.40318	0.0239		1.40318	0.02306		1.40318	0.03396		1.40318	0.02182		1.40318	0.03272		1.40318	0.02579		1.40318	0.07537		1.40318	0.07491		1.40318	-0.00872		1.40318	0.02842		1.40318	0.02031
1.4031	0.01009		1.4031	0.00921		1.4031	0.01439		1.4031	0.0132		1.4031	0.01594		1.4031	0.01369		1.4031	0.02439		1.4031	0.0233		1.4031	0.03219		1.4031	0.02459		1.4031	0.03134		1.4031	0.02387		1.4031	0.06457		1.4031	0.08583		1.4031	-0.00788		1.4031	0.02547		1.4031	0.02331
1.40302	0.01033		1.40302	0.00888		1.40302	0.01536		1.40302	0.01244		1.40302	0.01614		1.40302	0.01464		1.40302	0.0248		1.40302	0.02394		1.40302	0.03418		1.40302	0.02296		1.40302	0.03217		1.40302	0.02331		1.40302	0.07265		1.40302	0.08141		1.40302	-0.00617		1.40302	0.02545		1.40302	0.0225
1.40294	0.01103		1.40294	0.00898		1.40294	0.01524		1.40294	0.01306		1.40294	0.01598		1.40294	0.0143		1.40294	0.0243		1.40294	0.02338		1.40294	0.03314		1.40294	0.02528		1.40294	0.0332		1.40294	0.02688		1.40294	0.06303		1.40294	0.07977		1.40294	-0.00618		1.40294	0.02542		1.40294	0.02399
1.40286	0.01092		1.40286	0.00854		1.40286	0.01459		1.40286	0.01272		1.40286	0.0169		1.40286	0.01439		1.40286	0.02528		1.40286	0.02512		1.40286	0.03467		1.40286	0.0241		1.40286	0.03287		1.40286	0.02728		1.40286	0.0711		1.40286	0.07813		1.40286	-0.00706		1.40286	0.02344		1.40286	0.02011
1.40278	0.00999		1.40278	0.00974		1.40278	0.01458		1.40278	0.01334		1.40278	0.01724		1.40278	0.01491		1.40278	0.02542		1.40278	0.02476		1.40278	0.03455		1.40278	0.02543		1.40278	0.03265		1.40278	0.02517		1.40278	0.07446		1.40278	0.08488		1.40278	-0.00449		1.40278	0.02732		1.40278	0.02082
1.4027	0.01057		1.4027	0.00963		1.4027	0.01544		1.4027	0.01332		1.4027	0.01585		1.4027	0.0135		1.4027	0.02492		1.4027	0.0245		1.4027	0.03342		1.4027	0.02264		1.4027	0.03618		1.4027	0.02643		1.4027	0.0672		1.4027	0.08184		1.4027	-0.0123		1.4027	0.02337		1.4027	0.02612
1.40262	0.01116		1.40262	0.0093		1.40262	0.01532		1.40262	0.01426		1.40262	0.01627		1.40262	0.01445		1.40262	0.02561		1.40262	0.02355		1.40262	0.03531		1.40262	0.02281		1.40262	0.03421		1.40262	0.02692		1.40262	0.08		1.40262	0.08579		1.40262	-0.00801		1.40262	0.02822		1.40262	0.02299
1.40254	0.01023		1.40254	0.00875		1.40254	0.01478		1.40254	0.01478		1.40254	0.01762		1.40254	0.01422		1.40254	0.02624		1.40254	0.02419		1.40254	0.03308		1.40254	0.02728		1.40254	0.0338		1.40254	0.02809		1.40254	0.08336		1.40254	0.08276		1.40254	-0.00805		1.40254	0.02523		1.40254	0.02062
1.40246	0.01093		1.40246	0.00864		1.40246	0.01531		1.40246	0.01327		1.40246	0.0176		1.40246	0.01667		1.40246	0.02652		1.40246	0.02423		1.40246	0.03406		1.40246	0.02395		1.40246	0.03608		1.40246	0.0279		1.40246	0.06902		1.40246	0.08531		1.40246	-0.00809		1.40246	0.02225		1.40246	0.02055
1.40238	0.00988		1.40238	0.01038		1.40238	0.01584		1.40238	0.01326		1.40238	0.01701		1.40238	0.01472		1.40238	0.02468		1.40238	0.02258		1.40238	0.03632		1.40238	0.02564		1.40238	0.03256		1.40238	0.02695		1.40238	0.06176		1.40238	0.07949		1.40238	-0.00812		1.40238	0.0271		1.40238	0.02125
1.4023	0.01059		1.4023	0.01026		1.4023	0.01583		1.4023	0.01398		1.4023	0.01749		1.4023	0.01406		1.4023	0.02467		1.4023	0.02441		1.4023	0.03593		1.4023	0.02455		1.4023	0.03678		1.4023	0.03081		1.4023	0.08164		1.4023	0.08763		1.4023	-0.00555		1.4023	0.02511		1.4023	0.02425
1.40222	0.01082		1.40222	0.00961		1.40222	0.01604		1.40222	0.01428		1.40222	0.01726		1.40222	0.01662		1.40222	0.02551		1.40222	0.02316		1.40222	0.03727		1.40222	0.02561		1.40222	0.03674		1.40222	0.02706		1.40222	0.06729		1.40222	0.07901		1.40222	-0.00643		1.40222	0.02312		1.40222	0.02191
1.40213	0.01001		1.40213	0.01058		1.40213	0.01496		1.40213	0.0132		1.40213	0.01673		1.40213	0.01553		1.40213	0.02607		1.40213	0.02559		1.40213	0.03733		1.40213	0.02497		1.40213	0.03622		1.40213	0.02996		1.40213	0.08009		1.40213	0.07877		1.40213	-0.00558		1.40213	0.02506		1.40213	0.02186
1.40206	0.01118		1.40206	0.00982		1.40206	0.01603		1.40206	0.01446		1.40206	0.01838		1.40206	0.01605		1.40206	0.02691		1.40206	0.02533		1.40206	0.03685		1.40206	0.02648		1.40206	0.03706		1.40206	0.02891		1.40206	0.07401		1.40206	0.07574		1.40206	-0.00734		1.40206	0.02502		1.40206	0.01873
1.40197	0.0106		1.40197	0.01025		1.40197	0.01635		1.40197	0.01434		1.40197	0.01785		1.40197	0.01604		1.40197	0.02711		1.40197	0.02637		1.40197	0.03553		1.40197	0.02468		1.40197	0.03837		1.40197	0.02738		1.40197	0.07619		1.40197	0.06852		1.40197	-0.00824		1.40197	0.024		1.40197	0.02327
1.40189	0.01188		1.40189	0.00905		1.40189	0.01634		1.40189	0.014		1.40189	0.01805		1.40189	0.01538		1.40189	0.02809		1.40189	0.02601		1.40189	0.03752		1.40189	0.02377		1.40189	0.03409		1.40189	0.03095		1.40189	0.06775		1.40189	0.07387		1.40189	-0.00741		1.40189	0.02493		1.40189	0.02549
1.40181	0.01084		1.40181	0.00948		1.40181	0.01676		1.40181	0.0142		1.40181	0.01811		1.40181	0.01665		1.40181	0.02639		1.40181	0.02704		1.40181	0.03749		1.40181	0.02734		1.40181	0.03454		1.40181	0.02759		1.40181	0.06403		1.40181	0.0848		1.40181	-0.00919		1.40181	0.02585		1.40181	0.02311
1.40173	0.01107		1.40173	0.01089		1.40173	0.01643		1.40173	0.01461		1.40173	0.01794		1.40173	0.01674		1.40173	0.02709		1.40173	0.02738		1.40173	0.03865		1.40173	0.0275		1.40173	0.03537		1.40173	0.02818		1.40173	0.07211		1.40173	0.08735		1.40173	-0.0075		1.40173	0.02384		1.40173	0.02151
1.40165	0.01201		1.40165	0.01012		1.40165	0.01567		1.40165	0.01586		1.40165	0.01915		1.40165	0.01629		1.40165	0.02624		1.40165	0.02772		1.40165	0.03615		1.40165	0.02892		1.40165	0.03756		1.40165	0.03089		1.40165	0.07547		1.40165	0.07874		1.40165	-0.00926		1.40165	0.02379		1.40165	0.02297
1.40157	0.01166		1.40157	0.01067		1.40157	0.01728		1.40157	0.01564		1.40157	0.01921		1.40157	0.01606		1.40157	0.02665		1.40157	0.02826		1.40157	0.03768		1.40157	0.02533		1.40157	0.0381		1.40157	0.02791		1.40157	0.08237		1.40157	0.09107		1.40157	-0.00671		1.40157	0.02765		1.40157	0.02213
1.40149	0.01131		1.40149	0.01012		1.40149	0.01663		1.40149	0.01551		1.40149	0.01955		1.40149	0.01733		1.40149	0.02679		1.40149	0.02701		1.40149	0.03911		1.40149	0.02693		1.40149	0.03787		1.40149	0.03369		1.40149	0.06567		1.40149	0.07826		1.40149	-0.00848		1.40149	0.02564		1.40149	0.02434
1.40141	0.01155		1.40141	0.01099		1.40141	0.01727		1.40141	0.01518		1.40141	0.01953		1.40141	0.01678		1.40141	0.02748		1.40141	0.02725		1.40141	0.03817		1.40141	0.02817		1.40141	0.03677		1.40141	0.0337		1.40141	0.07257		1.40141	0.08082		1.40141	-0.0068		1.40141	0.02558		1.40141	0.02197
1.40133	0.01237		1.40133	0.01131		1.40133	0.01737		1.40133	0.01569		1.40133	0.01937		1.40133	0.01837		1.40133	0.02783		1.40133	0.02649		1.40133	0.04172		1.40133	0.02797		1.40133	0.0377		1.40133	0.03275		1.40133	0.07239		1.40133	0.08477		1.40133	-0.00857		1.40133	0.02846		1.40133	0.02189
1.40125	0.01284		1.40125	0.01076		1.40125	0.01715		1.40125	0.01589		1.40125	0.01986		1.40125	0.01611		1.40125	0.02754		1.40125	0.02882		1.40125	0.03554		1.40125	0.0293		1.40125	0.03699		1.40125	0.03083		1.40125	0.07103		1.40125	0.08732		1.40125	-0.00946		1.40125	0.02745		1.40125	0.01877
1.40117	0.01214		1.40117	0.0113		1.40117	0.01703		1.40117	0.01672		1.40117	0.02013		1.40117	0.0162		1.40117	0.03007		1.40117	0.02608		1.40117	0.03863		1.40117	0.03207		1.40117	0.03686		1.40117	0.02805		1.40117	0.06613		1.40117	0.0843		1.40117	-0.00947		1.40117	0.02547		1.40117	0.02409
1.40109	0.01168		1.40109	0.01108		1.40109	0.01681		1.40109	0.01564		1.40109	0.02025		1.40109	0.01843		1.40109	0.02816		1.40109	0.02831		1.40109	0.03988		1.40109	0.02964		1.40109	0.03865		1.40109	0.02911		1.40109	0.08601		1.40109	0.07568		1.40109	-0.00776		1.40109	0.02936		1.40109	0.02174
1.40101	0.01168		1.40101	0.01075		1.40101	0.01745		1.40101	0.01615		1.40101	0.0198		1.40101	0.01842		1.40101	0.02935		1.40101	0.03014		1.40101	0.04068		1.40101	0.02774		1.40101	0.03794		1.40101	0.03461		1.40101	0.07521		1.40101	0.07405		1.40101	-0.00865		1.40101	0.02443		1.40101	0.02168
1.40093	0.01296		1.40093	0.01042		1.40093	0.01658		1.40093	0.0156		1.40093	0.01949		1.40093	0.01722		1.40093	0.02892		1.40093	0.02859		1.40093	0.03881		1.40093	0.02898		1.40093	0.04264		1.40093	0.02875		1.40093	0.07267		1.40093	0.07242		1.40093	-0.00868		1.40093	0.02047		1.40093	0.02392
1.40085	0.01238		1.40085	0.01085		1.40085	0.01732		1.40085	0.01622		1.40085	0.02005		1.40085	0.01774		1.40085	0.02807		1.40085	0.02942		1.40085	0.04007		1.40085	0.03004		1.40085	0.04038		1.40085	0.03376		1.40085	0.07721		1.40085	0.09452		1.40085	-0.00699		1.40085	0.02434		1.40085	0.02078
1.40077	0.0118		1.40077	0.01161		1.40077	0.0185		1.40077	0.01653		1.40077	0.02032		1.40077	0.01848		1.40077	0.02962		1.40077	0.02986		1.40077	0.04004		1.40077	0.03129		1.40077	0.04063		1.40077	0.03262		1.40077	0.07703		1.40077	0.08591		1.40077	-0.00875		1.40077	0.02527		1.40077	0.02301
1.40069	0.01204		1.40069	0.01182		1.40069	0.01742		1.40069	0.01821		1.40069	0.01937		1.40069	0.01814		1.40069	0.0294		1.40069	0.0301		1.40069	0.04093		1.40069	0.02841		1.40069	0.0404		1.40069	0.03339		1.40069	0.07567		1.40069	0.08427		1.40069	-0.00792		1.40069	0.02621		1.40069	0.02371
1.40061	0.01321		1.40061	0.0116		1.40061	0.01838		1.40061	0.01607		1.40061	0.02029		1.40061	0.01769		1.40061	0.03009		1.40061	0.03133		1.40061	0.03979		1.40061	0.0292		1.40061	0.03979		1.40061	0.0334		1.40061	0.07195		1.40061	0.08822		1.40061	-0.00967		1.40061	0.02618		1.40061	0.01905
1.40053	0.01251		1.40053	0.01073		1.40053	0.01816		1.40053	0.01775		1.40053	0.01926		1.40053	0.01768		1.40053	0.03051		1.40053	0.02998		1.40053	0.04187		1.40053	0.03151		1.40053	0.03869		1.40053	0.03389		1.40053	0.06469		1.40053	0.07542		1.40053	-0.0071		1.40053	0.02712		1.40053	0.02129
1.40045	0.01205		1.40045	0.01116		1.40045	0.0188		1.40045	0.0154		1.40045	0.02112		1.40045	0.01895		1.40045	0.02952		1.40045	0.03032		1.40045	0.0412		1.40045	0.03087		1.40045	0.04126		1.40045	0.03342		1.40045	0.06451		1.40045	0.08217		1.40045	-0.0106		1.40045	0.02511		1.40045	0.01892
1.40037	0.01275		1.40037	0.01126		1.40037	0.01793		1.40037	0.01718		1.40037	0.02066		1.40037	0.0184		1.40037	0.03021		1.40037	0.03225		1.40037	0.04126		1.40037	0.03166		1.40037	0.04045		1.40037	0.03352		1.40037	0.07849		1.40037	0.06937		1.40037	-0.00717		1.40037	0.02898		1.40037	0.02192
1.40029	0.01357		1.40029	0.01257		1.40029	0.01857		1.40029	0.01749		1.40029	0.02079		1.40029	0.01988		1.40029	0.03176		1.40029	0.02931		1.40029	0.04087		1.40029	0.03085		1.40029	0.04215		1.40029	0.0316		1.40029	0.08185		1.40029	0.09566		1.40029	-0.00635		1.40029	0.02403		1.40029	0.02338
1.40021	0.01322		1.40021	0.01278		1.40021	0.01889		1.40021	0.018		1.40021	0.01998		1.40021	0.01954		1.40021	0.0295		1.40021	0.02994		1.40021	0.04304		1.40021	0.02904		1.40021	0.04443		1.40021	0.0343		1.40021	0.07577		1.40021	0.08844		1.40021	-0.00639		1.40021	0.0279		1.40021	0.02024
1.40013	0.01264		1.40013	0.01136		1.40013	0.01899		1.40013	0.01862		1.40013	0.02075		1.40013	0.01803		1.40013	0.03019		1.40013	0.03058		1.40013	0.04237		1.40013	0.03243		1.40013	0.04217		1.40013	0.03402		1.40013	0.07795		1.40013	0.09797		1.40013	-0.00815		1.40013	0.02393		1.40013	0.02401
1.40005	0.01183		1.40005	0.01245		1.40005	0.02049		1.40005	0.01722		1.40005	0.02081		1.40005	0.02005		1.40005	0.03075		1.40005	0.03152		1.40005	0.04133		1.40005	0.03143		1.40005	0.0432		1.40005	0.03557		1.40005	0.08603		1.40005	0.08797		1.40005	-0.00558		1.40005	0.02781		1.40005	0.02087
1.39997	0.01393		1.39997	0.01212		1.39997	0.01984		1.39997	0.01837		1.39997	0.02223		1.39997	0.02014		1.39997	0.03201		1.39997	0.03265		1.39997	0.04331		1.39997	0.03204		1.39997	0.04017		1.39997	0.03279		1.39997	0.08231		1.39997	0.09332		1.39997	-0.00562		1.39997	0.0258		1.39997	0.0231
1.39989	0.01358		1.39989	0.01266		1.39989	0.01875		1.39989	0.01804		1.39989	0.022		1.39989	0.02002		1.39989	0.03123		1.39989	0.03229		1.39989	0.04457		1.39989	0.03033		1.39989	0.04235		1.39989	0.03463		1.39989	0.07506		1.39989	0.09308		1.39989	-0.00653		1.39989	0.02379		1.39989	0.01996
1.39981	0.0137		1.39981	0.01244		1.39981	0.01961		1.39981	0.01643		1.39981	0.02205		1.39981	0.01936		1.39981	0.03158		1.39981	0.03114		1.39981	0.04582		1.39981	0.03399		1.39981	0.04357		1.39981	0.03271		1.39981	0.08078		1.39981	0.09006		1.39981	-0.00744		1.39981	0.0296		1.39981	0.02064
1.39973	0.01394		1.39973	0.01211		1.39973	0.01906		1.39973	0.01885		1.39973	0.02167		1.39973	0.01966		1.39973	0.03136		1.39973	0.03207		1.39973	0.04295		1.39973	0.0312		1.39973	0.04701		1.39973	0.03512		1.39973	0.07234		1.39973	0.07446		1.39973	-0.00749		1.39973	0.02366		1.39973	0.02439
1.39965	0.01382		1.39965	0.01319		1.39965	0.01916		1.39965	0.0183		1.39965	0.0231		1.39965	0.02007		1.39965	0.03248		1.39965	0.03162		1.39965	0.0431		1.39965	0.03423		1.39965	0.04282		1.39965	0.03763		1.39965	0.07688		1.39965	0.08959		1.39965	-0.00927		1.39965	0.02262		1.39965	0.02124
1.39957	0.01348		1.39957	0.01188		1.39957	0.0198		1.39957	0.01807		1.39957	0.02315		1.39957	0.02113		1.39957	0.03127		1.39957	0.03325		1.39957	0.04261		1.39957	0.03269		1.39957	0.04471		1.39957	0.03927		1.39957	0.09204		1.39957	0.09075		1.39957	-0.00672		1.39957	0.02354		1.39957	0.02116
1.39949	0.01441		1.39949	0.01242		1.39949	0.01893		1.39949	0.01986		1.39949	0.02205		1.39949	0.01908		1.39949	0.03218		1.39949	0.03219		1.39949	0.0435		1.39949	0.03501		1.39949	0.04477		1.39949	0.03446		1.39949	0.06944		1.39949	0.08213		1.39949	-0.00762		1.39949	0.02545		1.39949	0.02185
1.39941	0.01418		1.39941	0.01307		1.39941	0.02022		1.39941	0.01931		1.39941	0.02261		1.39941	0.01992		1.39941	0.03246		1.39941	0.03283		1.39941	0.0454		1.39941	0.03347		1.39941	0.04483		1.39941	0.03958		1.39941	0.07753		1.39941	0.10284		1.39941	-0.01024		1.39941	0.02247		1.39941	0.02178
1.39933	0.0136		1.39933	0.01241		1.39933	0.02042		1.39933	0.01855		1.39933	0.0236		1.39933	0.0214		1.39933	0.03316		1.39933	0.03277		1.39933	0.04555		1.39933	0.03301		1.39933	0.04566		1.39933	0.03958		1.39933	0.07027		1.39933	0.09423		1.39933	-0.00854		1.39933	0.02634		1.39933	0.02172
1.39925	0.01419		1.39925	0.01361		1.39925	0.02074		1.39925	0.01907		1.39925	0.02301		1.39925	0.02075		1.39925	0.0328		1.39925	0.0351		1.39925	0.04479		1.39925	0.0321		1.39925	0.04486		1.39925	0.03863		1.39925	0.08897		1.39925	0.08562		1.39925	-0.0077		1.39925	0.02631		1.39925	0.02167
1.39917	0.01395		1.39917	0.01284		1.39917	0.0203		1.39917	0.0199		1.39917	0.02429		1.39917	0.02191		1.39917	0.03258		1.39917	0.03345		1.39917	0.04632		1.39917	0.03379		1.39917	0.04376		1.39917	0.03507		1.39917	0.08525		1.39917	0.09097		1.39917	-0.00685		1.39917	0.02726		1.39917	0.01932
1.39909	0.01431		1.39909	0.01338		1.39909	0.02062		1.39909	0.01967		1.39909	0.02535		1.39909	0.02039		1.39909	0.03243		1.39909	0.03478		1.39909	0.04546		1.39909	0.03395		1.39909	0.04642		1.39909	0.03806		1.39909	0.08507		1.39909	0.08934		1.39909	-0.0112		1.39909	0.02722		1.39909	0.02156
1.39901	0.01489		1.39901	0.01338		1.39901	0.02104		1.39901	0.01976		1.39901	0.02418		1.39901	0.02231		1.39901	0.03447		1.39901	0.03422		1.39901	0.04387		1.39901	0.036		1.39901	0.04465		1.39901	0.03884		1.39901	0.08608		1.39901	0.09609		1.39901	-0.00951		1.39901	0.02521		1.39901	0.02149
1.39893	0.01489		1.39893	0.01272		1.39893	0.0206		1.39893	0.02038		1.39893	0.02351		1.39893	0.02229		1.39893	0.03446		1.39893	0.03356		1.39893	0.0487		1.39893	0.03616		1.39893	0.04905		1.39893	0.03846		1.39893	0.08236		1.39893	0.09027		1.39893	-0.00524		1.39893	0.02711		1.39893	0.02217
1.39885	0.01478		1.39885	0.01424		1.39885	0.02232		1.39885	0.02047		1.39885	0.0253		1.39885	0.0212		1.39885	0.0341		1.39885	0.03649		1.39885	0.04638		1.39885	0.03507		1.39885	0.04911		1.39885	0.03818		1.39885	0.08336		1.39885	0.09562		1.39885	-0.00616		1.39885	0.02703		1.39885	0.02284
1.39877	0.01513		1.39877	0.0125		1.39877	0.02102		1.39877	0.02024		1.39877	0.02441		1.39877	0.02161		1.39877	0.03303		1.39877	0.03583		1.39877	0.04617		1.39877	0.03739		1.39877	0.04415		1.39877	0.03761		1.39877	0.07965		1.39877	0.10097		1.39877	-0.00707		1.39877	0.02892		1.39877	0.02046
1.39869	0.01409		1.39869	0.0138		1.39869	0.02166		1.39869	0.02192		1.39869	0.02483		1.39869	0.02299		1.39869	0.03514		1.39869	0.03806		1.39869	0.04696		1.39869	0.03711		1.39869	0.04739		1.39869	0.03723		1.39869	0.07593		1.39869	0.09934		1.39869	-0.00969		1.39869	0.02496		1.39869	0.02344
1.39861	0.01479		1.39861	0.01281		1.39861	0.02306		1.39861	0.02095		1.39861	0.02589		1.39861	0.02319		1.39861	0.0345		1.39861	0.03462		1.39861	0.04757		1.39861	0.03477		1.39861	0.04716		1.39861	0.0381		1.39861	0.07929		1.39861	0.09492		1.39861	-0.00627		1.39861	0.02785		1.39861	0.01497
1.39853	0.01456		1.39853	0.01532		1.39853	0.021		1.39853	0.02061		1.39853	0.02587		1.39853	0.02467		1.39853	0.03471		1.39853	0.03456		1.39853	0.04791		1.39853	0.03717		1.39853	0.0479		1.39853	0.03974		1.39853	0.06849		1.39853	0.09469		1.39853	-0.01061		1.39853	0.02879		1.39853	0.02638
1.39845	0.01491		1.39845	0.014		1.39845	0.02218		1.39845	0.02102		1.39845	0.02463		1.39845	0.02369		1.39845	0.03406		1.39845	0.0346		1.39845	0.04953		1.39845	0.03572		1.39845	0.0496		1.39845	0.0384		1.39845	0.08129		1.39845	0.08608		1.39845	-0.00806		1.39845	0.02386		1.39845	0.02325
1.39837	0.01561		1.39837	0.01531		1.39837	0.02152		1.39837	0.02228		1.39837	0.02692		1.39837	0.02432		1.39837	0.03476		1.39837	0.03513		1.39837	0.04721		1.39837	0.0375		1.39837	0.0486		1.39837	0.04101		1.39837	0.07758		1.39837	0.08166		1.39837	-0.00896		1.39837	0.02772		1.39837	0.02088
1.39829	0.01596		1.39829	0.01432		1.39829	0.02206		1.39829	0.02141		1.39829	0.02538		1.39829	0.02184		1.39829	0.03574		1.39829	0.03736		1.39829	0.05149		1.39829	0.03749		1.39829	0.04971		1.39829	0.03812		1.39829	0.08094		1.39829	0.09958		1.39829	-0.00641		1.39829	0.02473		1.39829	0.02387
1.39821	0.01538		1.39821	0.01399		1.39821	0.02054		1.39821	0.02182		1.39821	0.02667		1.39821	0.02225		1.39821	0.03531		1.39821	0.03611		1.39821	0.05008		1.39821	0.03864		1.39821	0.04968		1.39821	0.03852		1.39821	0.08077		1.39821	0.10353		1.39821	-0.00989		1.39821	0.02859		1.39821	0.02151
1.39813	0.01562		1.39813	0.01453		1.39813	0.02269		1.39813	0.02254		1.39813	0.02737		1.39813	0.02395		1.39813	0.03538		1.39813	0.03804		1.39813	0.04941		1.39813	0.03647		1.39813	0.05022		1.39813	0.04083		1.39813	0.08531		1.39813	0.10609		1.39813	-0.00819		1.39813	0.02953		1.39813	0.02374
1.39805	0.01574		1.39805	0.01409		1.39805	0.02139		1.39805	0.022		1.39805	0.02779		1.39805	0.02511		1.39805	0.03748		1.39805	0.03668		1.39805	0.05002		1.39805	0.04031		1.39805	0.04709		1.39805	0.03949		1.39805	0.09929		1.39805	0.10446		1.39805	-0.00303		1.39805	0.02852		1.39805	0.02215
1.39797	0.01656		1.39797	0.01518		1.39797	0.02354		1.39797	0.02155		1.39797	0.02517		1.39797	0.02392		1.39797	0.03607		1.39797	0.03573		1.39797	0.0499		1.39797	0.03913		1.39797	0.04754		1.39797	0.042		1.39797	0.07434		1.39797	0.09167		1.39797	-0.00565		1.39797	0.02555		1.39797	0.02438
1.39789	0.01621		1.39789	0.01441		1.39789	0.02277		1.39789	0.02292		1.39789	0.02565		1.39789	0.02508		1.39789	0.03634		1.39789	0.03736		1.39789	0.04978		1.39789	0.03983		1.39789	0.0502		1.39789	0.04345		1.39789	0.0895		1.39789	0.09283		1.39789	-0.0057		1.39789	0.02647		1.39789	0.02277
1.39781	0.01621		1.39781	0.01452		1.39781	0.02169		1.39781	0.02311		1.39781	0.02744		1.39781	0.02314		1.39781	0.03647		1.39781	0.0366		1.39781	0.04901		1.39781	0.03758		1.39781	0.05451		1.39781	0.04298		1.39781	0.08696		1.39781	0.09679		1.39781	-0.00316		1.39781	0.02737		1.39781	0.02268
1.39773	0.01715		1.39773	0.01484		1.39773	0.022		1.39773	0.02256		1.39773	0.028		1.39773	0.02355		1.39773	0.03837		1.39773	0.03803		1.39773	0.051		1.39773	0.03963		1.39773	0.05273		1.39773	0.04173		1.39773	0.08089		1.39773	0.09516		1.39773	-0.00753		1.39773	0.02241		1.39773	0.02258
1.39765	0.01668		1.39765	0.01516		1.39765	0.02416		1.39765	0.02223		1.39765	0.02762		1.39765	0.02557		1.39765	0.03724		1.39765	0.03688		1.39765	0.04923		1.39765	0.03925		1.39765	0.05086		1.39765	0.04241		1.39765	0.10077		1.39765	0.09912		1.39765	-0.00672		1.39765	0.0282		1.39765	0.02249
1.39758	0.01599		1.39758	0.0144		1.39758	0.02393		1.39758	0.02433		1.39758	0.02724		1.39758	0.02448		1.39758	0.0373		1.39758	0.03801		1.39758	0.05094		1.39758	0.04032		1.39758	0.05333		1.39758	0.04521		1.39758	0.09588		1.39758	0.10308		1.39758	-0.00418		1.39758	0.02619		1.39758	0.02241
1.39749	0.01646		1.39749	0.01614		1.39749	0.02414		1.39749	0.02336		1.39749	0.02809		1.39749	0.02522		1.39749	0.03856		1.39749	0.03934		1.39749	0.05118		1.39749	0.0429		1.39749	0.05407		1.39749	0.0428		1.39749	0.07328		1.39749	0.08888		1.39749	-0.00938		1.39749	0.02712		1.39749	0.02158
1.39741	0.01727		1.39741	0.01526		1.39741	0.0237		1.39741	0.02345		1.39741	0.02923		1.39741	0.02606		1.39741	0.03721		1.39741	0.04147		1.39741	0.05253		1.39741	0.0436		1.39741	0.0521		1.39741	0.0431		1.39741	0.08962		1.39741	0.11099		1.39741	-0.00682		1.39741	0.02318		1.39741	0.02457
1.39734	0.01693		1.39734	0.01493		1.39734	0.02434		1.39734	0.02407		1.39734	0.02755		1.39734	0.02562		1.39734	0.03827		1.39734	0.03912		1.39734	0.05287		1.39734	0.04206		1.39734	0.05283		1.39734	0.04445		1.39734	0.09063		1.39734	0.10797		1.39734	-0.00599		1.39734	0.02606		1.39734	0.02146
1.39726	0.01728		1.39726	0.01569		1.39726	0.02369		1.39726	0.02373		1.39726	0.02745		1.39726	0.02699		1.39726	0.03776		1.39726	0.04175		1.39726	0.05614		1.39726	0.04276		1.39726	0.05511		1.39726	0.04311		1.39726	0.07275		1.39726	0.10076		1.39726	-0.0043		1.39726	0.02504		1.39726	0.02521
1.39718	0.01682		1.39718	0.0159		1.39718	0.02465		1.39718	0.02414		1.39718	0.02859		1.39718	0.02644		1.39718	0.03839		1.39718	0.04089		1.39718	0.05547		1.39718	0.0423		1.39718	0.05401		1.39718	0.04167		1.39718	0.08792		1.39718	0.10332		1.39718	-0.00691		1.39718	0.02109		1.39718	0.02209
1.3971	0.0174		1.3971	0.01677		1.3971	0.02594		1.3971	0.02423		1.3971	0.02828		1.3971	0.02814		1.3971	0.03853		1.3971	0.04004		1.3971	0.05287		1.3971	0.04614		1.3971	0.05359		1.3971	0.04302		1.3971	0.096		1.3971	0.1003		1.3971	-0.00781		1.3971	0.02983		1.3971	0.02584
1.39702	0.01775		1.39702	0.0159		1.39702	0.02453		1.39702	0.02421		1.39702	0.02971		1.39702	0.02491		1.39702	0.03845		1.39702	0.04236		1.39702	0.05045		1.39702	0.04245		1.39702	0.05229		1.39702	0.04611		1.39702	0.09582		1.39702	0.10006		1.39702	-0.00698		1.39702	0.02392		1.39702	0.01813
1.39694	0.01787		1.39694	0.01633		1.39694	0.02538		1.39694	0.02462		1.39694	0.02955		1.39694	0.02822		1.39694	0.03922		1.39694	0.04061		1.39694	0.05446		1.39694	0.04441		1.39694	0.05805		1.39694	0.04428		1.39694	0.08621		1.39694	0.09286		1.39694	-0.00702		1.39694	0.02777		1.39694	0.02111
1.39686	0.01846		1.39686	0.01709		1.39686	0.02527		1.39686	0.02567		1.39686	0.03011		1.39686	0.02563		1.39686	0.0409		1.39686	0.04254		1.39686	0.05736		1.39686	0.04162		1.39686	0.05608		1.39686	0.04477		1.39686	0.10609		1.39686	0.11217		1.39686	-0.00448		1.39686	0.02478		1.39686	0.02332
1.39678	0.01764		1.39678	0.01697		1.39678	0.02612		1.39678	0.02416		1.39678	0.03045		1.39678	0.02604		1.39678	0.03857		1.39678	0.04358		1.39678	0.05513		1.39678	0.04331		1.39678	0.05807		1.39678	0.0468		1.39678	0.09766		1.39678	0.09798		1.39678	-0.00969		1.39678	0.02375		1.39678	0.02324
1.3967	0.01811		1.3967	0.01653		1.3967	0.02622		1.3967	0.02563		1.3967	0.02992		1.3967	0.02688		1.3967	0.04004		1.3967	0.04232		1.3967	0.05354		1.3967	0.04231		1.3967	0.05252		1.3967	0.04372		1.3967	0.09394		1.3967	0.09636		1.3967	-0.00972		1.3967	0.02272		1.3967	0.02469
1.39662	0.01835		1.39662	0.01686		1.39662	0.02589		1.39662	0.0254		1.39662	0.02969		1.39662	0.02869		1.39662	0.03989		1.39662	0.04325		1.39662	0.05562		1.39662	0.04364		1.39662	0.0549		1.39662	0.04536		1.39662	0.08315		1.39662	0.1045		1.39662	-0.00372		1.39662	0.02658		1.39662	0.02386
1.39654	0.01788		1.39654	0.01653		1.39654	0.02621		1.39654	0.02517		1.39654	0.03249		1.39654	0.03017		1.39654	0.04003		1.39654	0.0427		1.39654	0.05504		1.39654	0.043		1.39654	0.05467		1.39654	0.04941		1.39654	0.0936		1.39654	0.09729		1.39654	-0.00375		1.39654	0.02654		1.39654	0.02151
1.39646	0.01789		1.39646	0.01685		1.39646	0.0248		1.39646	0.02717		1.39646	0.03016		1.39646	0.02791		1.39646	0.04044		1.39646	0.04323		1.39646	0.0573		1.39646	0.04352		1.39646	0.05801		1.39646	0.04624		1.39646	0.09696		1.39646	0.10683		1.39646	-0.00379		1.39646	0.02747		1.39646	0.02068
1.39638	0.01812		1.39638	0.01739		1.39638	0.02425		1.39638	0.02779		1.39638	0.03158		1.39638	0.02875		1.39638	0.04135		1.39638	0.04417		1.39638	0.05654		1.39638	0.04306		1.39638	0.05845		1.39638	0.04856		1.39638	0.09325		1.39638	0.10382		1.39638	-0.00382		1.39638	0.02546		1.39638	0.02518
1.3963	0.01882		1.3963	0.01717		1.3963	0.025		1.3963	0.02544		1.3963	0.03034		1.3963	0.02841		1.3963	0.03958		1.3963	0.0453		1.3963	0.05651		1.3963	0.04653		1.3963	0.05639		1.3963	0.0476		1.3963	0.09543		1.3963	0.098		1.3963	-0.00473		1.3963	0.02345		1.3963	0.02281
1.39622	0.01883		1.39622	0.01695		1.39622	0.02672		1.39622	0.0251		1.39622	0.03155		1.39622	0.02893		1.39622	0.04098		1.39622	0.04454		1.39622	0.05666		1.39622	0.04786		1.39622	0.06108		1.39622	0.0449		1.39622	0.10116		1.39622	0.10894		1.39622	-0.00391		1.39622	0.02632		1.39622	0.02273
1.39614	0.0186		1.39614	0.01945		1.39614	0.02725		1.39614	0.02646		1.39614	0.03232		1.39614	0.02999		1.39614	0.04126		1.39614	0.04597		1.39614	0.05902		1.39614	0.04588		1.39614	0.05795		1.39614	0.04529		1.39614	0.09036		1.39614	0.10034		1.39614	-0.00652		1.39614	0.02725		1.39614	0.02496
1.39606	0.0193		1.39606	0.01759		1.39606	0.0267		1.39606	0.02772		1.39606	0.03136		1.39606	0.02965		1.39606	0.04048		1.39606	0.04372		1.39606	0.05614		1.39606	0.04595		1.39606	0.06119		1.39606	0.04867		1.39606	0.08665		1.39606	0.11546		1.39606	-0.00396		1.39606	0.02916		1.39606	0.02337
1.39598	0.0186		1.39598	0.01835		1.39598	0.02767		1.39598	0.02664		1.39598	0.03185		1.39598	0.0291		1.39598	0.04315		1.39598	0.04744		1.39598	0.05703		1.39598	0.04379		1.39598	0.05845		1.39598	0.0455		1.39598	0.07114		1.39598	0.10547		1.39598	-0.00657		1.39598	0.02424		1.39598	0.02178
1.3959	0.01895		1.3959	0.01835		1.3959	0.02626		1.3959	0.02726		1.3959	0.03321		1.3959	0.02994		1.3959	0.04237		1.3959	0.0443		1.3959	0.05736		1.3959	0.04691		1.3959	0.06005		1.3959	0.05243		1.3959	0.0981		1.3959	0.10244		1.3959	-0.00401		1.3959	0.02615		1.3959	0.02325
1.39582	0.01989		1.39582	0.01758		1.39582	0.02625		1.39582	0.02863		1.39582	0.0334		1.39582	0.02939		1.39582	0.04278		1.39582	0.04543		1.39582	0.05898		1.39582	0.04779		1.39582	0.0604		1.39582	0.04695		1.39582	0.08967		1.39582	0.10221		1.39582	-0.00663		1.39582	0.02903		1.39582	0.02317
1.39574	0.01931		1.39574	0.01812		1.39574	0.02603		1.39574	0.02914		1.39574	0.03114		1.39574	0.02905		1.39574	0.04214		1.39574	0.04746		1.39574	0.05905		1.39574	0.04402		1.39574	0.0565		1.39574	0.04965		1.39574	0.08124		1.39574	0.10059		1.39574	-0.0041		1.39574	0.02505		1.39574	0.02461
1.39566	0.01919		1.39566	0.01899		1.39566	0.02677		1.39566	0.02763		1.39566	0.03409		1.39566	0.03032		1.39566	0.04312		1.39566	0.04759		1.39566	0.05828		1.39566	0.04579		1.39566	0.05984		1.39566	0.05138		1.39566	0.10584		1.39566	0.11851		1.39566	-0.00244		1.39566	0.02596		1.39566	0.02451
1.39559	0.01908		1.39559	0.01866		1.39559	0.02871		1.39559	0.02709		1.39559	0.03299		1.39559	0.02966		1.39559	0.0429		1.39559	0.04614		1.39559	0.05944		1.39559	0.04775		1.39559	0.06376		1.39559	0.05178		1.39559	0.10095		1.39559	0.10014		1.39559	-0.00593		1.39559	0.02394		1.39559	0.02595
1.39551	0.01955		1.39551	0.01887		1.39551	0.02978		1.39551	0.02813		1.39551	0.03376		1.39551	0.03222		1.39551	0.04374		1.39551	0.04717		1.39551	0.05987		1.39551	0.04603		1.39551	0.05938		1.39551	0.05139		1.39551	0.09841		1.39551	0.09991		1.39551	-0.00425		1.39551	0.0268		1.39551	0.02358
1.39543	0.02037		1.39543	0.01865		1.39543	0.02815		1.39543	0.02875		1.39543	0.03374		1.39543	0.03145		1.39543	0.04303		1.39543	0.04661		1.39543	0.06149		1.39543	0.04915		1.39543	0.06185		1.39543	0.05043		1.39543	0.09942		1.39543	0.10806		1.39543	-0.00429		1.39543	0.02967		1.39543	0.02427
1.39535	0.02095		1.39535	0.01832		1.39535	0.0289		1.39535	0.03001		1.39535	0.03351		1.39535	0.03101		1.39535	0.04471		1.39535	0.04745		1.39535	0.06275		1.39535	0.04618		1.39535	0.06548		1.39535	0.04986		1.39535	0.08863		1.39535	0.11202		1.39535	-0.00346		1.39535	0.02475		1.39535	0.02268
1.39527	0.01967		1.39527	0.01995		1.39527	0.02792		1.39527	0.02978		1.39527	0.0337		1.39527	0.03313		1.39527	0.0459		1.39527	0.05037		1.39527	0.06097		1.39527	0.04957		1.39527	0.06129		1.39527	0.04948		1.39527	0.09671		1.39527	0.11598		1.39527	-0.00779		1.39527	0.02568		1.39527	0.02413
1.39519	0.02107		1.39519	0.0182		1.39519	0.02878		1.39519	0.02689		1.39519	0.03441		1.39519	0.03173		1.39519	0.04512		1.39519	0.04872		1.39519	0.06314		1.39519	0.05072		1.39519	0.06482		1.39519	0.05112		1.39519	0.10598		1.39519	0.09342		1.39519	-0.00783		1.39519	0.02757		1.39519	0.02634
1.39511	0.02107		1.39511	0.01983		1.39511	0.02931		1.39511	0.03102		1.39511	0.03461		1.39511	0.03053		1.39511	0.04617		1.39511	0.05005		1.39511	0.06146		1.39511	0.04704		1.39511	0.06275		1.39511	0.05276		1.39511	0.09283		1.39511	0.11832		1.39511	-0.00443		1.39511	0.02654		1.39511	0.01864
1.39503	0.01991		1.39503	0.0195		1.39503	0.02866		1.39503	0.02909		1.39503	0.03495		1.39503	0.03041		1.39503	0.04447		1.39503	0.0488		1.39503	0.06198		1.39503	0.05132		1.39503	0.06484		1.39503	0.04892		1.39503	0.10918		1.39503	0.11251		1.39503	-0.00446		1.39503	0.02747		1.39503	0.02543
1.39495	0.02155		1.39495	0.01971		1.39495	0.03005		1.39495	0.02918		1.39495	0.03544		1.39495	0.03339		1.39495	0.04587		1.39495	0.05023		1.39495	0.06406		1.39495	0.05211		1.39495	0.0648		1.39495	0.0521		1.39495	0.09366		1.39495	0.11368		1.39495	-0.00536		1.39495	0.02449		1.39495	0.0246
1.39487	0.02097		1.39487	0.01982		1.39487	0.02918		1.39487	0.02927		1.39487	0.03347		1.39487	0.03327		1.39487	0.04488		1.39487	0.04827		1.39487	0.06302		1.39487	0.05201		1.39487	0.0636		1.39487	0.05479		1.39487	0.09231		1.39487	0.11904		1.39487	-0.00539		1.39487	0.02931		1.39487	0.02606
1.39479	0.02178		1.39479	0.02101		1.39479	0.0309		1.39479	0.03212		1.39479	0.03569		1.39479	0.03293		1.39479	0.04671		1.39479	0.0517		1.39479	0.06483		1.39479	0.04886		1.39479	0.06463		1.39479	0.05182		1.39479	0.09332		1.39479	0.10625		1.39479	-0.00628		1.39479	0.03121		1.39479	0.02446
1.39471	0.02132		1.39471	0.02112		1.39471	0.03024		1.39471	0.02912		1.39471	0.03654		1.39471	0.03142		1.39471	0.04754		1.39471	0.05014		1.39471	0.06287		1.39471	0.05574		1.39471	0.06642		1.39471	0.0522		1.39471	0.09669		1.39471	0.10463		1.39471	-0.00803		1.39471	0.0263		1.39471	0.02745
1.39463	0.02039		1.39463	0.02024		1.39463	0.03013		1.39463	0.03102		1.39463	0.03789		1.39463	0.03333		1.39463	0.04655		1.39463	0.05147		1.39463	0.06532		1.39463	0.05179		1.39463	0.06503		1.39463	0.05336		1.39463	0.11303		1.39463	0.12116		1.39463	-0.00548		1.39463	0.02723		1.39463	0.02433
1.39455	0.02284		1.39455	0.02187		1.39455	0.03001		1.39455	0.03153		1.39455	0.03758		1.39455	0.03406		1.39455	0.04697		1.39455	0.05121		1.39455	0.06593		1.39455	0.05347		1.39455	0.06373		1.39455	0.05404		1.39455	0.08926		1.39455	0.11953		1.39455	-0.00379		1.39455	0.03205		1.39455	0.02426
1.39447	0.02028		1.39447	0.02078		1.39447	0.03011		1.39447	0.0312		1.39447	0.03691		1.39447	0.03523		1.39447	0.04653		1.39447	0.05105		1.39447	0.06424		1.39447	0.05471		1.39447	0.0662		1.39447	0.05125		1.39447	0.11387		1.39447	0.11651		1.39447	-0.00468		1.39447	0.03005		1.39447	0.02496
1.39439	0.02249		1.39439	0.02034		1.39439	0.03216		1.39439	0.03075		1.39439	0.03689		1.39439	0.03403		1.39439	0.04751		1.39439	0.05218		1.39439	0.06605		1.39439	0.05425		1.39439	0.06636		1.39439	0.05299		1.39439	0.1078		1.39439	0.11071		1.39439	-0.00471		1.39439	0.03098		1.39439	0.02566
1.39431	0.02273		1.39431	0.02197		1.39431	0.03053		1.39431	0.03148		1.39431	0.03687		1.39431	0.0337		1.39431	0.04701		1.39431	0.05132		1.39431	0.06785		1.39431	0.05289		1.39431	0.0669		1.39431	0.05713		1.39431	0.1029		1.39431	0.11188		1.39431	-0.00646		1.39431	0.03289		1.39431	0.02635
1.39424	0.02168		1.39424	0.02011		1.39424	0.03171		1.39424	0.03337		1.39424	0.03844		1.39424	0.03443		1.39424	0.04736		1.39424	0.05405		1.39424	0.06599		1.39424	0.05512		1.39424	0.06686		1.39424	0.0556		1.39424	0.10155		1.39424	0.12143		1.39424	-0.00477		1.39424	0.02602		1.39424	0.02629
1.39416	0.02355		1.39416	0.02033		1.39416	0.03062		1.39416	0.03346		1.39416	0.03785		1.39416	0.03484		1.39416	0.04763		1.39416	0.0519		1.39416	0.06605		1.39416	0.05519		1.39416	0.06595		1.39416	0.05444		1.39416	0.10374		1.39416	0.12539		1.39416	-0.000494302		1.39416	0.02791		1.39416	0.02927
1.39408	0.02227		1.39408	0.02305		1.39408	0.03191		1.39408	0.03366		1.39408	0.03833		1.39408	0.03418		1.39408	0.04988		1.39408	0.05422		1.39408	0.06519		1.39408	0.05554		1.39408	0.0663		1.39408	0.05772		1.39408	0.10239		1.39408	0.10283		1.39408	0.000328851		1.39408	0.02883		1.39408	0.02843
1.394	0.02344		1.394	0.0225		1.394	0.03201		1.394	0.03088		1.394	0.03767		1.394	0.03599		1.394	0.04924		1.394	0.05615		1.394	0.06489		1.394	0.05471		1.394	0.07302		1.394	0.05743		1.394	0.10812		1.394	0.10958		1.394	-0.00316		1.394	0.02585		1.394	0.02224
1.39392	0.02274		1.39392	0.02238		1.39392	0.03254		1.39392	0.0316		1.39392	0.0388		1.39392	0.03747		1.39392	0.04733		1.39392	0.05569		1.39392	0.06733		1.39392	0.05703		1.39392	0.06882		1.39392	0.0559		1.39392	0.10913		1.39392	0.10377		1.39392	-0.00406		1.39392	0.02677		1.39392	0.02445
1.39384	0.02263		1.39384	0.02271		1.39384	0.03286		1.39384	0.0318		1.39384	0.03965		1.39384	0.03757		1.39384	0.04725		1.39384	0.05523		1.39384	0.06464		1.39384	0.05764		1.39384	0.06782		1.39384	0.05696		1.39384	0.1007		1.39384	0.12449		1.39384	-0.00582		1.39384	0.02964		1.39384	0.02591
1.39376	0.0238		1.39376	0.02259		1.39376	0.03339		1.39376	0.03518		1.39376	0.04035		1.39376	0.03734		1.39376	0.0495		1.39376	0.05597		1.39376	0.06709		1.39376	0.05467		1.39376	0.0699		1.39376	0.05629		1.39376	0.10289		1.39376	0.12566		1.39376	-0.00757		1.39376	0.02374		1.39376	0.02889
1.39368	0.02403		1.39368	0.02248		1.39368	0.03435		1.39368	0.03378		1.39368	0.03875		1.39368	0.03636		1.39368	0.0485		1.39368	0.0568		1.39368	0.07164		1.39368	0.05555		1.39368	0.07016		1.39368	0.05639		1.39368	0.10508		1.39368	0.11427		1.39368	0.000149544		1.39368	0.02759		1.39368	0.02501
1.3936	0.02368		1.3936	0.02215		1.3936	0.03316		1.3936	0.03419		1.3936	0.03995		1.3936	0.03827		1.3936	0.05068		1.3936	0.05534		1.3936	0.06932		1.3936	0.05894		1.3936	0.07176		1.3936	0.06005		1.3936	0.10136		1.3936	0.11963		1.3936	-0.00419		1.3936	0.03047		1.3936	0.02646
1.39352	0.02462		1.39352	0.0228		1.39352	0.03326		1.39352	0.03417		1.39352	0.04102		1.39352	0.03793		1.39352	0.04983		1.39352	0.05767		1.39352	0.06846		1.39352	0.05606		1.39352	0.06969		1.39352	0.05534		1.39352	0.0953		1.39352	0.1222		1.39352	0.00181		1.39352	0.02749		1.39352	0.02716
1.39344	0.02415		1.39344	0.02225		1.39344	0.03401		1.39344	0.03458		1.39344	0.04107		1.39344	0.03674		1.39344	0.05166		1.39344	0.05572		1.39344	0.07128		1.39344	0.0599		1.39344	0.07119		1.39344	0.05601		1.39344	0.11636		1.39344	0.10383		1.39344	-0.000813019		1.39344	0.02841		1.39344	0.02555
1.39336	0.02299		1.39336	0.02421		1.39336	0.03432		1.39336	0.03446		1.39336	0.04091		1.39336	0.03811		1.39336	0.05235		1.39336	0.05874		1.39336	0.07115		1.39336	0.05657		1.39336	0.0728		1.39336	0.0617		1.39336	0.10675		1.39336	0.11198		1.39336	-0.0043		1.39336	0.03128		1.39336	0.02471
1.39329	0.02509		1.39329	0.02453		1.39329	0.03593		1.39329	0.03614		1.39329	0.04046		1.39329	0.03885		1.39329	0.0527		1.39329	0.05918		1.39329	0.07002		1.39329	0.05629		1.39329	0.07546		1.39329	0.05804		1.39329	0.10068		1.39329	0.11455		1.39329	0.0017		1.39329	0.0283		1.39329	0.02769
1.39321	0.02533		1.39321	0.02333		1.39321	0.03398		1.39321	0.03548		1.39321	0.04094		1.39321	0.03926		1.39321	0.05255		1.39321	0.05882		1.39321	0.06586		1.39321	0.06093		1.39321	0.07513		1.39321	0.05814		1.39321	0.10759		1.39321	0.11293		1.39321	-0.00609		1.39321	0.03118		1.39321	0.02686
1.39313	0.02381		1.39313	0.023		1.39313	0.03559		1.39313	0.03695		1.39313	0.04345		1.39313	0.03668		1.39313	0.05339		1.39313	0.05646		1.39313	0.07455		1.39313	0.06047		1.39313	0.07316		1.39313	0.06065		1.39313	0.10742		1.39313	0.10713		1.39313	-0.00697		1.39313	0.03309		1.39313	0.02757
1.39305	0.02545		1.39305	0.02386		1.39305	0.03526		1.39305	0.03449		1.39305	0.04242		1.39305	0.04052		1.39305	0.05261		1.39305	0.05999		1.39305	0.07158		1.39305	0.06108		1.39305	0.07476		1.39305	0.06123		1.39305	0.11197		1.39305	0.12784		1.39305	-0.00182		1.39305	0.02817		1.39305	0.02675
1.39297	0.02545		1.39297	0.0219		1.39297	0.03482		1.39297	0.03479		1.39297	0.04298		1.39297	0.039		1.39297	0.05133		1.39297	0.06002		1.39297	0.07146		1.39297	0.06142		1.39297	0.07434		1.39297	0.05979		1.39297	0.09764		1.39297	0.13042		1.39297	-0.00184		1.39297	0.02814		1.39297	0.02746
1.39289	0.02557		1.39289	0.02484		1.39289	0.03568		1.39289	0.0369		1.39289	0.04195		1.39289	0.03974		1.39289	0.05301		1.39289	0.06125		1.39289	0.07528		1.39289	0.05792		1.39289	0.07613		1.39289	0.0622		1.39289	0.11163		1.39289	0.11344		1.39289	-0.00617		1.39289	0.03103		1.39289	0.02434
1.39281	0.02569		1.39281	0.02472		1.39281	0.03621		1.39281	0.03752		1.39281	0.04359		1.39281	0.03908		1.39281	0.05315		1.39281	0.06059		1.39281	0.07268		1.39281	0.06032		1.39281	0.07715		1.39281	0.06258		1.39281	0.11264		1.39281	0.11601		1.39281	-0.00448		1.39281	0.03001		1.39281	0.02887
1.39273	0.02616		1.39273	0.02548		1.39273	0.03696		1.39273	0.03601		1.39273	0.04329		1.39273	0.0411		1.39273	0.05568		1.39273	0.06053		1.39273	0.07476		1.39273	0.06013		1.39273	0.07798		1.39273	0.06172		1.39273	0.10775		1.39273	0.12137		1.39273	0.000673816		1.39273	0.028		1.39273	0.02574
1.39265	0.02616		1.39265	0.02635		1.39265	0.03781		1.39265	0.03791		1.39265	0.04305		1.39265	0.03744		1.39265	0.05504		1.39265	0.06027		1.39265	0.07409		1.39265	0.06092		1.39265	0.08016		1.39265	0.06143		1.39265	0.1064		1.39265	0.12255		1.39265	0.00237		1.39265	0.02991		1.39265	0.0295
1.39257	0.02569		1.39257	0.02536		1.39257	0.03651		1.39257	0.03778		1.39257	0.04455		1.39257	0.04182		1.39257	0.05404		1.39257	0.05871		1.39257	0.07635		1.39257	0.06055		1.39257	0.07423		1.39257	0.06307		1.39257	0.10034		1.39257	0.12372		1.39257	-0.00456		1.39257	0.02791		1.39257	0.02638
1.39249	0.02698		1.39249	0.02558		1.39249	0.03553		1.39249	0.03777		1.39249	0.04496		1.39249	0.04148		1.39249	0.05439		1.39249	0.06273		1.39249	0.07568		1.39249	0.05928		1.39249	0.07641		1.39249	0.0625		1.39249	0.10489		1.39249	0.11513		1.39249	-0.00113		1.39249	0.03277		1.39249	0.02785
1.39242	0.02733		1.39242	0.02481		1.39242	0.03639		1.39242	0.03945		1.39242	0.04415		1.39242	0.04275		1.39242	0.05544		1.39242	0.06277		1.39242	0.07528		1.39242	0.06356		1.39242	0.07319		1.39242	0.06732		1.39242	0.10354		1.39242	0.12607		1.39242	0.000582006		1.39242	0.02881		1.39242	0.02703
1.39234	0.02663		1.39234	0.02688		1.39234	0.03757		1.39234	0.03858		1.39234	0.0468		1.39234	0.04038		1.39234	0.05479		1.39234	0.0654		1.39234	0.07433		1.39234	0.06668		1.39234	0.08174		1.39234	0.0653		1.39234	0.11517		1.39234	0.12306		1.39234	0.000556442		1.39234	0.02975		1.39234	0.0308
1.39226	0.02675		1.39226	0.02622		1.39226	0.03637		1.39226	0.03963		1.39226	0.04498		1.39226	0.04143		1.39226	0.05577		1.39226	0.06404		1.39226	0.07402		1.39226	0.0621		1.39226	0.07706		1.39226	0.06058		1.39226	0.11146		1.39226	0.12005		1.39226	-0.00293		1.39226	0.02872		1.39226	0.02613
1.39218	0.02617		1.39218	0.0272		1.39218	0.03766		1.39218	0.03897		1.39218	0.04474		1.39218	0.04238		1.39218	0.0569		1.39218	0.06378		1.39218	0.07436		1.39218	0.05958		1.39218	0.0805		1.39218	0.0627		1.39218	0.10185		1.39218	0.11006		1.39218	-0.00209		1.39218	0.02867		1.39218	0.02837
1.3921	0.02804		1.3921	0.02752		1.3921	0.03808		1.3921	0.03959		1.3921	0.04523		1.3921	0.04301		1.3921	0.05541		1.3921	0.06461		1.3921	0.07708		1.3921	0.06404		1.3921	0.07747		1.3921	0.05981		1.3921	0.1064		1.3921	0.10983		1.3921	0.000478299		1.3921	0.03059		1.3921	0.02754
1.39202	0.02688		1.39202	0.02795		1.39202	0.03818		1.39202	0.03989		1.39202	0.04694		1.39202	0.04428		1.39202	0.05342		1.39202	0.06395		1.39202	0.07696		1.39202	0.06179		1.39202	0.07994		1.39202	0.06791		1.39202	0.10977		1.39202	0.13056		1.39202	-0.00127		1.39202	0.03252		1.39202	0.02749
1.39194	0.02781		1.39194	0.02729		1.39194	0.04012		1.39194	0.0403		1.39194	0.04707		1.39194	0.0433		1.39194	0.05715		1.39194	0.06588		1.39194	0.0795		1.39194	0.06885		1.39194	0.07652		1.39194	0.0629		1.39194	0.11786		1.39194	0.11498		1.39194	-0.00215		1.39194	0.02758		1.39194	0.03205
1.39186	0.02828		1.39186	0.02718		1.39186	0.03979		1.39186	0.03954		1.39186	0.0472		1.39186	0.04446		1.39186	0.05806		1.39186	0.06671		1.39186	0.07846		1.39186	0.06391		1.39186	0.07841		1.39186	0.0657		1.39186	0.1118		1.39186	0.11895		1.39186	0.000439315		1.39186	0.02952		1.39186	0.0297
1.39178	0.0277		1.39178	0.02772		1.39178	0.03999		1.39178	0.04186		1.39178	0.04559		1.39178	0.04594		1.39178	0.05523		1.39178	0.06346		1.39178	0.08008		1.39178	0.06927		1.39178	0.07953		1.39178	0.06425		1.39178	0.10927		1.39178	0.11733		1.39178	-0.00044157		1.39178	0.03047		1.39178	0.02888
1.3917	0.0298		1.3917	0.02771		1.3917	0.04009		1.3917	0.04163		1.3917	0.04521		1.3917	0.044		1.3917	0.05664		1.3917	0.06738		1.3917	0.07693		1.3917	0.06388		1.3917	0.08084		1.3917	0.06339		1.3917	0.11618		1.3917	0.11851		1.3917	0.00128		1.3917	0.03239		1.3917	0.02883
1.39162	0.02747		1.39162	0.02858		1.39162	0.04019		1.39162	0.04267		1.39162	0.04656		1.39162	0.04345		1.39162	0.0567		1.39162	0.06712		1.39162	0.08011		1.39162	0.06449		1.39162	0.07897		1.39162	0.06484		1.39162	0.11011		1.39162	0.1127		1.39162	0.000382744		1.39162	0.03038		1.39162	0.03338
1.39154	0.02922		1.39154	0.02847		1.39154	0.03813		1.39154	0.04244		1.39154	0.04676		1.39154	0.04697		1.39154	0.05817		1.39154	0.06596		1.39154	0.08026		1.39154	0.06475		1.39154	0.08163		1.39154	0.06696		1.39154	0.10522		1.39154	0.1432		1.39154	-0.00486		1.39154	0.03722		1.39154	0.02561
1.39147	0.02876		1.39147	0.02923		1.39147	0.04158		1.39147	0.04434		1.39147	0.04876		1.39147	0.04503		1.39147	0.0581		1.39147	0.06361		1.39147	0.07913		1.39147	0.06858		1.39147	0.08333		1.39147	0.06455		1.39147	0.1263		1.39147	0.11925		1.39147	-0.00229		1.39147	0.03126		1.39147	0.03169
1.39139	0.02981		1.39139	0.02922		1.39139	0.04006		1.39139	0.04113		1.39139	0.04853		1.39139	0.04415		1.39139	0.05922		1.39139	0.06872		1.39139	0.07809		1.39139	0.06633		1.39139	0.08194		1.39139	0.06609		1.39139	0.10017		1.39139	0.12461		1.39139	0.002		1.39139	0.03119		1.39139	0.03161
1.39131	0.03016		1.39131	0.0278		1.39131	0.04059		1.39131	0.04324		1.39131	0.04865		1.39131	0.04639		1.39131	0.05787		1.39131	0.06657		1.39131	0.07631		1.39131	0.06811		1.39131	0.08412		1.39131	0.0712		1.39131	0.12124		1.39131	0.11043		1.39131	0.00196		1.39131	0.02818		1.39131	0.02922
1.39123	0.03133		1.39123	0.02932		1.39123	0.04005		1.39123	0.04301		1.39123	0.05008		1.39123	0.04541		1.39123	0.06111		1.39123	0.06183		1.39123	0.08105		1.39123	0.06935		1.39123	0.08214		1.39123	0.06706		1.39123	0.11281		1.39123	0.10882		1.39123	-0.00502		1.39123	0.03501		1.39123	0.02684
1.39115	0.03005		1.39115	0.02725		1.39115	0.0395		1.39115	0.04352		1.39115	0.04876		1.39115	0.04678		1.39115	0.05983		1.39115	0.06933		1.39115	0.08157		1.39115	0.06665		1.39115	0.08539		1.39115	0.06379		1.39115	0.11147		1.39115	0.13652		1.39115	0.00103		1.39115	0.03791		1.39115	0.03062
1.39107	0.03063		1.39107	0.02953		1.39107	0.04068		1.39107	0.04255		1.39107	0.04917		1.39107	0.04773		1.39107	0.06116		1.39107	0.06947		1.39107	0.07934		1.39107	0.0686		1.39107	0.08322		1.39107	0.06427		1.39107	0.10186		1.39107	0.11676		1.39107	0.00102		1.39107	0.03099		1.39107	0.02903
1.39099	0.03005		1.39099	0.02942		1.39099	0.0425		1.39099	0.0438		1.39099	0.05161		1.39099	0.04707		1.39099	0.06122		1.39099	0.0692		1.39099	0.08114		1.39099	0.06635		1.39099	0.08453		1.39099	0.0662		1.39099	0.13001		1.39099	0.11654		1.39099	-0.00334		1.39099	0.03195		1.39099	0.03129
1.39091	0.03134		1.39091	0.02996		1.39091	0.04239		1.39091	0.044		1.39091	0.05159		1.39091	0.04781		1.39091	0.06009		1.39091	0.07143		1.39091	0.08377		1.39091	0.07027		1.39091	0.08372		1.39091	0.06842		1.39091	0.12277		1.39091	0.13168		1.39091	0.00361		1.39091	0.03094		1.39091	0.03588
1.39083	0.03006		1.39083	0.03061		1.39083	0.04292		1.39083	0.04292		1.39083	0.05078		1.39083	0.04972		1.39083	0.06001		1.39083	0.07077		1.39083	0.08622		1.39083	0.06703		1.39083	0.08609		1.39083	0.07323		1.39083	0.11434		1.39083	0.13006		1.39083	0.000984974		1.39083	0.02992		1.39083	0.03197
1.39076	0.03111		1.39076	0.03028		1.39076	0.04259		1.39076	0.04471		1.39076	0.0517		1.39076	0.04724		1.39076	0.06		1.39076	0.06782		1.39076	0.08288		1.39076	0.07177		1.39076	0.08451		1.39076	0.06602		1.39076	0.12007		1.39076	0.12287		1.39076	0.00271		1.39076	0.02988		1.39076	0.0327
1.39068	0.03146		1.39068	0.03093		1.39068	0.04258		1.39068	0.04564		1.39068	0.049		1.39068	0.04819		1.39068	0.06105		1.39068	0.07214		1.39068	0.08294		1.39068	0.07023		1.39068	0.08128		1.39068	0.06862		1.39068	0.11401		1.39068	0.12404		1.39068	0.00182		1.39068	0.03181		1.39068	0.03032
1.3906	0.03064		1.3906	0.03169		1.3906	0.043		1.3906	0.04393		1.3906	0.05173		1.3906	0.05		1.3906	0.0614		1.3906	0.07058		1.3906	0.08796		1.3906	0.07084		1.3906	0.08675		1.3906	0.07007		1.3906	0.12918		1.3906	0.11964		1.3906	-0.00169		1.3906	0.02881		1.3906	0.03258
1.39052	0.03193		1.39052	0.03059		1.39052	0.04278		1.39052	0.04508		1.39052	0.05229		1.39052	0.04837		1.39052	0.06097		1.39052	0.07012		1.39052	0.08279		1.39052	0.07244		1.39052	0.08835		1.39052	0.07084		1.39052	0.12783		1.39052	0.13199		1.39052	-0.00171		1.39052	0.0337		1.39052	0.03097
1.39044	0.03391		1.39044	0.03102		1.39044	0.04396		1.39044	0.04772		1.39044	0.05393		1.39044	0.05254		1.39044	0.06159		1.39044	0.07245		1.39044	0.08469		1.39044	0.07341		1.39044	0.09034		1.39044	0.07643		1.39044	0.11823		1.39044	0.13038		1.39044	0.0035		1.39044	0.02972		1.39044	0.0286
1.39036	0.03123		1.39036	0.03145		1.39036	0.04557		1.39036	0.04727		1.39036	0.05218		1.39036	0.04845		1.39036	0.06243		1.39036	0.07238		1.39036	0.08686		1.39036	0.07241		1.39036	0.08846		1.39036	0.07248		1.39036	0.11098		1.39036	0.13016		1.39036	0.00348		1.39036	0.0356		1.39036	0.03473
1.39028	0.0331		1.39028	0.03276		1.39028	0.04545		1.39028	0.048		1.39028	0.05238		1.39028	0.0494		1.39028	0.06264		1.39028	0.07192		1.39028	0.08554		1.39028	0.07159		1.39028	0.08997		1.39028	0.07046		1.39028	0.13442		1.39028	0.12576		1.39028	-0.00178		1.39028	0.02766		1.39028	0.03313
1.3902	0.03369		1.3902	0.03166		1.3902	0.04426		1.3902	0.04862		1.3902	0.05293		1.3902	0.05142		1.3902	0.06418		1.3902	0.07484		1.3902	0.08423		1.3902	0.07364		1.3902	0.09021		1.3902	0.06911		1.3902	0.12245		1.3902	0.12414		1.3902	0.00432		1.3902	0.03454		1.3902	0.0354
1.39013	0.03322		1.39013	0.03231		1.39013	0.04371		1.39013	0.04669		1.39013	0.05422		1.39013	0.05087		1.39013	0.06417		1.39013	0.07488		1.39013	0.08722		1.39013	0.07416		1.39013	0.08747		1.39013	0.07219		1.39013	0.1152		1.39013	0.14626		1.39013	0.00255		1.39013	0.03352		1.39013	0.02528
1.39005	0.03532		1.39005	0.031		1.39005	0.04586		1.39005	0.04497		1.39005	0.05521		1.39005	0.05107		1.39005	0.06459		1.39005	0.07472		1.39005	0.08903		1.39005	0.072		1.39005	0.09013		1.39005	0.0696		1.39005	0.11858		1.39005	0.14326		1.39005	0.00429		1.39005	0.03052		1.39005	0.03298
1.38997	0.03276		1.38997	0.0323		1.38997	0.0451		1.38997	0.0475		1.38997	0.05432		1.38997	0.05159		1.38997	0.06507		1.38997	0.07485		1.38997	0.08487		1.38997	0.07754		1.38997	0.08527		1.38997	0.06883		1.38997	0.12195		1.38997	0.13047		1.38997	0.00253		1.38997	0.03048		1.38997	0.03681
1.38989	0.03299		1.38989	0.03404		1.38989	0.04531		1.38989	0.04812		1.38989	0.05575		1.38989	0.05082		1.38989	0.06344		1.38989	0.07917		1.38989	0.08603		1.38989	0.07466		1.38989	0.09208		1.38989	0.07191		1.38989	0.11589		1.38989	0.14562		1.38989	0.000758597		1.38989	0.0354		1.38989	0.02977
1.38981	0.0351		1.38981	0.03186		1.38981	0.04497		1.38981	0.04821		1.38981	0.05407		1.38981	0.05605		1.38981	0.06548		1.38981	0.07403		1.38981	0.08746		1.38981	0.07348		1.38981	0.08992		1.38981	0.07326		1.38981	0.11926		1.38981	0.12446		1.38981	0.00423		1.38981	0.03435		1.38981	0.03513
1.38973	0.03428		1.38973	0.03338		1.38973	0.04648		1.38973	0.05011		1.38973	0.05564		1.38973	0.051		1.38973	0.06526		1.38973	0.07685		1.38973	0.09028		1.38973	0.07535		1.38973	0.08785		1.38973	0.07461		1.38973	0.12972		1.38973	0.13402		1.38973	-0.000182263		1.38973	0.03727		1.38973	0.02963
1.38965	0.03522		1.38965	0.03457		1.38965	0.0469		1.38965	0.04913		1.38965	0.05432		1.38965	0.05238		1.38965	0.06603		1.38965	0.07629		1.38965	0.0885		1.38965	0.07381		1.38965	0.09553		1.38965	0.07529		1.38965	0.11657		1.38965	0.12543		1.38965	0.00241		1.38965	0.03226		1.38965	0.03886
1.38958	0.03417		1.38958	0.03294		1.38958	0.04743		1.38958	0.04986		1.38958	0.05668		1.38958	0.05515		1.38958	0.0668		1.38958	0.07683		1.38958	0.08856		1.38958	0.0763		1.38958	0.09134		1.38958	0.07231		1.38958	0.12585		1.38958	0.14197		1.38958	0.00238		1.38958	0.03221		1.38958	0.03026
1.3895	0.0351		1.3895	0.03413		1.3895	0.0471		1.3895	0.05005		1.3895	0.05587		1.3895	0.05321		1.3895	0.06609		1.3895	0.07656		1.3895	0.08945		1.3895	0.07602		1.3895	0.0912		1.3895	0.07606		1.3895	0.11624		1.3895	0.13058		1.3895	0.00237		1.3895	0.03218		1.3895	0.03177
1.38942	0.03581		1.38942	0.03413		1.38942	0.04796		1.38942	0.04972		1.38942	0.05722		1.38942	0.05169		1.38942	0.06798		1.38942	0.07929		1.38942	0.09052		1.38942	0.08031		1.38942	0.09445		1.38942	0.07684		1.38942	0.1149		1.38942	0.13874		1.38942	0.0015		1.38942	0.03416		1.38942	0.03019
1.38934	0.03441		1.38934	0.03543		1.38934	0.04795		1.38934	0.05055		1.38934	0.05814		1.38934	0.05328		1.38934	0.06734		1.38934	0.07992		1.38934	0.09113		1.38934	0.07617		1.38934	0.08987		1.38934	0.0753		1.38934	0.13007		1.38934	0.13992		1.38934	0.00415		1.38934	0.03614		1.38934	0.03796
1.38926	0.03639		1.38926	0.0351		1.38926	0.04794		1.38926	0.05159		1.38926	0.05848		1.38926	0.05562		1.38926	0.06649		1.38926	0.07896		1.38926	0.09183		1.38926	0.07562		1.38926	0.09793		1.38926	0.07809		1.38926	0.11929		1.38926	0.14808		1.38926	0.00416		1.38926	0.03115		1.38926	0.03248
1.38918	0.03616		1.38918	0.0352		1.38918	0.0489		1.38918	0.05264		1.38918	0.05962		1.38918	0.05668		1.38918	0.06831		1.38918	0.08009		1.38918	0.09666		1.38918	0.07847		1.38918	0.09548		1.38918	0.0726		1.38918	0.13447		1.38918	0.12135		1.38918	0.00766		1.38918	0.03908		1.38918	0.03321
1.3891	0.0357		1.3891	0.03607		1.3891	0.04857		1.3891	0.05166		1.3891	0.05982		1.3891	0.05688		1.3891	0.06633		1.3891	0.08063		1.3891	0.09159		1.3891	0.0781		1.3891	0.09071		1.3891	0.07645		1.3891	0.11542		1.3891	0.13509		1.3891	0.0041		1.3891	0.03106		1.3891	0.03391
1.38902	0.03628		1.38902	0.03487		1.38902	0.04856		1.38902	0.05281		1.38902	0.05886		1.38902	0.05547		1.38902	0.06547		1.38902	0.08166		1.38902	0.0911		1.38902	0.08212		1.38902	0.09164		1.38902	0.07501		1.38902	0.11526		1.38902	0.11813		1.38902	0.00406		1.38902	0.03597		1.38902	0.03226
1.38894	0.03663		1.38894	0.03704		1.38894	0.04963		1.38894	0.05205		1.38894	0.05985		1.38894	0.05588		1.38894	0.07069		1.38894	0.07781		1.38894	0.09363		1.38894	0.0804		1.38894	0.09797		1.38894	0.07559		1.38894	0.12217		1.38894	0.13606		1.38894	0.00753		1.38894	0.0369		1.38894	0.03686
1.38887	0.0357		1.38887	0.0341		1.38887	0.05103		1.38887	0.05331		1.38887	0.0594		1.38887	0.05673		1.38887	0.0711		1.38887	0.08571		1.38887	0.0914		1.38887	0.07886		1.38887	0.09687		1.38887	0.07415		1.38887	0.13853		1.38887	0.12608		1.38887	0.000470151		1.38887	0.03685		1.38887	0.02978
1.38879	0.03699		1.38879	0.0366		1.38879	0.05102		1.38879	0.05127		1.38879	0.06061		1.38879	0.05693		1.38879	0.06863		1.38879	0.08127		1.38879	0.09651		1.38879	0.07625		1.38879	0.09373		1.38879	0.07521		1.38879	0.12775		1.38879	0.14122		1.38879	0.00398		1.38879	0.02985		1.38879	0.03363
1.38871	0.03792		1.38871	0.0367		1.38871	0.05274		1.38871	0.05189		1.38871	0.06073		1.38871	0.05787		1.38871	0.06904		1.38871	0.08509		1.38871	0.09262		1.38871	0.08269		1.38871	0.09427		1.38871	0.0807		1.38871	0.12522		1.38871	0.15916		1.38871	0.00487		1.38871	0.03483		1.38871	0.0383
1.38863	0.03839		1.38863	0.03833		1.38863	0.05111		1.38863	0.05368		1.38863	0.06079		1.38863	0.05764		1.38863	0.0691		1.38863	0.08333		1.38863	0.09498		1.38863	0.08151		1.38863	0.09954		1.38863	0.07955		1.38863	0.12742		1.38863	0.1394		1.38863	0.0049		1.38863	0.03483		1.38863	0.03439
1.38855	0.03909		1.38855	0.03582		1.38855	0.05067		1.38855	0.05472		1.38855	0.06033		1.38855	0.0572		1.38855	0.06917		1.38855	0.08287		1.38855	0.09779		1.38855	0.08544		1.38855	0.09902		1.38855	0.07762		1.38855	0.1131		1.38855	0.11964		1.38855	0.00669		1.38855	0.03183		1.38855	0.03438
1.38847	0.03734		1.38847	0.03745		1.38847	0.05174		1.38847	0.05524		1.38847	0.06089		1.38847	0.05954		1.38847	0.07191		1.38847	0.08539		1.38847	0.09712		1.38847	0.08264		1.38847	0.09676		1.38847	0.07512		1.38847	0.12945		1.38847	0.14316		1.38847	0.000507866		1.38847	0.03583		1.38847	0.03515
1.3884	0.03875		1.3884	0.03777		1.3884	0.05217		1.3884	0.05373		1.3884	0.06102		1.3884	0.05888		1.3884	0.07134		1.3884	0.08284		1.3884	0.09397		1.3884	0.08192		1.3884	0.09711		1.3884	0.07811		1.3884	0.12103		1.3884	0.14295		1.3884	0.00404		1.3884	0.03781		1.3884	0.03511
1.38832	0.03886		1.38832	0.03701		1.38832	0.05248		1.38832	0.05626		1.38832	0.06273		1.38832	0.05737		1.38832	0.07175		1.38832	0.08696		1.38832	0.09816		1.38832	0.08056		1.38832	0.09871		1.38832	0.0784		1.38832	0.12087		1.38832	0.14832		1.38832	0.000485409		1.38832	0.02975		1.38832	0.0327
1.38824	0.0384		1.38824	0.0382		1.38824	0.0542		1.38824	0.05678		1.38824	0.06365		1.38824	0.05971		1.38824	0.07189		1.38824	0.08809		1.38824	0.09638		1.38824	0.08457		1.38824	0.09674		1.38824	0.07811		1.38824	0.11363		1.38824	0.14532		1.38824	0.00313		1.38824	0.03373		1.38824	0.03737
1.38816	0.0391		1.38816	0.0383		1.38816	0.05355		1.38816	0.05601		1.38816	0.06349		1.38816	0.06002		1.38816	0.07265		1.38816	0.08554		1.38816	0.0969		1.38816	0.08528		1.38816	0.09949		1.38816	0.07532		1.38816	0.1347		1.38816	0.12836		1.38816	0.00845		1.38816	0.04074		1.38816	0.03655
1.38808	0.03945		1.38808	0.03928		1.38808	0.05386		1.38808	0.05568		1.38808	0.06267		1.38808	0.06107		1.38808	0.07356		1.38808	0.08477		1.38808	0.09953		1.38808	0.08508		1.38808	0.10013		1.38808	0.08091		1.38808	0.12392		1.38808	0.14489		1.38808	0.01112		1.38808	0.03771		1.38808	0.03495
1.388	0.04015		1.388	0.03764		1.388	0.05288		1.388	0.05672		1.388	0.06518		1.388	0.06245		1.388	0.07236		1.388	0.0862		1.388	0.10124		1.388	0.08543		1.388	0.10202		1.388	0.07946		1.388	0.12022		1.388	0.11956		1.388	0.0058		1.388	0.0377		1.388	0.04044
1.38792	0.04202		1.38792	0.03949		1.38792	0.05158		1.38792	0.05766		1.38792	0.06321		1.38792	0.06275		1.38792	0.07411		1.38792	0.08614		1.38792	0.10112		1.38792	0.08479		1.38792	0.09812		1.38792	0.07898		1.38792	0.13185		1.38792	0.12214		1.38792	0.00846		1.38792	0.03969		1.38792	0.03803
1.38785	0.03981		1.38785	0.03938		1.38785	0.05287		1.38785	0.05786		1.38785	0.06384		1.38785	0.06295		1.38785	0.07368		1.38785	0.08727		1.38785	0.10136		1.38785	0.08862		1.38785	0.09595		1.38785	0.0839		1.38785	0.114		1.38785	0.13589		1.38785	0.01112		1.38785	0.04066		1.38785	0.03562
1.38777	0.04086		1.38777	0.03948		1.38777	0.05599		1.38777	0.05816		1.38777	0.06577		1.38777	0.06187		1.38777	0.07325		1.38777	0.08651		1.38777	0.09904		1.38777	0.0827		1.38777	0.10392		1.38777	0.08168		1.38777	0.11737		1.38777	0.12172		1.38777	0.00398		1.38777	0.03256		1.38777	0.03793
1.38769	0.03981		1.38769	0.0398		1.38769	0.05382		1.38769	0.05814		1.38769	0.06561		1.38769	0.06528		1.38769	0.07585		1.38769	0.08774		1.38769	0.10038		1.38769	0.08519		1.38769	0.10041		1.38769	0.08467		1.38769	0.12193		1.38769	0.13547		1.38769	0.00752		1.38769	0.03554		1.38769	0.0434
1.38761	0.04203		1.38761	0.04078		1.38761	0.05554		1.38761	0.05759		1.38761	0.0648		1.38761	0.06194		1.38761	0.075		1.38761	0.08718		1.38761	0.10182		1.38761	0.0859		1.38761	0.09988		1.38761	0.08332		1.38761	0.13003		1.38761	0.13386		1.38761	0.00661		1.38761	0.03651		1.38761	0.04177
1.38753	0.04156		1.38753	0.04077		1.38753	0.05521		1.38753	0.05874		1.38753	0.06572		1.38753	0.06182		1.38753	0.07788		1.38753	0.08711		1.38753	0.10142		1.38753	0.08956		1.38753	0.1067		1.38753	0.0839		1.38753	0.12043		1.38753	0.13226		1.38753	0.00748		1.38753	0.03344		1.38753	0.03855
1.38745	0.0411		1.38745	0.04121		1.38745	0.05574		1.38745	0.05946		1.38745	0.06693		1.38745	0.06459		1.38745	0.07597		1.38745	0.08894		1.38745	0.10341		1.38745	0.08873		1.38745	0.10077		1.38745	0.08477		1.38745	0.13561		1.38745	0.13763		1.38745	0.00655		1.38745	0.03338		1.38745	0.04085
1.38738	0.04227		1.38738	0.04142		1.38738	0.05595		1.38738	0.05966		1.38738	0.06691		1.38738	0.0665		1.38738	0.07808		1.38738	0.09127		1.38738	0.10466		1.38738	0.08747		1.38738	0.10247		1.38738	0.08458		1.38738	0.12601		1.38738	0.14021		1.38738	0.00919		1.38738	0.03332		1.38738	0.04077
1.3873	0.04215		1.3873	0.04272		1.3873	0.05572		1.3873	0.0589		1.3873	0.06819		1.3873	0.06263		1.3873	0.07574		1.3873	0.08901		1.3873	0.10233		1.3873	0.08889		1.3873	0.10619		1.3873	0.08343		1.3873	0.12938		1.3873	0.13023		1.3873	0.00826		1.3873	0.03831		1.3873	0.03912
1.38722	0.04309		1.38722	0.04217		1.38722	0.0569		1.38722	0.06026		1.38722	0.06788		1.38722	0.0608		1.38722	0.07813		1.38722	0.09164		1.38722	0.10441		1.38722	0.09273		1.38722	0.10596		1.38722	0.08121		1.38722	0.12568		1.38722	0.13281		1.38722	0.00825		1.38722	0.04534		1.38722	0.03985
1.38714	0.04181		1.38714	0.04358		1.38714	0.05819		1.38714	0.06099		1.38714	0.06714		1.38714	0.0686		1.38714	0.07721		1.38714	0.09167		1.38714	0.10392		1.38714	0.08456		1.38714	0.1009		1.38714	0.08458		1.38714	0.1326		1.38714	0.13958		1.38714	0.00825		1.38714	0.03522		1.38714	0.03903
1.38706	0.04356		1.38706	0.04304		1.38706	0.05678		1.38706	0.06203		1.38706	0.06885		1.38706	0.06676		1.38706	0.0791		1.38706	0.09231		1.38706	0.09885		1.38706	0.08813		1.38706	0.10607		1.38706	0.08873		1.38706	0.14424		1.38706	0.14775		1.38706	0.00647		1.38706	0.03925		1.38706	0.03743
1.38698	0.04251		1.38698	0.04205		1.38698	0.05871		1.38698	0.06148		1.38698	0.06934		1.38698	0.06696		1.38698	0.07917		1.38698	0.09274		1.38698	0.10102		1.38698	0.09286		1.38698	0.10719		1.38698	0.08622		1.38698	0.1311		1.38698	0.13916		1.38698	0.00916		1.38698	0.03722		1.38698	0.03899
1.38691	0.04321		1.38691	0.04237		1.38691	0.05903		1.38691	0.06114		1.38691	0.06903		1.38691	0.06738		1.38691	0.07754		1.38691	0.09287		1.38691	0.10273		1.38691	0.09222		1.38691	0.10473		1.38691	0.08353		1.38691	0.1333		1.38691	0.13477		1.38691	0.01005		1.38691	0.04428		1.38691	0.0445
1.38683	0.04391		1.38683	0.04368		1.38683	0.05902		1.38683	0.0623		1.38683	0.06901		1.38683	0.07057		1.38683	0.07922		1.38683	0.09251		1.38683	0.10728		1.38683	0.09266		1.38683	0.10778		1.38683	0.08864		1.38683	0.12252		1.38683	0.13875		1.38683	0.01092		1.38683	0.0412		1.38683	0.03889
1.38675	0.04508		1.38675	0.04422		1.38675	0.0575		1.38675	0.06068		1.38675	0.06986		1.38675	0.06649		1.38675	0.07978		1.38675	0.09354		1.38675	0.1079		1.38675	0.08978		1.38675	0.10475		1.38675	0.08691		1.38675	0.11646		1.38675	0.1525		1.38675	0.0118		1.38675	0.03913		1.38675	0.04121
1.38667	0.0459		1.38667	0.04454		1.38667	0.06041		1.38667	0.06407		1.38667	0.06926		1.38667	0.06701		1.38667	0.07991		1.38667	0.09427		1.38667	0.1052		1.38667	0.09532		1.38667	0.10645		1.38667	0.08845		1.38667	0.12928		1.38667	0.15229		1.38667	0.00731		1.38667	0.03808		1.38667	0.04037
1.38659	0.04543		1.38659	0.04606		1.38659	0.0591		1.38659	0.06267		1.38659	0.07148		1.38659	0.06774		1.38659	0.08124		1.38659	0.09491		1.38659	0.10884		1.38659	0.08966		1.38659	0.10921		1.38659	0.08614		1.38659	0.12912		1.38659	0.13394		1.38659	0.01538		1.38659	0.0401		1.38659	0.04432
1.38651	0.04707		1.38651	0.04442		1.38651	0.06114		1.38651	0.06265		1.38651	0.07218		1.38651	0.06698		1.38651	0.0818		1.38651	0.09524		1.38651	0.10863		1.38651	0.09341		1.38651	0.10868		1.38651	0.09009		1.38651	0.14548		1.38651	0.14908		1.38651	0.01181		1.38651	0.03399		1.38651	0.04033
1.38644	0.04695		1.38644	0.04681		1.38644	0.06168		1.38644	0.06592		1.38644	0.07202		1.38644	0.0676		1.38644	0.08123		1.38644	0.09966		1.38644	0.11107		1.38644	0.09474		1.38644	0.10922		1.38644	0.08624		1.38644	0.11464		1.38644	0.16563		1.38644	0.01272		1.38644	0.04618		1.38644	0.04031
1.38636	0.04707		1.38636	0.04594		1.38636	0.06167		1.38636	0.06612		1.38636	0.07193		1.38636	0.06887		1.38636	0.07995		1.38636	0.0979		1.38636	0.10618		1.38636	0.0924		1.38636	0.10966		1.38636	0.0871		1.38636	0.131		1.38636	0.12913		1.38636	0.01362		1.38636	0.04208		1.38636	0.03708
1.38628	0.04614		1.38628	0.04528		1.38628	0.06242		1.38628	0.06748		1.38628	0.07335		1.38628	0.07057		1.38628	0.08403		1.38628	0.09843		1.38628	0.11101		1.38628	0.09758		1.38628	0.1103		1.38628	0.08903		1.38628	0.15208		1.38628	0.1359		1.38628	0.01719		1.38628	0.03797		1.38628	0.03782
1.3862	0.04754		1.3862	0.04571		1.3862	0.06036		1.3862	0.06736		1.3862	0.0742		1.3862	0.06917		1.3862	0.08346		1.3862	0.09727		1.3862	0.11107		1.3862	0.09246		1.3862	0.11219		1.3862	0.08826		1.3862	0.13422		1.3862	0.12592		1.3862	0.00908		1.3862	0.03894		1.3862	0.03855
1.38612	0.04556		1.38612	0.04658		1.38612	0.06186		1.38612	0.06861		1.38612	0.07425		1.38612	0.07076		1.38612	0.08254		1.38612	0.0983		1.38612	0.10829		1.38612	0.09487		1.38612	0.10838		1.38612	0.08942		1.38612	0.1376		1.38612	0.15643		1.38612	0.00997		1.38612	0.03687		1.38612	0.03851
1.38604	0.04696		1.38604	0.04581		1.38604	0.06282		1.38604	0.06828		1.38604	0.0738		1.38604	0.07267		1.38604	0.08281		1.38604	0.10103		1.38604	0.11266		1.38604	0.09548		1.38604	0.11394		1.38604	0.08923		1.38604	0.14098		1.38604	0.14924		1.38604	0.01628		1.38604	0.03889		1.38604	0.04247
1.38597	0.04906		1.38597	0.047		1.38597	0.06249		1.38597	0.06783		1.38597	0.07501		1.38597	0.06987		1.38597	0.08442		1.38597	0.10136		1.38597	0.10914		1.38597	0.09574		1.38597	0.11419		1.38597	0.09145		1.38597	0.13139		1.38597	0.14066		1.38597	0.01179		1.38597	0.04297		1.38597	0.04486
1.38589	0.0486		1.38589	0.04722		1.38589	0.06075		1.38589	0.06378		1.38589	0.07557		1.38589	0.072		1.38589	0.08435		1.38589	0.0995		1.38589	0.1114		1.38589	0.0985		1.38589	0.10942		1.38589	0.08403		1.38589	0.14538		1.38589	0.14185		1.38589	0.01451		1.38589	0.04602		1.38589	0.03923
1.38581	0.04825		1.38581	0.04776		1.38581	0.0629		1.38581	0.06907		1.38581	0.07613		1.38581	0.07337		1.38581	0.08427		1.38581	0.09944		1.38581	0.10999		1.38581	0.0975		1.38581	0.11373		1.38581	0.09184		1.38581	0.13579		1.38581	0.14723		1.38581	0.01179		1.38581	0.04599		1.38581	0.03999
1.38573	0.04802		1.38573	0.0483		1.38573	0.06527		1.38573	0.06895		1.38573	0.07423		1.38573	0.07529		1.38573	0.08637		1.38573	0.10346		1.38573	0.11088		1.38573	0.09292		1.38573	0.11359		1.38573	0.08847		1.38573	0.13091		1.38573	0.14004		1.38573	0.01085		1.38573	0.04389		1.38573	0.03991
1.38565	0.04954		1.38565	0.04895		1.38565	0.0644		1.38565	0.06946		1.38565	0.07565		1.38565	0.07399		1.38565	0.08714		1.38565	0.10021		1.38565	0.11342		1.38565	0.09506		1.38565	0.11393		1.38565	0.09377		1.38565	0.14491		1.38565	0.14123		1.38565	0.0099		1.38565	0.03973		1.38565	0.04543
1.38557	0.05094		1.38557	0.04818		1.38557	0.06482		1.38557	0.06891		1.38557	0.07578		1.38557	0.07483		1.38557	0.08692		1.38557	0.10373		1.38557	0.1143		1.38557	0.09657		1.38557	0.11264		1.38557	0.09328		1.38557	0.13767		1.38557	0.1494		1.38557	0.01618		1.38557	0.03966		1.38557	0.03654
1.38549	0.05094		1.38549	0.05253		1.38549	0.06697		1.38549	0.06974		1.38549	0.07872		1.38549	0.07353		1.38549	0.08423		1.38549	0.10277		1.38549	0.11565		1.38549	0.09798		1.38549	0.11752		1.38549	0.09078		1.38549	0.13515		1.38549	0.14221		1.38549	0.02066		1.38549	0.04881		1.38549	0.04927
1.38542	0.05211		1.38542	0.05057		1.38542	0.06524		1.38542	0.07079		1.38542	0.07812		1.38542	0.07587		1.38542	0.08655		1.38542	0.10479		1.38542	0.118		1.38542	0.10209		1.38542	0.11294		1.38542	0.09444		1.38542	0.1409		1.38542	0.14201		1.38542	0.01795		1.38542	0.04265		1.38542	0.04764
1.38534	0.05024		1.38534	0.05012		1.38534	0.06339		1.38534	0.07173		1.38534	0.07832		1.38534	0.07318		1.38534	0.0876		1.38534	0.10164		1.38534	0.11127		1.38534	0.10029		1.38534	0.10856		1.38534	0.09174		1.38534	0.149		1.38534	0.13482		1.38534	0.01527		1.38534	0.03957		1.38534	0.04443
1.38526	0.05199		1.38526	0.05175		1.38526	0.06576		1.38526	0.07118		1.38526	0.07931		1.38526	0.07455		1.38526	0.08682		1.38526	0.10516		1.38526	0.11418		1.38526	0.09705		1.38526	0.11508		1.38526	0.09223		1.38526	0.14766		1.38526	0.16533		1.38526	0.01712		1.38526	0.03856		1.38526	0.04444
1.38518	0.05118		1.38518	0.05142		1.38518	0.06888		1.38518	0.07222		1.38518	0.08023		1.38518	0.07636		1.38518	0.08815		1.38518	0.10778		1.38518	0.11653		1.38518	0.10277		1.38518	0.12006		1.38518	0.09406		1.38518	0.13098		1.38518	0.14837		1.38518	0.01806		1.38518	0.04781		1.38518	0.04686
1.3851	0.05072		1.3851	0.04848		1.3851	0.06833		1.3851	0.07316		1.3851	0.08036		1.3851	0.07645		1.3851	0.08702		1.3851	0.10523		1.3851	0.11687		1.3851	0.10276		1.3851	0.1177		1.3851	0.09435		1.3851	0.14144		1.3851	0.14817		1.3851	0.01808		1.3851	0.04267		1.3851	0.04524
1.38503	0.05107		1.38503	0.05196		1.38503	0.06638		1.38503	0.07303		1.38503	0.07896		1.38503	0.07751		1.38503	0.09195		1.38503	0.10646		1.38503	0.11711		1.38503	0.10185		1.38503	0.11805		1.38503	0.09464		1.38503	0.13303		1.38503	0.12563		1.38503	0.00627		1.38503	0.03955		1.38503	0.04278
1.38495	0.05363		1.38495	0.05119		1.38495	0.06681		1.38495	0.07333		1.38495	0.08176		1.38495	0.07899		1.38495	0.0906		1.38495	0.1061		1.38495	0.11763		1.38495	0.10336		1.38495	0.1154		1.38495	0.09455		1.38495	0.11989		1.38495	0.14637		1.38495	0.01806		1.38495	0.04671		1.38495	0.04513
1.38487	0.0569		1.38487	0.05293		1.38487	0.06906		1.38487	0.07204		1.38487	0.08218		1.38487	0.07694		1.38487	0.0901		1.38487	0.10982		1.38487	0.12356		1.38487	0.1046		1.38487	0.11806		1.38487	0.09801		1.38487	0.14451		1.38487	0.15314		1.38487	0.0153		1.38487	0.04459		1.38487	0.04667
1.38479	0.05259		1.38479	0.05173		1.38479	0.06873		1.38479	0.07415		1.38479	0.08078		1.38479	0.07489		1.38479	0.08995		1.38479	0.10886		1.38479	0.1194		1.38479	0.10441		1.38479	0.11967		1.38479	0.09937		1.38479	0.13256		1.38479	0.16829		1.38479	0.01799		1.38479	0.04556		1.38479	0.0474
1.38471	0.05492		1.38471	0.0514		1.38471	0.06883		1.38471	0.0754		1.38471	0.08142		1.38471	0.08141		1.38471	0.09093		1.38471	0.1064		1.38471	0.12148		1.38471	0.10171		1.38471	0.1202		1.38471	0.0959		1.38471	0.13476		1.38471	0.15413		1.38471	0.01523		1.38471	0.04036		1.38471	0.04813
1.38464	0.05376		1.38464	0.05368		1.38464	0.06979		1.38464	0.07379		1.38464	0.0819		1.38464	0.08		1.38464	0.08915		1.38464	0.10942		1.38464	0.12172		1.38464	0.10581		1.38464	0.11997		1.38464	0.09455		1.38464	0.14286		1.38464	0.1274		1.38464	0.02157		1.38464	0.04545		1.38464	0.04727
1.38456	0.05644		1.38456	0.0515		1.38456	0.0714		1.38456	0.07473		1.38456	0.08304		1.38456	0.08041		1.38456	0.09013		1.38456	0.10777		1.38456	0.12059		1.38456	0.10195		1.38456	0.11993		1.38456	0.09205		1.38456	0.15332		1.38456	0.15093		1.38456	0.01701		1.38456	0.04644		1.38456	0.05044
1.38448	0.05504		1.38448	0.05378		1.38448	0.07226		1.38448	0.07811		1.38448	0.08324		1.38448	0.08201		1.38448	0.09196		1.38448	0.11099		1.38448	0.12175		1.38448	0.10624		1.38448	0.12481		1.38448	0.09696		1.38448	0.13311		1.38448	0.14375		1.38448	0.02338		1.38448	0.05364		1.38448	0.0488
1.3844	0.05481		1.3844	0.05399		1.3844	0.07139		1.3844	0.07724		1.3844	0.08473		1.3844	0.0821		1.3844	0.09202		1.3844	0.11062		1.3844	0.12209		1.3844	0.10972		1.3844	0.12081		1.3844	0.10033		1.3844	0.12941		1.3844	0.15332		1.3844	0.0152		1.3844	0.04848		1.3844	0.04798
1.38432	0.05598		1.38432	0.05235		1.38432	0.07332		1.38432	0.07648		1.38432	0.0871		1.38432	0.08165		1.38432	0.09512		1.38432	0.11474		1.38432	0.12279		1.38432	0.10684		1.38432	0.11778		1.38432	0.09629		1.38432	0.14224		1.38432	0.14614		1.38432	0.01796		1.38432	0.04022		1.38432	0.04797
1.38425	0.05598		1.38425	0.05518		1.38425	0.07321		1.38425	0.0753		1.38425	0.08506		1.38425	0.0811		1.38425	0.09321		1.38425	0.11308		1.38425	0.12331		1.38425	0.10799		1.38425	0.12286		1.38425	0.0962		1.38425	0.13146		1.38425	0.16129		1.38425	0.01706		1.38425	0.04537		1.38425	0.04957
1.38417	0.05715		1.38417	0.05594		1.38417	0.07039		1.38417	0.07602		1.38417	0.08395		1.38417	0.08377		1.38417	0.09489		1.38417	0.11511		1.38417	0.1219		1.38417	0.10654		1.38417	0.11963		1.38417	0.0989		1.38417	0.15018		1.38417	0.15132		1.38417	0.01979		1.38417	0.04948		1.38417	0.04872
1.38409	0.05657		1.38409	0.05626		1.38409	0.07535		1.38409	0.07919		1.38409	0.08827		1.38409	0.08257		1.38409	0.09411		1.38409	0.11624		1.38409	0.12691		1.38409	0.10617		1.38409	0.12258		1.38409	0.09639		1.38409	0.14885		1.38409	0.1553		1.38409	0.01978		1.38409	0.05151		1.38409	0.0519
1.38401	0.05762		1.38401	0.05582		1.38401	0.07599		1.38401	0.07896		1.38401	0.08673		1.38401	0.08052		1.38401	0.09537		1.38401	0.11418		1.38401	0.12239		1.38401	0.11109		1.38401	0.12785		1.38401	0.09794		1.38401	0.14279		1.38401	0.16069		1.38401	0.02341		1.38401	0.05043		1.38401	0.05508
1.38393	0.05867		1.38393	0.05625		1.38393	0.07555		1.38393	0.07894		1.38393	0.08707		1.38393	0.08672		1.38393	0.09635		1.38393	0.1174		1.38393	0.12171		1.38393	0.11018		1.38393	0.12675		1.38393	0.09929		1.38393	0.15798		1.38393	0.13955		1.38393	0.02429		1.38393	0.04934		1.38393	0.05177
1.38386	0.05902		1.38386	0.0569		1.38386	0.07554		1.38386	0.07839		1.38386	0.08828		1.38386	0.08596		1.38386	0.09613		1.38386	0.11515		1.38386	0.12508		1.38386	0.10838		1.38386	0.12179		1.38386	0.10247		1.38386	0.1472		1.38386	0.12817		1.38386	0.02791		1.38386	0.0472		1.38386	0.05169
1.38378	0.05762		1.38378	0.05755		1.38378	0.07574		1.38378	0.08198		1.38378	0.09014		1.38378	0.08466		1.38378	0.09718		1.38378	0.11528		1.38378	0.12431		1.38378	0.1115		1.38378	0.1287		1.38378	0.10266		1.38378	0.14469		1.38378	0.16288		1.38378	0.02238		1.38378	0.04299		1.38378	0.05322
1.3837	0.05856		1.3837	0.05929		1.3837	0.07617		1.3837	0.07931		1.3837	0.08933		1.3837	0.08496		1.3837	0.09957		1.3837	0.11731		1.3837	0.12712		1.3837	0.1105		1.3837	0.12731		1.3837	0.09737		1.3837	0.14217		1.3837	0.16267		1.3837	0.02506		1.3837	0.05119		1.3837	0.04907
1.38362	0.05926		1.38362	0.05819		1.38362	0.07778		1.38362	0.08099		1.38362	0.08837		1.38362	0.08698		1.38362	0.09653		1.38362	0.11804		1.38362	0.12819		1.38362	0.11273		1.38362	0.12736		1.38362	0.1017		1.38362	0.13966		1.38362	0.15829		1.38362	0.01771		1.38362	0.04594		1.38362	0.05141
1.38354	0.06136		1.38354	0.05852		1.38354	0.07669		1.38354	0.08066		1.38354	0.08806		1.38354	0.08482		1.38354	0.09588		1.38354	0.11738		1.38354	0.12577		1.38354	0.11585		1.38354	0.128		1.38354	0.10151		1.38354	0.14894		1.38354	0.14831		1.38354	0.02132		1.38354	0.05001		1.38354	0.057
1.38347	0.06148		1.38347	0.06058		1.38347	0.07539		1.38347	0.08255		1.38347	0.08869		1.38347	0.08417		1.38347	0.10004		1.38347	0.11811		1.38347	0.12703		1.38347	0.10634		1.38347	0.1297		1.38347	0.09872		1.38347	0.14879		1.38347	0.16207		1.38347	0.02678		1.38347	0.051		1.38347	0.04884
1.38339	0.06113		1.38339	0.05785		1.38339	0.07883		1.38339	0.08157		1.38339	0.08997		1.38339	0.08726		1.38339	0.09763		1.38339	0.12103		1.38339	0.12911		1.38339	0.11484		1.38339	0.12946		1.38339	0.10286		1.38339	0.15453		1.38339	0.14931		1.38339	0.01856		1.38339	0.05615		1.38339	0.05205
1.38331	0.06008		1.38331	0.05948		1.38331	0.0772		1.38331	0.08241		1.38331	0.09067		1.38331	0.08928		1.38331	0.09889		1.38331	0.12107		1.38331	0.12981		1.38331	0.11465		1.38331	0.13271		1.38331	0.10065		1.38331	0.15792		1.38331	0.14492		1.38331	0.02314		1.38331	0.04993		1.38331	0.05365
1.38323	0.06335		1.38323	0.06089		1.38323	0.07795		1.38323	0.08345		1.38323	0.09333		1.38323	0.08905		1.38323	0.10072		1.38323	0.1211		1.38323	0.12904		1.38323	0.11589		1.38323	0.12871		1.38323	0.10152		1.38323	0.14832		1.38323	0.16147		1.38323	0.0259		1.38323	0.05095		1.38323	0.04957
1.38316	0.06335		1.38316	0.06024		1.38316	0.07794		1.38316	0.08758		1.38316	0.09063		1.38316	0.08903		1.38316	0.10297		1.38316	0.12123		1.38316	0.12919		1.38316	0.11677		1.38316	0.13388		1.38316	0.10489		1.38316	0.14345		1.38316	0.14313		1.38316	0.025		1.38316	0.05198		1.38316	0.05523
1.38308	0.06218		1.38308	0.06088		1.38308	0.08106		1.38308	0.08628		1.38308	0.09141		1.38308	0.0872		1.38308	0.10056		1.38308	0.12077		1.38308	0.13256		1.38308	0.11954		1.38308	0.13191		1.38308	0.10605		1.38308	0.15628		1.38308	0.16386		1.38308	0.02133		1.38308	0.05195		1.38308	0.05276
1.383	0.06195		1.383	0.06349		1.383	0.08192		1.383	0.08446		1.383	0.09413		1.383	0.09114		1.383	0.10189		1.383	0.12001		1.383	0.13051		1.383	0.11344		1.383	0.13254		1.383	0.10432		1.383	0.14078		1.383	0.15529		1.383	0.01947		1.383	0.04775		1.383	0.05514
1.38292	0.06172		1.38292	0.06207		1.38292	0.08083		1.38292	0.0854		1.38292	0.09737		1.38292	0.09124		1.38292	0.10139		1.38292	0.12174		1.38292	0.13103		1.38292	0.11638		1.38292	0.13028		1.38292	0.10904		1.38292	0.13237		1.38292	0.16765		1.38292	0.02311		1.38292	0.05288		1.38292	0.05669
1.38284	0.06302		1.38284	0.06385		1.38284	0.08212		1.38284	0.08675		1.38284	0.0959		1.38284	0.09108		1.38284	0.10332		1.38284	0.12399		1.38284	0.13797		1.38284	0.11793		1.38284	0.13205		1.38284	0.10521		1.38284	0.14635		1.38284	0.16462		1.38284	0.02767		1.38284	0.05489		1.38284	0.05499
1.38276	0.06727		1.38276	0.06311		1.38276	0.0819		1.38276	0.08562		1.38276	0.09501		1.38276	0.09253		1.38276	0.10335		1.38276	0.12603		1.38276	0.13443		1.38276	0.12036		1.38276	0.1343		1.38276	0.10523		1.38276	0.15543		1.38276	0.15447		1.38276	0.025		1.38276	0.05471		1.38276	0.05405
1.38269	0.06361		1.38269	0.06311		1.38269	0.08242		1.38269	0.08788		1.38269	0.09625		1.38269	0.09357		1.38269	0.10518		1.38269	0.12882		1.38269	0.13322		1.38269	0.11593		1.38269	0.13174		1.38269	0.10723		1.38269	0.15442		1.38269	0.13979		1.38269	0.03051		1.38269	0.05383		1.38269	0.05736
1.38261	0.0635		1.38261	0.06632		1.38261	0.08185		1.38261	0.09027		1.38261	0.09653		1.38261	0.09015		1.38261	0.10676		1.38261	0.12417		1.38261	0.13388		1.38261	0.11603		1.38261	0.13257		1.38261	0.10443		1.38261	0.15885		1.38261	0.15347		1.38261	0.03583		1.38261	0.05282		1.38261	0.05654
1.38253	0.06693		1.38253	0.0652		1.38253	0.08241		1.38253	0.09005		1.38253	0.09775		1.38253	0.09333		1.38253	0.10334		1.38253	0.1274		1.38253	0.13817		1.38253	0.12128		1.38253	0.13312		1.38253	0.10733		1.38253	0.13887		1.38253	0.15751		1.38253	0.03285		1.38253	0.05578		1.38253	0.05654
1.38245	0.06744		1.38245	0.06563		1.38245	0.08563		1.38245	0.08839		1.38245	0.09879		1.38245	0.09285		1.38245	0.10359		1.38245	0.12831		1.38245	0.1362		1.38245	0.12199		1.38245	0.13737		1.38245	0.10803		1.38245	0.13847		1.38245	0.15923		1.38245	0.02498		1.38245	0.05054		1.38245	0.06034
1.38238	0.06693		1.38238	0.06664		1.38238	0.08415		1.38238	0.09226		1.38238	0.09849		1.38238	0.0947		1.38238	0.10708		1.38238	0.12802		1.38238	0.13957		1.38238	0.12287		1.38238	0.13497		1.38238	0.10658		1.38238	0.15065		1.38238	0.1664		1.38238	0.02694		1.38238	0.05637		1.38238	0.0563
1.3823	0.06839		1.3823	0.06613		1.3823	0.08622		1.3823	0.09289		1.3823	0.09955		1.3823	0.09569		1.3823	0.10974		1.3823	0.12937		1.3823	0.1367		1.3823	0.11757		1.3823	0.14029		1.3823	0.10825		1.3823	0.14559		1.3823	0.16079		1.3823	0.03055		1.3823	0.04965		1.3823	0.05752
1.38222	0.06726		1.38222	0.06802		1.38222	0.08757		1.38222	0.09015		1.38222	0.10011		1.38222	0.09464		1.38222	0.10887		1.38222	0.1258		1.38222	0.14002		1.38222	0.12147		1.38222	0.14137		1.38222	0.11091		1.38222	0.16093		1.38222	0.17399		1.38222	0.02973		1.38222	0.0508		1.38222	0.06152
1.38214	0.06829		1.38214	0.06782		1.38214	0.08768		1.38214	0.09212		1.38214	0.10111		1.38214	0.09747		1.38214	0.11007		1.38214	0.13195		1.38214	0.13832		1.38214	0.12357		1.38214	0.14054		1.38214	0.10984		1.38214	0.13977		1.38214	0.15623		1.38214	0.0285		1.38214	0.05363		1.38214	0.05911
1.38207	0.06806		1.38207	0.06957		1.38207	0.08722		1.38207	0.09279		1.38207	0.10023		1.38207	0.09914		1.38207	0.10767		1.38207	0.13262		1.38207	0.13808		1.38207	0.12362		1.38207	0.13964		1.38207	0.11091		1.38207	0.15928		1.38207	0.15959		1.38207	0.0301		1.38207	0.05736		1.38207	0.06312
1.38199	0.06895		1.38199	0.07031		1.38199	0.08939		1.38199	0.09347		1.38199	0.10211		1.38199	0.09981		1.38199	0.10961		1.38199	0.13033		1.38199	0.13967		1.38199	0.12527		1.38199	0.13853		1.38199	0.11122		1.38199	0.15325		1.38199	0.16483		1.38199	0.0283		1.38199	0.05892		1.38199	0.0618
1.38191	0.0696		1.38191	0.06638		1.38191	0.08811		1.38191	0.09562		1.38191	0.10172		1.38191	0.09802		1.38191	0.10825		1.38191	0.13349		1.38191	0.1401		1.38191	0.1221		1.38191	0.13929		1.38191	0.11194		1.38191	0.16104		1.38191	0.15954		1.38191	0.03082		1.38191	0.05954		1.38191	0.06043
1.38183	0.07301		1.38183	0.06982		1.38183	0.08993		1.38183	0.09695		1.38183	0.10414		1.38183	0.09952		1.38183	0.10955		1.38183	0.13051		1.38183	0.14224		1.38183	0.12396		1.38183	0.14288		1.38183	0.11599		1.38183	0.16094		1.38183	0.17815		1.38183	0.03182		1.38183	0.05845		1.38183	0.06437
1.38175	0.07269		1.38175	0.07004		1.38175	0.09107		1.38175	0.0967		1.38175	0.10364		1.38175	0.10051		1.38175	0.11279		1.38175	0.13361		1.38175	0.14181		1.38175	0.12722		1.38175	0.14627		1.38175	0.11209		1.38175	0.15453		1.38175	0.16004		1.38175	0.03455		1.38175	0.05882		1.38175	0.06285
1.38168	0.07309		1.38168	0.07087		1.38168	0.09044		1.38168	0.09217		1.38168	0.10229		1.38168	0.09837		1.38168	0.11028		1.38168	0.13476		1.38168	0.14228		1.38168	0.1273		1.38168	0.14448		1.38168	0.11641		1.38168	0.16527		1.38168	0.16134		1.38168	0.03575		1.38168	0.05224		1.38168	0.0672
1.3816	0.07237		1.3816	0.07168		1.3816	0.09151		1.3816	0.09646		1.3816	0.10484		1.3816	0.10081		1.3816	0.1112		1.3816	0.13419		1.3816	0.1427		1.3816	0.12642		1.3816	0.14748		1.3816	0.1158		1.3816	0.1575		1.3816	0.16542		1.3816	0.03752		1.3816	0.06233		1.3816	0.06209
1.38152	0.0715		1.38152	0.07171		1.38152	0.09069		1.38152	0.09823		1.38152	0.10609		1.38152	0.10334		1.38152	0.11217		1.38152	0.13669		1.38152	0.14337		1.38152	0.12966		1.38152	0.14553		1.38152	0.11435		1.38152	0.15526		1.38152	0.15485		1.38152	0.03973		1.38152	0.0607		1.38152	0.06148
1.38144	0.07522		1.38144	0.07201		1.38144	0.09153		1.38144	0.09954		1.38144	0.10697		1.38144	0.10108		1.38144	0.11295		1.38144	0.13983		1.38144	0.14352		1.38144	0.1275		1.38144	0.14551		1.38144	0.11351		1.38144	0.16087		1.38144	0.17105		1.38144	0.0352		1.38144	0.06328		1.38144	0.06281
1.38137	0.07459		1.38137	0.07373		1.38137	0.09303		1.38137	0.10034		1.38137	0.10682		1.38137	0.10168		1.38137	0.11294		1.38137	0.13798		1.38137	0.1474		1.38137	0.13202		1.38137	0.14925		1.38137	0.11762		1.38137	0.15396		1.38137	0.16928		1.38137	0.03685		1.38137	0.05976		1.38137	0.06509
1.38129	0.07669		1.38129	0.07433		1.38129	0.09396		1.38129	0.09985		1.38129	0.10673		1.38129	0.10322		1.38129	0.11694		1.38129	0.13899		1.38129	0.14511		1.38129	0.12772		1.38129	0.1493		1.38129	0.11944		1.38129	0.15991		1.38129	0.149		1.38129	0.03476		1.38129	0.05644		1.38129	0.06493
1.38121	0.07637		1.38121	0.07415		1.38121	0.09621		1.38121	0.09938		1.38121	0.10765		1.38121	0.10494		1.38121	0.11598		1.38121	0.14		1.38121	0.14775		1.38121	0.13073		1.38121	0.14815		1.38121	0.11963		1.38121	0.15961		1.38121	0.15811		1.38121	0.04088		1.38121	0.06256		1.38121	0.06844
1.38113	0.07628		1.38113	0.07395		1.38113	0.09607		1.38113	0.10096		1.38113	0.10865		1.38113	0.10611		1.38113	0.11811		1.38113	0.14051		1.38113	0.15027		1.38113	0.13062		1.38113	0.15032		1.38113	0.11561		1.38113	0.16053		1.38113	0.16372		1.38113	0.03376		1.38113	0.06001		1.38113	0.0628
1.38106	0.07701		1.38106	0.07462		1.38106	0.09663		1.38106	0.10209		1.38106	0.10929		1.38106	0.10533		1.38106	0.11787		1.38106	0.14174		1.38106	0.1499		1.38106	0.13151		1.38106	0.1494		1.38106	0.12049		1.38106	0.16079		1.38106	0.17329		1.38106	0.03885		1.38106	0.05953		1.38106	0.06817
1.38098	0.07709		1.38098	0.07764		1.38098	0.09669		1.38098	0.1038		1.38098	0.11171		1.38098	0.10634		1.38098	0.11769		1.38098	0.14252		1.38098	0.15077		1.38098	0.12932		1.38098	0.15318		1.38098	0.12114		1.38098	0.16994		1.38098	0.16101		1.38098	0.03769		1.38098	0.06308		1.38098	0.06405
1.3809	0.07929		1.3809	0.07719		1.3809	0.09716		1.3809	0.10474		1.3809	0.11038		1.3809	0.10518		1.3809	0.11939		1.3809	0.1434		1.3809	0.15199		1.3809	0.13663		1.3809	0.1545		1.3809	0.12263		1.3809	0.15739		1.3809	0.16995		1.3809	0.04368		1.3809	0.06394		1.3809	0.06323
1.38082	0.07905		1.38082	0.07725		1.38082	0.09771		1.38082	0.10344		1.38082	0.11153		1.38082	0.10749		1.38082	0.12293		1.38082	0.14567		1.38082	0.15396		1.38082	0.13506		1.38082	0.14841		1.38082	0.12165		1.38082	0.17038		1.38082	0.17391		1.38082	0.02756		1.38082	0.0603		1.38082	0.06618
1.38074	0.07888		1.38074	0.07673		1.38074	0.09771		1.38074	0.10416		1.38074	0.11194		1.38074	0.10669		1.38074	0.11962		1.38074	0.14472		1.38074	0.15106		1.38074	0.13403		1.38074	0.15465		1.38074	0.12415		1.38074	0.16914		1.38074	0.18074		1.38074	0.04028		1.38074	0.0656		1.38074	0.07167
1.38067	0.07963		1.38067	0.07991		1.38067	0.09699		1.38067	0.10567		1.38067	0.11236		1.38067	0.11086		1.38067	0.11977		1.38067	0.14521		1.38067	0.15118		1.38067	0.13347		1.38067	0.15482		1.38067	0.12049		1.38067	0.17661		1.38067	0.1724		1.38067	0.03942		1.38067	0.0689		1.38067	0.07124
1.38059	0.07972		1.38059	0.08048		1.38059	0.10143		1.38059	0.10746		1.38059	0.11294		1.38059	0.10719		1.38059	0.12294		1.38059	0.14893		1.38059	0.15538		1.38059	0.13407		1.38059	0.15427		1.38059	0.12603		1.38059	0.16983		1.38059	0.18181		1.38059	0.03716		1.38059	0.06659		1.38059	0.07059
1.38051	0.08196		1.38051	0.08068		1.38051	0.10019		1.38051	0.10589		1.38051	0.11631		1.38051	0.11037		1.38051	0.12074		1.38051	0.14433		1.38051	0.15439		1.38051	0.13778		1.38051	0.15254		1.38051	0.12203		1.38051	0.15731		1.38051	0.18581		1.38051	0.04076		1.38051	0.06327		1.38051	0.07346
1.38043	0.08346		1.38043	0.08207		1.38043	0.10028		1.38043	0.10766		1.38043	0.11579		1.38043	0.11119		1.38043	0.12284		1.38043	0.14748		1.38043	0.15427		1.38043	0.13788		1.38043	0.15711		1.38043	0.12804		1.38043	0.16995		1.38043	0.17868		1.38043	0.04189		1.38043	0.06792		1.38043	0.07015
1.38036	0.08286		1.38036	0.08192		1.38036	0.10086		1.38036	0.10878		1.38036	0.11541		1.38036	0.10926		1.38036	0.12325		1.38036	0.14987		1.38036	0.15813		1.38036	0.13842		1.38036	0.15716		1.38036	0.1285		1.38036	0.17423		1.38036	0.17698		1.38036	0.04384		1.38036	0.06621		1.38036	0.07091
1.38028	0.08211		1.38028	0.08234		1.38028	0.10262		1.38028	0.10691		1.38028	0.11626		1.38028	0.11225		1.38028	0.12289		1.38028	0.14592		1.38028	0.15595		1.38028	0.14064		1.38028	0.15908		1.38028	0.12643		1.38028	0.16679		1.38028	0.16653		1.38028	0.04388		1.38028	0.06073		1.38028	0.07628
1.3802	0.08358		1.3802	0.08245		1.3802	0.10282		1.3802	0.10955		1.3802	0.11773		1.3802	0.11339		1.3802	0.12599		1.3802	0.1497		1.3802	0.15742		1.3802	0.14224		1.3802	0.15812		1.3802	0.13079		1.3802	0.17645		1.3802	0.16246		1.3802	0.0428		1.3802	0.07149		1.3802	0.07747
1.38012	0.08387		1.38012	0.08366		1.38012	0.10525		1.38012	0.10993		1.38012	0.11969		1.38012	0.11319		1.38012	0.1262		1.38012	0.15318		1.38012	0.15696		1.38012	0.14424		1.38012	0.16304		1.38012	0.12635		1.38012	0.16848		1.38012	0.18254		1.38012	0.04179		1.38012	0.06836		1.38012	0.07454
1.38005	0.08684		1.38005	0.08455		1.38005	0.10529		1.38005	0.11035		1.38005	0.1221		1.38005	0.11402		1.38005	0.12651		1.38005	0.15271		1.38005	0.15877		1.38005	0.14076		1.38005	0.16002		1.38005	0.1281		1.38005	0.17093		1.38005	0.19041		1.38005	0.04465		1.38005	0.06849		1.38005	0.0775
1.37997	0.08608		1.37997	0.08568		1.37997	0.10465		1.37997	0.11157		1.37997	0.12115		1.37997	0.11661		1.37997	0.12659		1.37997	0.15319		1.37997	0.16013		1.37997	0.14207		1.37997	0.15879		1.37997	0.13016		1.37997	0.17254		1.37997	0.18102		1.37997	0.05326		1.37997	0.06786		1.37997	0.07596
1.37989	0.08608		1.37989	0.08617		1.37989	0.10607		1.37989	0.11244		1.37989	0.12106		1.37989	0.11655		1.37989	0.12752		1.37989	0.15437		1.37989	0.1617		1.37989	0.14223		1.37989	0.16559		1.37989	0.13205		1.37989	0.1629		1.37989	0.16181		1.37989	0.0464		1.37989	0.07153		1.37989	0.07994
1.37981	0.0867		1.37981	0.08616		1.37981	0.10762		1.37981	0.11293		1.37981	0.1211		1.37981	0.11502		1.37981	0.12768		1.37981	0.15661		1.37981	0.16588		1.37981	0.1438		1.37981	0.16215		1.37981	0.13456		1.37981	0.18056		1.37981	0.19052		1.37981	0.04272		1.37981	0.07147		1.37981	0.07728
1.37974	0.08807		1.37974	0.08637		1.37974	0.10825		1.37974	0.11434		1.37974	0.1241		1.37974	0.11543		1.37974	0.12918		1.37974	0.15614		1.37974	0.16222		1.37974	0.14461		1.37974	0.16439		1.37974	0.13124		1.37974	0.17841		1.37974	0.17642		1.37974	0.04544		1.37974	0.06913		1.37974	0.08055
1.37966	0.08887		1.37966	0.08643		1.37966	0.10741		1.37966	0.11439		1.37966	0.12221		1.37966	0.11635		1.37966	0.13016		1.37966	0.15581		1.37966	0.16328		1.37966	0.14285		1.37966	0.16338		1.37966	0.13473		1.37966	0.1669		1.37966	0.18575		1.37966	0.0466		1.37966	0.06696		1.37966	0.07653
1.37958	0.09		1.37958	0.08702		1.37958	0.10953		1.37958	0.11613		1.37958	0.12378		1.37958	0.11937		1.37958	0.13162		1.37958	0.15758		1.37958	0.16605		1.37958	0.14528		1.37958	0.16445		1.37958	0.13462		1.37958	0.17678		1.37958	0.17928		1.37958	0.05416		1.37958	0.07285		1.37958	0.07753
1.37951	0.08954		1.37951	0.09045		1.37951	0.11065		1.37951	0.11546		1.37951	0.12491		1.37951	0.12047		1.37951	0.13128		1.37951	0.16052		1.37951	0.1651		1.37951	0.14287		1.37951	0.16507		1.37951	0.13485		1.37951	0.16775		1.37951	0.16982		1.37951	0.04626		1.37951	0.07089		1.37951	0.07566
1.37943	0.09059		1.37943	0.09079		1.37943	0.11124		1.37943	0.11768		1.37943	0.12571		1.37943	0.11853		1.37943	0.13109		1.37943	0.16064		1.37943	0.16623		1.37943	0.14897		1.37943	0.16622		1.37943	0.13631		1.37943	0.16884		1.37943	0.17868		1.37943	0.05124		1.37943	0.07082		1.37943	0.07598
1.37935	0.09312		1.37935	0.0905		1.37935	0.11179		1.37935	0.1182		1.37935	0.12581		1.37935	0.1186		1.37935	0.1334		1.37935	0.16029		1.37935	0.1685		1.37935	0.14918		1.37935	0.16802		1.37935	0.13627		1.37935	0.17027		1.37935	0.16711		1.37935	0.0477		1.37935	0.0753		1.37935	0.07625
1.37927	0.09205		1.37927	0.09176		1.37927	0.11066		1.37927	0.11654		1.37927	0.1267		1.37927	0.12198		1.37927	0.13482		1.37927	0.16208		1.37927	0.16791		1.37927	0.14948		1.37927	0.16949		1.37927	0.13925		1.37927	0.17339		1.37927	0.17918		1.37927	0.05033		1.37927	0.07166		1.37927	0.08092
1.3792	0.09297		1.3792	0.09249		1.3792	0.11375		1.3792	0.11873		1.3792	0.12883		1.3792	0.12246		1.3792	0.13358		1.3792	0.1634		1.3792	0.16771		1.3792	0.1495		1.3792	0.17075		1.3792	0.13898		1.3792	0.17607		1.3792	0.18967		1.3792	0.04961		1.3792	0.07205		1.3792	0.08094
1.37912	0.09401		1.37912	0.09343		1.37912	0.11537		1.37912	0.12112		1.37912	0.12884		1.37912	0.12396		1.37912	0.13723		1.37912	0.16318		1.37912	0.1711		1.37912	0.15136		1.37912	0.17061		1.37912	0.14214		1.37912	0.17411		1.37912	0.18597		1.37912	0.05243		1.37912	0.07039		1.37912	0.07898
1.37904	0.09424		1.37904	0.09526		1.37904	0.11377		1.37904	0.12235		1.37904	0.12932		1.37904	0.12318		1.37904	0.13698		1.37904	0.16726		1.37904	0.17287		1.37904	0.15325		1.37904	0.17166		1.37904	0.14438		1.37904	0.17401		1.37904	0.18452		1.37904	0.05203		1.37904	0.07167		1.37904	0.08124
1.37896	0.09733		1.37896	0.09614		1.37896	0.11535		1.37896	0.12158		1.37896	0.12968		1.37896	0.12468		1.37896	0.1381		1.37896	0.1649		1.37896	0.16908		1.37896	0.15601		1.37896	0.17505		1.37896	0.14077		1.37896	0.18034		1.37896	0.18029		1.37896	0.05024		1.37896	0.07568		1.37896	0.08058
1.37889	0.0986		1.37889	0.09682		1.37889	0.11759		1.37889	0.12284		1.37889	0.13116		1.37889	0.12433		1.37889	0.13963		1.37889	0.16657		1.37889	0.17283		1.37889	0.15564		1.37889	0.17319		1.37889	0.13967		1.37889	0.17759		1.37889	0.18536		1.37889	0.05258		1.37889	0.07899		1.37889	0.08146
1.37881	0.09704		1.37881	0.0969		1.37881	0.11711		1.37881	0.12213		1.37881	0.13247		1.37881	0.12608		1.37881	0.13903		1.37881	0.16857		1.37881	0.17563		1.37881	0.15589		1.37881	0.17091		1.37881	0.14299		1.37881	0.17844		1.37881	0.18074		1.37881	0.05415		1.37881	0.07466		1.37881	0.08723
1.37873	0.09827		1.37873	0.09806		1.37873	0.11792		1.37873	0.12269		1.37873	0.13432		1.37873	0.12668		1.37873	0.13973		1.37873	0.16797		1.37873	0.1717		1.37873	0.15864		1.37873	0.17152		1.37873	0.14498		1.37873	0.1715		1.37873	0.17976		1.37873	0.0542		1.37873	0.07927		1.37873	0.08303
1.37865	0.0987		1.37865	0.09854		1.37865	0.1202		1.37865	0.12508		1.37865	0.13461		1.37865	0.12836		1.37865	0.14197		1.37865	0.16778		1.37865	0.17363		1.37865	0.15596		1.37865	0.17657		1.37865	0.14828		1.37865	0.183		1.37865	0.18374		1.37865	0.05448		1.37865	0.07664		1.37865	0.08175
1.37858	0.1002		1.37858	0.10042		1.37858	0.11966		1.37858	0.12602		1.37858	0.13452		1.37858	0.12976		1.37858	0.14141		1.37858	0.17078		1.37858	0.17616		1.37858	0.15615		1.37858	0.17846		1.37858	0.14718		1.37858	0.18089		1.37858	0.19025		1.37858	0.05577		1.37858	0.08002		1.37858	0.08286
1.3785	0.10152		1.3785	0.10132		1.3785	0.12236		1.3785	0.12835		1.3785	0.13564		1.3785	0.13014		1.3785	0.14305		1.3785	0.17108		1.3785	0.17703		1.3785	0.15903		1.3785	0.17909		1.3785	0.14816		1.3785	0.18519		1.3785	0.19047		1.3785	0.06288		1.3785	0.07994		1.3785	0.08841
1.37842	0.10259		1.37842	0.10045		1.37842	0.12142		1.37842	0.1299		1.37842	0.13669		1.37842	0.13159		1.37842	0.14425		1.37842	0.17095		1.37842	0.17973		1.37842	0.15716		1.37842	0.17674		1.37842	0.14696		1.37842	0.1767		1.37842	0.19048		1.37842	0.06289		1.37842	0.07839		1.37842	0.08872
1.37834	0.10197		1.37834	0.10121		1.37834	0.12206		1.37834	0.13006		1.37834	0.13853		1.37834	0.13056		1.37834	0.14486		1.37834	0.17277		1.37834	0.18012		1.37834	0.15937		1.37834	0.18163		1.37834	0.14607		1.37834	0.17763		1.37834	0.19273		1.37834	0.05857		1.37834	0.08151		1.37834	0.08835
1.37827	0.10306		1.37827	0.10251		1.37827	0.1228		1.37827	0.12787		1.37827	0.13819		1.37827	0.12993		1.37827	0.14558		1.37827	0.17447		1.37827	0.18066		1.37827	0.16262		1.37827	0.18206		1.37827	0.15027		1.37827	0.18376		1.37827	0.19335		1.37827	0.05833		1.37827	0.08497		1.37827	0.08719
1.37819	0.10524		1.37819	0.10524		1.37819	0.12576		1.37819	0.13084		1.37819	0.139		1.37819	0.1329		1.37819	0.14627		1.37819	0.17507		1.37819	0.18365		1.37819	0.16301		1.37819	0.18219		1.37819	0.15095		1.37819	0.19072		1.37819	0.18264		1.37819	0.06044		1.37819	0.08493		1.37819	0.08766
1.37811	0.10543		1.37811	0.10654		1.37811	0.12495		1.37811	0.13272		1.37811	0.14064		1.37811	0.13446		1.37811	0.14678		1.37811	0.17588		1.37811	0.18155		1.37811	0.16319		1.37811	0.18189		1.37811	0.15109		1.37811	0.18665		1.37811	0.19332		1.37811	0.06056		1.37811	0.08375		1.37811	0.0895
1.37804	0.10689		1.37804	0.10726		1.37804	0.12592		1.37804	0.13229		1.37804	0.14062		1.37804	0.1367		1.37804	0.14791		1.37804	0.17711		1.37804	0.18219		1.37804	0.16395		1.37804	0.18318		1.37804	0.15257		1.37804	0.18368		1.37804	0.18889		1.37804	0.05949		1.37804	0.08496		1.37804	0.09642
1.37796	0.10662		1.37796	0.10703		1.37796	0.12747		1.37796	0.13188		1.37796	0.14293		1.37796	0.13552		1.37796	0.14976		1.37796	0.1778		1.37796	0.18616		1.37796	0.16491		1.37796	0.18586		1.37796	0.15542		1.37796	0.19128		1.37796	0.19701		1.37796	0.06405		1.37796	0.08628		1.37796	0.08916
1.37788	0.10879		1.37788	0.10625		1.37788	0.12842		1.37788	0.13323		1.37788	0.14455		1.37788	0.13632		1.37788	0.14907		1.37788	0.18069		1.37788	0.18645		1.37788	0.16727		1.37788	0.18824		1.37788	0.15461		1.37788	0.19248		1.37788	0.19853		1.37788	0.06219		1.37788	0.08597		1.37788	0.09331
1.3778	0.10963		1.3778	0.10811		1.3778	0.12943		1.3778	0.1332		1.3778	0.14501		1.3778	0.13914		1.3778	0.15099		1.3778	0.18066		1.3778	0.18533		1.3778	0.16893		1.3778	0.18652		1.3778	0.15508		1.3778	0.18646		1.3778	0.20522		1.3778	0.06359		1.3778	0.08247		1.3778	0.09432
1.37773	0.10978		1.37773	0.10982		1.37773	0.12955		1.37773	0.1339		1.37773	0.14518		1.37773	0.13951		1.37773	0.1519		1.37773	0.1823		1.37773	0.18619		1.37773	0.17023		1.37773	0.18823		1.37773	0.15586		1.37773	0.18804		1.37773	0.19231		1.37773	0.06689		1.37773	0.08683		1.37773	0.09055
1.37765	0.11135		1.37765	0.11081		1.37765	0.12801		1.37765	0.13474		1.37765	0.14692		1.37765	0.13911		1.37765	0.15386		1.37765	0.18141		1.37765	0.18843		1.37765	0.16941		1.37765	0.19021		1.37765	0.15472		1.37765	0.17803		1.37765	0.18697		1.37765	0.06409		1.37765	0.08851		1.37765	0.09519
1.37757	0.11173		1.37757	0.10982		1.37757	0.13037		1.37757	0.13616		1.37757	0.14667		1.37757	0.13847		1.37757	0.1558		1.37757	0.18261		1.37757	0.18723		1.37757	0.17079		1.37757	0.18938		1.37757	0.15431		1.37757	0.186		1.37757	0.19418		1.37757	0.06643		1.37757	0.08865		1.37757	0.09717
1.37749	0.11281		1.37749	0.11044		1.37749	0.13346		1.37749	0.13742		1.37749	0.14745		1.37749	0.13951		1.37749	0.15673		1.37749	0.18485		1.37749	0.18684		1.37749	0.17097		1.37749	0.19004		1.37749	0.15641		1.37749	0.19287		1.37749	0.19764		1.37749	0.06471		1.37749	0.08982		1.37749	0.09776
1.37742	0.11157		1.37742	0.11106		1.37742	0.13372		1.37742	0.13825		1.37742	0.14718		1.37742	0.14265		1.37742	0.15808		1.37742	0.18456		1.37742	0.19081		1.37742	0.17211		1.37742	0.19148		1.37742	0.15875		1.37742	0.18559		1.37742	0.19882		1.37742	0.06857		1.37742	0.08775		1.37742	0.09809
1.37734	0.11274		1.37734	0.11392		1.37734	0.13529		1.37734	0.13836		1.37734	0.15023		1.37734	0.14244		1.37734	0.15822		1.37734	0.18704		1.37734	0.19198		1.37734	0.17375		1.37734	0.19219		1.37734	0.15887		1.37734	0.19815		1.37734	0.20303		1.37734	0.06635		1.37734	0.09235		1.37734	0.09955
1.37726	0.1156		1.37726	0.11497		1.37726	0.13369		1.37726	0.1401		1.37726	0.15104		1.37726	0.14494		1.37726	0.15698		1.37726	0.18893		1.37726	0.19238		1.37726	0.17483		1.37726	0.19276		1.37726	0.15952		1.37726	0.19463		1.37726	0.19924		1.37726	0.0643		1.37726	0.09087		1.37726	0.09679
1.37719	0.11601		1.37719	0.11593		1.37719	0.13557		1.37719	0.1411		1.37719	0.15255		1.37719	0.14372		1.37719	0.15796		1.37719	0.18891		1.37719	0.19542		1.37719	0.17751		1.37719	0.19352		1.37719	0.16065		1.37719	0.18982		1.37719	0.18852		1.37719	0.06842		1.37719	0.08606		1.37719	0.09477
1.37711	0.11715		1.37711	0.11786		1.37711	0.13715		1.37711	0.14215		1.37711	0.15239		1.37711	0.14388		1.37711	0.16107		1.37711	0.1885		1.37711	0.19656		1.37711	0.18019		1.37711	0.1946		1.37711	0.16608		1.37711	0.19353		1.37711	0.20198		1.37711	0.07083		1.37711	0.08905		1.37711	0.09697
1.37703	0.1189		1.37703	0.11764		1.37703	0.13679		1.37703	0.14184		1.37703	0.15264		1.37703	0.14722		1.37703	0.16206		1.37703	0.18963		1.37703	0.19879		1.37703	0.1783		1.37703	0.19492		1.37703	0.16779		1.37703	0.20759		1.37703	0.19487		1.37703	0.07174		1.37703	0.0898		1.37703	0.10252
1.37695	0.11859		1.37695	0.11646		1.37695	0.13795		1.37695	0.14482		1.37695	0.15443		1.37695	0.14723		1.37695	0.16219		1.37695	0.18966		1.37695	0.19762		1.37695	0.17755		1.37695	0.19706		1.37695	0.16636		1.37695	0.20704		1.37695	0.1974		1.37695	0.07394		1.37695	0.09496		1.37695	0.10116
1.37688	0.12047		1.37688	0.1176		1.37688	0.14098		1.37688	0.14629		1.37688	0.15581		1.37688	0.14687		1.37688	0.16304		1.37688	0.19166		1.37688	0.19952		1.37688	0.18024		1.37688	0.19712		1.37688	0.16746		1.37688	0.20176		1.37688	0.20025		1.37688	0.07261		1.37688	0.09239		1.37688	0.10072
1.3768	0.12177		1.3768	0.11854		1.3768	0.14317		1.3768	0.14671		1.3768	0.15697		1.3768	0.1485		1.3768	0.16517		1.3768	0.19352		1.3768	0.1993		1.3768	0.18015		1.3768	0.19799		1.3768	0.16834		1.3768	0.19879		1.3768	0.20683		1.3768	0.07629		1.3768	0.09533		1.3768	0.10248
1.37672	0.12374		1.37672	0.12004		1.37672	0.14296		1.37672	0.14837		1.37672	0.15831		1.37672	0.1505		1.37672	0.16593		1.37672	0.19491		1.37672	0.20003		1.37672	0.18081		1.37672	0.20118		1.37672	0.16892		1.37672	0.20011		1.37672	0.21257		1.37672	0.07425		1.37672	0.09702		1.37672	0.10308
1.37665	0.12593		1.37665	0.1238		1.37665	0.14414		1.37665	0.14764		1.37665	0.1567		1.37665	0.153		1.37665	0.16665		1.37665	0.19716		1.37665	0.203		1.37665	0.18465		1.37665	0.20277		1.37665	0.16871		1.37665	0.19814		1.37665	0.2114		1.37665	0.07172		1.37665	0.09552		1.37665	0.10404
1.37657	0.12524		1.37657	0.12443		1.37657	0.14507		1.37657	0.14868		1.37657	0.15982		1.37657	0.15319		1.37657	0.16752		1.37657	0.19729		1.37657	0.20216		1.37657	0.18658		1.37657	0.2033		1.37657	0.16899		1.37657	0.20034		1.37657	0.20193		1.37657	0.07468		1.37657	0.09617		1.37657	0.107
1.37649	0.12541		1.37649	0.12515		1.37649	0.14531		1.37649	0.15181		1.37649	0.16136		1.37649	0.15404		1.37649	0.16798		1.37649	0.19784		1.37649	0.20047		1.37649	0.18852		1.37649	0.20261		1.37649	0.17282		1.37649	0.20043		1.37649	0.20629		1.37649	0.07479		1.37649	0.10101		1.37649	0.10901
1.37642	0.12401		1.37642	0.12628		1.37642	0.1462		1.37642	0.15208		1.37642	0.16171		1.37642	0.15549		1.37642	0.16743		1.37642	0.19916		1.37642	0.20336		1.37642	0.18709		1.37642	0.20716		1.37642	0.17231		1.37642	0.20287		1.37642	0.21011		1.37642	0.07883		1.37642	0.10233		1.37642	0.10987
1.37634	0.12622		1.37634	0.12618		1.37634	0.14647		1.37634	0.15196		1.37634	0.16262		1.37634	0.15587		1.37634	0.16872		1.37634	0.19924		1.37634	0.20454		1.37634	0.18796		1.37634	0.20978		1.37634	0.17178		1.37634	0.20472		1.37634	0.21689		1.37634	0.07829		1.37634	0.09771		1.37634	0.10602
1.37626	0.12824		1.37626	0.12573		1.37626	0.14646		1.37626	0.15203		1.37626	0.16239		1.37626	0.15631		1.37626	0.17176		1.37626	0.19964		1.37626	0.20658		1.37626	0.18894		1.37626	0.20628		1.37626	0.17287		1.37626	0.20088		1.37626	0.21661		1.37626	0.07959		1.37626	0.09626		1.37626	0.10872
1.37618	0.1303		1.37618	0.12722		1.37618	0.14915		1.37618	0.15293		1.37618	0.16413		1.37618	0.15756		1.37618	0.1739		1.37618	0.2034		1.37618	0.20809		1.37618	0.1931		1.37618	0.20834		1.37618	0.1756		1.37618	0.19819		1.37618	0.20174		1.37618	0.08136		1.37618	0.09188		1.37618	0.11153
1.37611	0.13019		1.37611	0.12911		1.37611	0.15099		1.37611	0.15476		1.37611	0.16646		1.37611	0.15546		1.37611	0.17543		1.37611	0.20407		1.37611	0.20926		1.37611	0.19146		1.37611	0.21355		1.37611	0.17611		1.37611	0.21109		1.37611	0.19753		1.37611	0.07591		1.37611	0.09564		1.37611	0.10906
1.37603	0.13207		1.37603	0.13017		1.37603	0.15145		1.37603	0.15619		1.37603	0.16728		1.37603	0.15807		1.37603	0.17767		1.37603	0.20588		1.37603	0.20937		1.37603	0.18972		1.37603	0.21428		1.37603	0.1769		1.37603	0.21039		1.37603	0.20622		1.37603	0.07899		1.37603	0.10424		1.37603	0.11054
1.37595	0.13478		1.37595	0.13106		1.37595	0.15224		1.37595	0.15689		1.37595	0.16833		1.37595	0.16003		1.37595	0.17788		1.37595	0.20775		1.37595	0.21289		1.37595	0.19331		1.37595	0.21266		1.37595	0.17805		1.37595	0.20638		1.37595	0.19933		1.37595	0.08367		1.37595	0.10521		1.37595	0.11647
1.37588	0.13469		1.37588	0.13162		1.37588	0.15356		1.37588	0.15812		1.37588	0.16839		1.37588	0.16035		1.37588	0.17766		1.37588	0.20818		1.37588	0.21309		1.37588	0.19674		1.37588	0.21272		1.37588	0.17944		1.37588	0.21012		1.37588	0.20431		1.37588	0.08593		1.37588	0.10425		1.37588	0.11574
1.3758	0.13499		1.3758	0.13432		1.3758	0.15465		1.3758	0.15769		1.3758	0.16874		1.3758	0.16236		1.3758	0.18083		1.3758	0.20646		1.3758	0.21238		1.3758	0.19575		1.3758	0.21622		1.3758	0.1798		1.3758	0.20557		1.3758	0.21211		1.3758	0.08721		1.3758	0.10218		1.3758	0.11695
1.37572	0.13672		1.37572	0.13668		1.37572	0.15336		1.37572	0.1583		1.37572	0.17285		1.37572	0.16237		1.37572	0.18182		1.37572	0.20694		1.37572	0.21455		1.37572	0.196		1.37572	0.21649		1.37572	0.17776		1.37572	0.20279		1.37572	0.21911		1.37572	0.08841		1.37572	0.10344		1.37572	0.11729
1.37565	0.13837		1.37565	0.13771		1.37565	0.15398		1.37565	0.16135		1.37565	0.17268		1.37565	0.16457		1.37565	0.18264		1.37565	0.20768		1.37565	0.21435		1.37565	0.19632		1.37565	0.21473		1.37565	0.18465		1.37565	0.20469		1.37565	0.21941		1.37565	0.0828		1.37565	0.1056		1.37565	0.11687
1.37557	0.14011		1.37557	0.13757		1.37557	0.15645		1.37557	0.16197		1.37557	0.17168		1.37557	0.1667		1.37557	0.18396		1.37557	0.20881		1.37557	0.21455		1.37557	0.19691		1.37557	0.21812		1.37557	0.18786		1.37557	0.21172		1.37557	0.21035		1.37557	0.08227		1.37557	0.10684		1.37557	0.11735
1.37549	0.1416		1.37549	0.1401		1.37549	0.15718		1.37549	0.16493		1.37549	0.17424		1.37549	0.16778		1.37549	0.18466		1.37549	0.2121		1.37549	0.21907		1.37549	0.20207		1.37549	0.2203		1.37549	0.18686		1.37549	0.22384		1.37549	0.22045		1.37549	0.08385		1.37549	0.10745		1.37549	0.11699
1.37542	0.1416		1.37542	0.13906		1.37542	0.15978		1.37542	0.1656		1.37542	0.17552		1.37542	0.16665		1.37542	0.18637		1.37542	0.21567		1.37542	0.21973		1.37542	0.20211		1.37542	0.22153		1.37542	0.19104		1.37542	0.21838		1.37542	0.21839		1.37542	0.08649		1.37542	0.11386		1.37542	0.12364
1.37534	0.14161		1.37534	0.1402		1.37534	0.16279		1.37534	0.16567		1.37534	0.1758		1.37534	0.16825		1.37534	0.18546		1.37534	0.21617		1.37534	0.21822		1.37534	0.20215		1.37534	0.22065		1.37534	0.19176		1.37534	0.21861		1.37534	0.22256		1.37534	0.0869		1.37534	0.11544		1.37534	0.12288
1.37526	0.1452		1.37526	0.14263		1.37526	0.16368		1.37526	0.16786		1.37526	0.17647		1.37526	0.16841		1.37526	0.1864		1.37526	0.21628		1.37526	0.22111		1.37526	0.20217		1.37526	0.21878		1.37526	0.19229		1.37526	0.22418		1.37526	0.22319		1.37526	0.09244		1.37526	0.11088		1.37526	0.1232
1.37518	0.1468		1.37518	0.14442		1.37518	0.16322		1.37518	0.16577		1.37518	0.17687		1.37518	0.16754		1.37518	0.1888		1.37518	0.21639		1.37518	0.22235		1.37518	0.20087		1.37518	0.21842		1.37518	0.19537		1.37518	0.21096		1.37518	0.2175		1.37518	0.0966		1.37518	0.115		1.37518	0.1274
1.37511	0.14824		1.37511	0.14423		1.37511	0.1658		1.37511	0.16636		1.37511	0.17914		1.37511	0.17348		1.37511	0.18878		1.37511	0.21355		1.37511	0.22052		1.37511	0.20697		1.37511	0.22245		1.37511	0.19522		1.37511	0.20892		1.37511	0.2266		1.37511	0.09001		1.37511	0.11929		1.37511	0.12605
1.37503	0.14865		1.37503	0.14605		1.37503	0.16529		1.37503	0.16883		1.37503	0.18082		1.37503	0.17365		1.37503	0.18766		1.37503	0.216		1.37503	0.22422		1.37503	0.20927		1.37503	0.22642		1.37503	0.18876		1.37503	0.21825		1.37503	0.23238		1.37503	0.09313		1.37503	0.11359		1.37503	0.1268
1.37495	0.15015		1.37495	0.14927		1.37495	0.16668		1.37495	0.16717		1.37495	0.18119		1.37495	0.17425		1.37495	0.18911		1.37495	0.22033		1.37495	0.22731		1.37495	0.20754		1.37495	0.22616		1.37495	0.1908		1.37495	0.21948		1.37495	0.21843		1.37495	0.09283		1.37495	0.11328		1.37495	0.12859
1.3749	0.14952		1.3749	0.14918		1.3749	0.16987		1.3749	0.17032		1.3749	0.17891		1.3749	0.17323		1.3749	0.19263		1.3749	0.22038		1.3749	0.22424		1.3749	0.20902		1.3749	0.22783		1.3749	0.19648		1.3749	0.22016		1.3749	0.23182		1.3749	0.09532		1.3749	0.11606		1.3749	0.13024
1.37482	0.15173		1.37482	0.14922		1.37482	0.16802		1.37482	0.16974		1.37482	0.18445		1.37482	0.17702		1.37482	0.19407		1.37482	0.22312		1.37482	0.23084		1.37482	0.20743		1.37482	0.22776		1.37482	0.19323		1.37482	0.22001		1.37482	0.22464		1.37482	0.09898		1.37482	0.1077		1.37482	0.12774
1.37475	0.15418		1.37475	0.15034		1.37475	0.16606		1.37475	0.17044		1.37475	0.1845		1.37475	0.17652		1.37475	0.19453		1.37475	0.22437		1.37475	0.2279		1.37475	0.20762		1.37475	0.22373		1.37475	0.19075		1.37475	0.22223		1.37475	0.20908		1.37475	0.09898		1.37475	0.10454		1.37475	0.12851
1.37467	0.155		1.37467	0.15561		1.37467	0.16745		1.37467	0.17305		1.37467	0.18441		1.37467	0.17581		1.37467	0.19675		1.37467	0.22453		1.37467	0.22937		1.37467	0.21059		1.37467	0.23196		1.37467	0.19916		1.37467	0.22208		1.37467	0.22144		1.37467	0.09345		1.37467	0.12114		1.37467	0.1366
1.37459	0.15687		1.37459	0.15075		1.37459	0.17218		1.37459	0.17768		1.37459	0.18728		1.37459	0.18259		1.37459	0.19833		1.37459	0.22448		1.37459	0.22808		1.37459	0.21267		1.37459	0.23488		1.37459	0.19716		1.37459	0.23255		1.37459	0.25475		1.37459	0.09436		1.37459	0.11902		1.37459	0.12758
1.37451	0.15815		1.37451	0.15242		1.37451	0.17109		1.37451	0.1788		1.37451	0.19203		1.37451	0.18049		1.37451	0.199		1.37451	0.22444		1.37451	0.23128		1.37451	0.21295		1.37451	0.22969		1.37451	0.19979		1.37451	0.21471		1.37451	0.21407		1.37451	0.08978		1.37451	0.11692		1.37451	0.13734
1.37444	0.16048		1.37444	0.15485		1.37444	0.17312		1.37444	0.17674		1.37444	0.18673		1.37444	0.18245		1.37444	0.2022		1.37444	0.22798		1.37444	0.2377		1.37444	0.21557		1.37444	0.23367		1.37444	0.19529		1.37444	0.21338		1.37444	0.21666		1.37444	0.10178		1.37444	0.12839		1.37444	0.12839
1.37436	0.16212		1.37436	0.15936		1.37436	0.17354		1.37436	0.17807		1.37436	0.19119		1.37436	0.18013		1.37436	0.20315		1.37436	0.23083		1.37436	0.23522		1.37436	0.21818		1.37436	0.23447		1.37436	0.19725		1.37436	0.22032		1.37436	0.22902		1.37436	0.09907		1.37436	0.11383		1.37436	0.1284
1.37428	0.15978		1.37428	0.15983		1.37428	0.17493		1.37428	0.17845		1.37428	0.1937		1.37428	0.18424		1.37428	0.20607		1.37428	0.22501		1.37428	0.24173		1.37428	0.22053		1.37428	0.2371		1.37428	0.20796		1.37428	0.20719		1.37428	0.21207		1.37428	0.1092		1.37428	0.12423		1.37428	0.13898
1.3742	0.162		1.3742	0.16444		1.3742	0.1775		1.3742	0.17947		1.3742	0.19252		1.3742	0.18471		1.3742	0.20653		1.3742	0.23074		1.3742	0.23429		1.3742	0.22162		1.3742	0.23635		1.3742	0.20385		1.3742	0.21766		1.3742	0.237		1.3742	0.10824		1.3742	0.12415		1.3742	0.13399
1.37413	0.16072		1.37413	0.16295		1.37413	0.1764		1.37413	0.18091		1.37413	0.19394		1.37413	0.18474		1.37413	0.20148		1.37413	0.2306		1.37413	0.23658		1.37413	0.21644		1.37413	0.23502		1.37413	0.20831		1.37413	0.23758		1.37413	0.24657		1.37413	0.10728		1.37413	0.12303		1.37413	0.14205
1.37405	0.1641		1.37405	0.16343		1.37405	0.18157		1.37405	0.18289		1.37405	0.19739		1.37405	0.18682		1.37405	0.20814		1.37405	0.23473		1.37405	0.23887		1.37405	0.21842		1.37405	0.24258		1.37405	0.19996		1.37405	0.21973		1.37405	0.20868		1.37405	0.10269		1.37405	0.13447		1.37405	0.14202
1.37397	0.16538		1.37397	0.1663		1.37397	0.18123		1.37397	0.18167		1.37397	0.19686		1.37397	0.19039		1.37397	0.20627		1.37397	0.23509		1.37397	0.24308		1.37397	0.22596		1.37397	0.23497		1.37397	0.20846		1.37397	0.23611		1.37397	0.23501		1.37397	0.09999		1.37397	0.13348		1.37397	0.13962
1.3739	0.16713		1.3739	0.1647		1.3739	0.18456		1.3739	0.18789		1.3739	0.19749		1.3739	0.1901		1.3739	0.20933		1.3739	0.23465		1.3739	0.24124		1.3739	0.22508		1.3739	0.24407		1.3739	0.20724		1.3739	0.23242		1.3739	0.23062		1.3739	0.1093		1.3739	0.13042		1.3739	0.14215
1.37382	0.16667		1.37382	0.16823		1.37382	0.18584		1.37382	0.18562		1.37382	0.19964		1.37382	0.19068		1.37382	0.21197		1.37382	0.23898		1.37382	0.24454		1.37382	0.22653		1.37382	0.24496		1.37382	0.20717		1.37382	0.21458		1.37382	0.21646		1.37382	0.09829		1.37382	0.12313		1.37382	0.14217
1.37374	0.17005		1.37374	0.16815		1.37374	0.1855		1.37374	0.18632		1.37374	0.19962		1.37374	0.19489		1.37374	0.21327		1.37374	0.23585		1.37374	0.24417		1.37374	0.22476		1.37374	0.23813		1.37374	0.20941		1.37374	0.23213		1.37374	0.23441		1.37374	0.11207		1.37374	0.11783		1.37374	0.14697
1.37366	0.17215		1.37366	0.17026		1.37366	0.18257		1.37366	0.18415		1.37366	0.20292		1.37366	0.19236		1.37366	0.21422		1.37366	0.2384		1.37366	0.24343		1.37366	0.2263		1.37366	0.24878		1.37366	0.20886		1.37366	0.22019		1.37366	0.21049		1.37366	0.10457		1.37366	0.13227		1.37366	0.14105
1.37359	0.1753		1.37359	0.16943		1.37359	0.18882		1.37359	0.19313		1.37359	0.20492		1.37359	0.19497		1.37359	0.21242		1.37359	0.24144		1.37359	0.24544		1.37359	0.22748		1.37359	0.24697		1.37359	0.2111		1.37359	0.2165		1.37359	0.20191		1.37359	0.11364		1.37359	0.12375		1.37359	0.14083
1.37351	0.17064		1.37351	0.17143		1.37351	0.18891		1.37351	0.18852		1.37351	0.20469		1.37351	0.19715		1.37351	0.21576		1.37351	0.24598		1.37351	0.25021		1.37351	0.23466		1.37351	0.24612		1.37351	0.21411		1.37351	0.24232		1.37351	0.22824		1.37351	0.12001		1.37351	0.12885		1.37351	0.15212
1.37343	0.17402		1.37343	0.1658		1.37343	0.18965		1.37343	0.1873		1.37343	0.20192		1.37343	0.19751		1.37343	0.21819		1.37343	0.24215		1.37343	0.25066		1.37343	0.23118		1.37343	0.24731		1.37343	0.21675		1.37343	0.23391		1.37343	0.24479		1.37343	0.11083		1.37343	0.12988		1.37343	0.15292
1.37336	0.17507		1.37336	0.17597		1.37336	0.19071		1.37336	0.19608		1.37336	0.2045		1.37336	0.20258		1.37336	0.21907		1.37336	0.2446		1.37336	0.24937		1.37336	0.23281		1.37336	0.2481		1.37336	0.2083		1.37336	0.23849		1.37336	0.22366		1.37336	0.11182		1.37336	0.13514		1.37336	0.14154
1.37328	0.17635		1.37328	0.17862		1.37328	0.19221		1.37328	0.19879		1.37328	0.2086		1.37328	0.20176		1.37328	0.22051		1.37328	0.24266		1.37328	0.25276		1.37328	0.23695		1.37328	0.24929		1.37328	0.21391		1.37328	0.23952		1.37328	0.23463		1.37328	0.11281		1.37328	0.1404		1.37328	0.15057
1.3732	0.1802		1.3732	0.17887		1.3732	0.19856		1.3732	0.1963		1.3732	0.20807		1.3732	0.19933		1.3732	0.22118		1.3732	0.25228		1.3732	0.25349		1.3732	0.23714		1.3732	0.24999		1.3732	0.22001		1.3732	0.24764		1.3732	0.23862		1.3732	0.11379		1.3732	0.13417		1.3732	0.14897
1.37312	0.17974		1.37312	0.17499		1.37312	0.19682		1.37312	0.1953		1.37312	0.20877		1.37312	0.20194		1.37312	0.22297		1.37312	0.25064		1.37312	0.25568		1.37312	0.23358		1.37312	0.25252		1.37312	0.21811		1.37312	0.2357		1.37312	0.2454		1.37312	0.11384		1.37312	0.13106		1.37312	0.15799
1.37305	0.18405		1.37305	0.1808		1.37305	0.19281		1.37305	0.19898		1.37305	0.20918		1.37305	0.20605		1.37305	0.22456		1.37305	0.2488		1.37305	0.25265		1.37305	0.23995		1.37305	0.24926		1.37305	0.22141		1.37305	0.22375		1.37305	0.24521		1.37305	0.1176		1.37305	0.13213		1.37305	0.14739
1.37297	0.1823		1.37297	0.18509		1.37297	0.19646		1.37297	0.20052		1.37297	0.20938		1.37297	0.20587		1.37297	0.22529		1.37297	0.24786		1.37297	0.25641		1.37297	0.23871		1.37297	0.25218		1.37297	0.21942		1.37297	0.22715		1.37297	0.22686		1.37297	0.11675		1.37297	0.14369		1.37297	0.14498
1.37289	0.18429		1.37289	0.18218		1.37289	0.19742		1.37289	0.20175		1.37289	0.21391		1.37289	0.20537		1.37289	0.22349		1.37289	0.24742		1.37289	0.25438		1.37289	0.24142		1.37289	0.25192		1.37289	0.2258		1.37289	0.21639		1.37289	0.22388		1.37289	0.12422		1.37289	0.14897		1.37289	0.1647
1.37282	0.183		1.37282	0.19094		1.37282	0.1988		1.37282	0.20266		1.37282	0.21656		1.37282	0.20766		1.37282	0.23206		1.37282	0.25206		1.37282	0.26007		1.37282	0.246		1.37282	0.24982		1.37282	0.22333		1.37282	0.2363		1.37282	0.25021		1.37282	0.1252		1.37282	0.13224		1.37282	0.15652
1.37274	0.18872		1.37274	0.18694		1.37274	0.20678		1.37274	0.20517		1.37274	0.21532		1.37274	0.2093		1.37274	0.22172		1.37274	0.25371		1.37274	0.25612		1.37274	0.24011		1.37274	0.25969		1.37274	0.21748		1.37274	0.24796		1.37274	0.23186		1.37274	0.128		1.37274	0.1427		1.37274	0.15568
1.37266	0.18767		1.37266	0.1872		1.37266	0.20072		1.37266	0.20587		1.37266	0.21587		1.37266	0.2118		1.37266	0.23388		1.37266	0.25585		1.37266	0.26373		1.37266	0.24111		1.37266	0.2603		1.37266	0.2256		1.37266	0.2549		1.37266	0.23306		1.37266	0.13263		1.37266	0.1521		1.37266	0.16549
1.37258	0.19175		1.37258	0.18952		1.37258	0.20804		1.37258	0.20763		1.37258	0.21643		1.37258	0.21227		1.37258	0.23088		1.37258	0.25631		1.37258	0.26446		1.37258	0.24964		1.37258	0.26032		1.37258	0.22881		1.37258	0.22762		1.37258	0.22449		1.37258	0.12062		1.37258	0.13741		1.37258	0.16219
1.37251	0.19268		1.37251	0.18836		1.37251	0.20576		1.37251	0.20992		1.37251	0.22298		1.37251	0.20941		1.37251	0.22964		1.37251	0.25517		1.37251	0.26812		1.37251	0.24992		1.37251	0.26256		1.37251	0.22392		1.37251	0.22865		1.37251	0.23128		1.37251	0.12898		1.37251	0.15524		1.37251	0.16547
1.37243	0.19397		1.37243	0.18895		1.37243	0.20423		1.37243	0.2103		1.37243	0.22202		1.37243	0.21684		1.37243	0.23496		1.37243	0.26319		1.37243	0.26481		1.37243	0.2486		1.37243	0.25651		1.37243	0.22434		1.37243	0.24031		1.37243	0.22689		1.37243	0.13274		1.37243	0.14268		1.37243	0.15893
1.37235	0.19618		1.37235	0.19519		1.37235	0.21177		1.37235	0.21015		1.37235	0.2228		1.37235	0.21409		1.37235	0.23309		1.37235	0.26036		1.37235	0.25893		1.37235	0.24638		1.37235	0.26242		1.37235	0.22764		1.37235	0.24253		1.37235	0.22112		1.37235	0.1328		1.37235	0.15529		1.37235	0.17045
1.37228	0.19665		1.37228	0.19338		1.37228	0.21067		1.37228	0.2118		1.37228	0.21945		1.37228	0.21177		1.37228	0.23665		1.37228	0.26081		1.37228	0.26893		1.37228	0.24594		1.37228	0.26138		1.37228	0.23287		1.37228	0.23531		1.37228	0.24884		1.37228	0.12726		1.37228	0.15213		1.37228	0.16304
1.3722	0.19572		1.3722	0.19734		1.3722	0.21098		1.3722	0.2125		1.3722	0.22789		1.3722	0.21899		1.3722	0.23696		1.3722	0.26027		1.3722	0.27122		1.3722	0.25339		1.3722	0.26276		1.3722	0.22914		1.3722	0.23988		1.3722	0.2319		1.3722	0.11798		1.3722	0.16364		1.3722	0.16052
1.37212	0.2012		1.37212	0.19803		1.37212	0.21086		1.37212	0.21065		1.37212	0.22476		1.37212	0.21303		1.37212	0.24094		1.37212	0.26431		1.37212	0.26809		1.37212	0.25413		1.37212	0.25796		1.37212	0.23197		1.37212	0.23384		1.37212	0.23171		1.37212	0.13095		1.37212	0.15099		1.37212	0.16621
1.37205	0.1991		1.37205	0.19817		1.37205	0.21635		1.37205	0.21708		1.37205	0.22698		1.37205	0.22099		1.37205	0.23808		1.37205	0.26815		1.37205	0.26625		1.37205	0.2468		1.37205	0.26561		1.37205	0.23142		1.37205	0.25612		1.37205	0.25524		1.37205	0.13373		1.37205	0.16041		1.37205	0.17028
1.37197	0.19957		1.37197	0.2005		1.37197	0.2145		1.37197	0.21523		1.37197	0.23144		1.37197	0.22092		1.37197	0.24178		1.37197	0.26432		1.37197	0.27313		1.37197	0.25587		1.37197	0.26805		1.37197	0.23347		1.37197	0.2371		1.37197	0.24249		1.37197	0.14303		1.37197	0.16041		1.37197	0.16616
1.37189	0.20318		1.37189	0.20032		1.37189	0.21934		1.37189	0.2189		1.37189	0.22838		1.37189	0.22396		1.37189	0.23765		1.37189	0.26239		1.37189	0.27331		1.37189	0.25678		1.37189	0.26894		1.37189	0.23244		1.37189	0.24522		1.37189	0.23811		1.37189	0.14403		1.37189	0.1678		1.37189	0.16455
1.37181	0.20528		1.37181	0.20526		1.37181	0.22256		1.37181	0.2178		1.37181	0.22966		1.37181	0.22185		1.37181	0.24353		1.37181	0.26762		1.37181	0.27486		1.37181	0.25169		1.37181	0.268		1.37181	0.23738		1.37181	0.23918		1.37181	0.25606		1.37181	0.14317		1.37181	0.16363		1.37181	0.17199
1.37174	0.2061		1.37174	0.20497		1.37174	0.21769		1.37174	0.21998		1.37174	0.23152		1.37174	0.22435		1.37174	0.24709		1.37174	0.26927		1.37174	0.27605		1.37174	0.25708		1.37174	0.27092		1.37174	0.23693		1.37174	0.24611		1.37174	0.24191		1.37174	0.1395		1.37174	0.15313		1.37174	0.17036
1.37166	0.21181		1.37166	0.20435		1.37166	0.22037		1.37166	0.21962		1.37166	0.23598		1.37166	0.22846		1.37166	0.24656		1.37166	0.2748		1.37166	0.27586		1.37166	0.25818		1.37166	0.27549		1.37166	0.24139		1.37166	0.23417		1.37166	0.23474		1.37166	0.13674		1.37166	0.16891		1.37166	0.17694
1.37158	0.21333		1.37158	0.20995		1.37158	0.22564		1.37158	0.22669		1.37158	0.23516		1.37158	0.2255		1.37158	0.24391		1.37158	0.27028		1.37158	0.2731		1.37158	0.25981		1.37158	0.27455		1.37158	0.24123		1.37158	0.25055		1.37158	0.24711		1.37158	0.13955		1.37158	0.16574		1.37158	0.18597
1.37151	0.20937		1.37151	0.20944		1.37151	0.22541		1.37151	0.22059		1.37151	0.23644		1.37151	0.22854		1.37151	0.25276		1.37151	0.27461		1.37151	0.2797		1.37151	0.26197		1.37151	0.27283		1.37151	0.23789		1.37151	0.23979		1.37151	0.26367		1.37151	0.14887		1.37151	0.16995		1.37151	0.18927
1.37143	0.21322		1.37143	0.21384		1.37143	0.22281		1.37143	0.2249		1.37143	0.23678		1.37143	0.22761		1.37143	0.25406		1.37143	0.27786		1.37143	0.27905		1.37143	0.26513		1.37143	0.27035		1.37143	0.24225		1.37143	0.23375		1.37143	0.23974		1.37143	0.14429		1.37143	0.16893		1.37143	0.17199
1.37135	0.21345		1.37135	0.21257		1.37135	0.22603		1.37135	0.22857		1.37135	0.23755		1.37135	0.22829		1.37135	0.25289		1.37135	0.2803		1.37135	0.27758		1.37135	0.26147		1.37135	0.28071		1.37135	0.23641		1.37135	0.24187		1.37135	0.25491		1.37135	0.14439		1.37135	0.17533		1.37135	0.17949
1.37128	0.21951		1.37128	0.21435		1.37128	0.22601		1.37128	0.22629		1.37128	0.2402		1.37128	0.2355		1.37128	0.25666		1.37128	0.28175		1.37128	0.28666		1.37128	0.26678		1.37128	0.27793		1.37128	0.24221		1.37128	0.23701		1.37128	0.23936		1.37128	0.15289		1.37128	0.18176		1.37128	0.19445
1.3712	0.218		1.3712	0.21155		1.3712	0.23193		1.3712	0.22933		1.3712	0.2469		1.3712	0.23104		1.3712	0.25217		1.3712	0.28031		1.3712	0.28308		1.3712	0.26446		1.3712	0.27747		1.3712	0.23916		1.3712	0.24277		1.3712	0.25453		1.3712	0.16233		1.3712	0.17869		1.3712	0.18547
1.37112	0.22045		1.37112	0.2166		1.37112	0.23623		1.37112	0.23162		1.37112	0.24768		1.37112	0.2344		1.37112	0.2539		1.37112	0.28216		1.37112	0.28197		1.37112	0.26565		1.37112	0.27393		1.37112	0.24189		1.37112	0.25207		1.37112	0.22921		1.37112	0.15871		1.37112	0.17771		1.37112	0.19381
1.37105	0.22103		1.37105	0.22165		1.37105	0.23017		1.37105	0.22786		1.37105	0.24621		1.37105	0.23294		1.37105	0.25471		1.37105	0.28401		1.37105	0.286		1.37105	0.26755		1.37105	0.28283		1.37105	0.24606		1.37105	0.25075		1.37105	0.24717		1.37105	0.156		1.37105	0.17777		1.37105	0.19139
1.37097	0.22418		1.37097	0.22038		1.37097	0.23523		1.37097	0.23567		1.37097	0.24388		1.37097	0.23619		1.37097	0.25883		1.37097	0.28377		1.37097	0.28627		1.37097	0.26649		1.37097	0.27678		1.37097	0.24705		1.37097	0.25415		1.37097	0.26094		1.37097	0.15047		1.37097	0.17887		1.37097	0.19558
1.37089	0.22733		1.37089	0.22042		1.37089	0.23845		1.37089	0.23882		1.37089	0.24718		1.37089	0.23998		1.37089	0.25815		1.37089	0.28402		1.37089	0.29076		1.37089	0.26624		1.37089	0.28443		1.37089	0.24622		1.37089	0.25637		1.37089	0.23841		1.37089	0.1552		1.37089	0.1916		1.37089	0.19727
1.37082	0.2243		1.37082	0.22296		1.37082	0.24016		1.37082	0.2359		1.37082	0.24991		1.37082	0.23841		1.37082	0.2627		1.37082	0.28816		1.37082	0.28855		1.37082	0.27163		1.37082	0.28726		1.37082	0.24962		1.37082	0.26331		1.37082	0.2452		1.37082	0.16834		1.37082	0.17152		1.37082	0.2031
1.37074	0.23083		1.37074	0.22213		1.37074	0.23788		1.37074	0.24159		1.37074	0.24533		1.37074	0.24091		1.37074	0.26421		1.37074	0.28951		1.37074	0.29139		1.37074	0.27076		1.37074	0.2839		1.37074	0.24859		1.37074	0.23957		1.37074	0.26176		1.37074	0.16185		1.37074	0.18318		1.37074	0.20063
1.37066	0.23013		1.37066	0.22227		1.37066	0.23484		1.37066	0.24165		1.37066	0.24994		1.37066	0.24609		1.37066	0.26396		1.37066	0.28947		1.37066	0.29377		1.37066	0.27866		1.37066	0.28943		1.37066	0.2493		1.37066	0.26067		1.37066	0.26716		1.37066	0.16284		1.37066	0.18638		1.37066	0.2048
1.37059	0.23316		1.37059	0.22786		1.37059	0.24206		1.37059	0.24384		1.37059	0.25374		1.37059	0.24527		1.37059	0.26787		1.37059	0.2942		1.37059	0.29248		1.37059	0.27026		1.37059	0.28531		1.37059	0.2552		1.37059	0.26171		1.37059	0.2544		1.37059	0.16198		1.37059	0.18113		1.37059	0.19572
1.37051	0.23281		1.37051	0.23019		1.37051	0.24064		1.37051	0.2439		1.37051	0.25351		1.37051	0.24938		1.37051	0.26064		1.37051	0.29207		1.37051	0.29624		1.37051	0.27663		1.37051	0.28273		1.37051	0.25359		1.37051	0.26157		1.37051	0.2598		1.37051	0.16584		1.37051	0.17804		1.37051	0.20495
1.37043	0.23549		1.37043	0.236		1.37043	0.24127		1.37043	0.24279		1.37043	0.25507		1.37043	0.24277		1.37043	0.26666		1.37043	0.29043		1.37043	0.29476		1.37043	0.27791		1.37043	0.29096		1.37043	0.25246		1.37043	0.26379		1.37043	0.25402		1.37043	0.17068		1.37043	0.1909		1.37043	0.19845
1.37036	0.23573		1.37036	0.23255		1.37036	0.24557		1.37036	0.23977		1.37036	0.25751		1.37036	0.24709		1.37036	0.27262		1.37036	0.29168		1.37036	0.29127		1.37036	0.27416		1.37036	0.28674		1.37036	0.2499		1.37036	0.2613		1.37036	0.25384		1.37036	0.17834		1.37036	0.1719		1.37036	0.20606
1.37028	0.24063		1.37028	0.23303		1.37028	0.24243		1.37028	0.24567		1.37028	0.25778		1.37028	0.24906		1.37028	0.26672		1.37028	0.29044		1.37028	0.29439		1.37028	0.27768		1.37028	0.29149		1.37028	0.2507		1.37028	0.247		1.37028	0.2718		1.37028	0.18501		1.37028	0.1964		1.37028	0.20946
1.3702	0.24238		1.3702	0.23786		1.3702	0.24921		1.3702	0.24531		1.3702	0.25378		1.3702	0.24888		1.3702	0.26866		1.3702	0.29369		1.3702	0.29796		1.3702	0.27805		1.3702	0.29152		1.3702	0.25795		1.3702	0.26338		1.3702	0.25485		1.3702	0.17		1.3702	0.19425		1.3702	0.21359
1.37012	0.24459		1.37012	0.23964		1.37012	0.24898		1.37012	0.24973		1.37012	0.2581		1.37012	0.24881		1.37012	0.27151		1.37012	0.29723		1.37012	0.2997		1.37012	0.28121		1.37012	0.29454		1.37012	0.25683		1.37012	0.2597		1.37012	0.25467		1.37012	0.17466		1.37012	0.19311		1.37012	0.20684
1.37005	0.24284		1.37005	0.23902		1.37005	0.25306		1.37005	0.25297		1.37005	0.26183		1.37005	0.2556		1.37005	0.27246		1.37005	0.29718		1.37005	0.30318		1.37005	0.28472		1.37005	0.28713		1.37005	0.26302		1.37005	0.23832		1.37005	0.25169		1.37005	0.17087		1.37005	0.2058		1.37005	0.20177
1.36997	0.24669		1.36997	0.24145		1.36997	0.25164		1.36997	0.25208		1.36997	0.26282		1.36997	0.25349		1.36997	0.27369		1.36997	0.29704		1.36997	0.2996		1.36997	0.28501		1.36997	0.29218		1.36997	0.25621		1.36997	0.23465		1.36997	0.23754		1.36997	0.17841		1.36997	0.20048		1.36997	0.20591
1.36989	0.24436		1.36989	0.2428		1.36989	0.25379		1.36989	0.25522		1.36989	0.26208		1.36989	0.25417		1.36989	0.27746		1.36989	0.29959		1.36989	0.29968		1.36989	0.28252		1.36989	0.29674		1.36989	0.2548		1.36989	0.26165		1.36989	0.28482		1.36989	0.1738		1.36989	0.20267		1.36989	0.21847
1.36982	0.24751		1.36982	0.24262		1.36982	0.2555		1.36982	0.25018		1.36982	0.26011		1.36982	0.25657		1.36982	0.28398		1.36982	0.30362		1.36982	0.30692		1.36982	0.28576		1.36982	0.29493		1.36982	0.25763		1.36982	0.26859		1.36982	0.25252		1.36982	0.18049		1.36982	0.18997		1.36982	0.21189
1.36974	0.25147		1.36974	0.24342		1.36974	0.25581		1.36974	0.25694		1.36974	0.26695		1.36974	0.25757		1.36974	0.279		1.36974	0.30468		1.36974	0.30398		1.36974	0.28453		1.36974	0.29602		1.36974	0.25515		1.36974	0.26963		1.36974	0.25512		1.36974	0.18715		1.36974	0.19641		1.36974	0.20777
1.36966	0.25334		1.36966	0.24465		1.36966	0.26345		1.36966	0.26135		1.36966	0.26866		1.36966	0.25707		1.36966	0.2803		1.36966	0.30334		1.36966	0.30398		1.36966	0.28446		1.36966	0.30416		1.36966	0.26453		1.36966	0.26949		1.36966	0.25913		1.36966	0.17778		1.36966	0.20812		1.36966	0.2211
1.36959	0.25591		1.36959	0.24829		1.36959	0.25815		1.36959	0.25716		1.36959	0.26734		1.36959	0.26247		1.36959	0.28026		1.36959	0.30578		1.36959	0.30691		1.36959	0.29012		1.36959	0.30177		1.36959	0.26591		1.36959	0.25756		1.36959	0.25056		1.36959	0.18906		1.36959	0.19956		1.36959	0.22272
1.36951	0.2573		1.36951	0.25225		1.36951	0.26213		1.36951	0.26455		1.36951	0.27361		1.36951	0.26336		1.36951	0.28425		1.36951	0.30733		1.36951	0.30984		1.36951	0.28494		1.36951	0.29658		1.36951	0.26247		1.36951	0.26332		1.36951	0.25875		1.36951	0.18908		1.36951	0.20807		1.36951	0.22019
1.36943	0.2601		1.36943	0.2525		1.36943	0.2592		1.36943	0.26313		1.36943	0.27373		1.36943	0.25954		1.36943	0.28625		1.36943	0.30928		1.36943	0.31038		1.36943	0.29455		1.36943	0.30018		1.36943	0.26674		1.36943	0.26082		1.36943	0.26415		1.36943	0.18443		1.36943	0.21769		1.36943	0.22356
1.36936	0.25731		1.36936	0.25319		1.36936	0.26555		1.36936	0.26446		1.36936	0.27609		1.36936	0.26836		1.36936	0.2812		1.36936	0.30814		1.36936	0.31047		1.36936	0.29233		1.36936	0.30301		1.36936	0.26639		1.36936	0.26895		1.36936	0.25		1.36936	0.17513		1.36936	0.22098		1.36936	0.23785
1.36928	0.26407		1.36928	0.25312		1.36928	0.27039		1.36928	0.26707		1.36928	0.27369		1.36928	0.2654		1.36928	0.28787		1.36928	0.30461		1.36928	0.31111		1.36928	0.29217		1.36928	0.30178		1.36928	0.26777		1.36928	0.25229		1.36928	0.25261		1.36928	0.19036		1.36928	0.20084		1.36928	0.22129
1.36921	0.26559		1.36921	0.25719		1.36921	0.26778		1.36921	0.26639		1.36921	0.27894		1.36921	0.27079		1.36921	0.28881		1.36921	0.31313		1.36921	0.31514		1.36921	0.29577		1.36921	0.30316		1.36921	0.26356		1.36921	0.27811		1.36921	0.24963		1.36921	0.19337		1.36921	0.20954		1.36921	0.23233
1.36913	0.26535		1.36913	0.26082		1.36913	0.27176		1.36913	0.26464		1.36913	0.28044		1.36913	0.27201		1.36913	0.28899		1.36913	0.31189		1.36913	0.31211		1.36913	0.29758		1.36913	0.30463		1.36913	0.27496		1.36913	0.25556		1.36913	0.27597		1.36913	0.19829		1.36913	0.21934		1.36913	0.23001
1.36905	0.27118		1.36905	0.26053		1.36905	0.27293		1.36905	0.27193		1.36905	0.28352		1.36905	0.27505		1.36905	0.29022		1.36905	0.31733		1.36905	0.31715		1.36905	0.2985		1.36905	0.30707		1.36905	0.26719		1.36905	0.25542		1.36905	0.26183		1.36905	0.18998		1.36905	0.22272		1.36905	0.23606
1.36898	0.26943		1.36898	0.2683		1.36898	0.27799		1.36898	0.27518		1.36898	0.28336		1.36898	0.27326		1.36898	0.2961		1.36898	0.31938		1.36898	0.32182		1.36898	0.30085		1.36898	0.3127		1.36898	0.27368		1.36898	0.26591		1.36898	0.29375		1.36898	0.1996		1.36898	0.23465		1.36898	0.23873
1.3689	0.2692		1.3689	0.26605		1.3689	0.27527		1.3689	0.27407		1.3689	0.28327		1.3689	0.27941		1.3689	0.29536		1.3689	0.32043		1.3689	0.31576		1.3689	0.29666		1.3689	0.30877		1.3689	0.2662		1.3689	0.27167		1.3689	0.26006		1.3689	0.2054		1.3689	0.22402		1.3689	0.24218
1.36882	0.26944		1.36882	0.26304		1.36882	0.27925		1.36882	0.27105		1.36882	0.27977		1.36882	0.27602		1.36882	0.29757		1.36882	0.32078		1.36882	0.31933		1.36882	0.29516		1.36882	0.30715		1.36882	0.27268		1.36882	0.26563		1.36882	0.26267		1.36882	0.20739		1.36882	0.22944		1.36882	0.23972
1.36874	0.27795		1.36874	0.27027		1.36874	0.27923		1.36874	0.2744		1.36874	0.28684		1.36874	0.27787		1.36874	0.29746		1.36874	0.31427		1.36874	0.32034		1.36874	0.29992		1.36874	0.30959		1.36874	0.27223		1.36874	0.27376		1.36874	0.26807		1.36874	0.21224		1.36874	0.22524		1.36874	0.23981
1.36867	0.2783		1.36867	0.27662		1.36867	0.27695		1.36867	0.27383		1.36867	0.29064		1.36867	0.2762		1.36867	0.29834		1.36867	0.3202		1.36867	0.3251		1.36867	0.30209		1.36867	0.31281		1.36867	0.27101		1.36867	0.27244		1.36867	0.25672		1.36867	0.21432		1.36867	0.22969		1.36867	0.23998
1.36859	0.27876		1.36859	0.27034		1.36859	0.28028		1.36859	0.27537		1.36859	0.29142		1.36859	0.27495		1.36859	0.2983		1.36859	0.31926		1.36859	0.32666		1.36859	0.3048		1.36859	0.30849		1.36859	0.27326		1.36859	0.28057		1.36859	0.27328		1.36859	0.21742		1.36859	0.25357		1.36859	0.24779
1.36852	0.28378		1.36852	0.27496		1.36852	0.27595		1.36852	0.27979		1.36852	0.28865		1.36852	0.28013		1.36852	0.29988		1.36852	0.3234		1.36852	0.32307		1.36852	0.30052		1.36852	0.3118		1.36852	0.27984		1.36852	0.28161		1.36852	0.28566		1.36852	0.21007		1.36852	0.22797		1.36852	0.24213
1.36844	0.28296		1.36844	0.27565		1.36844	0.28381		1.36844	0.28261		1.36844	0.28913		1.36844	0.28584		1.36844	0.30203		1.36844	0.32335		1.36844	0.32619		1.36844	0.3018		1.36844	0.3183		1.36844	0.27718		1.36844	0.2744		1.36844	0.25337		1.36844	0.22641		1.36844	0.23242		1.36844	0.25662
1.36836	0.2853		1.36836	0.27416		1.36836	0.29221		1.36836	0.28235		1.36836	0.29627		1.36836	0.2862		1.36836	0.30206		1.36836	0.32868		1.36836	0.32811		1.36836	0.30746		1.36836	0.31388		1.36836	0.28212		1.36836	0.27544		1.36836	0.28669		1.36836	0.21793		1.36836	0.23571		1.36836	0.25499
1.36828	0.28623		1.36828	0.27539		1.36828	0.28842		1.36828	0.28624		1.36828	0.3008		1.36828	0.28838		1.36828	0.30816		1.36828	0.32625		1.36828	0.33416		1.36828	0.30999		1.36828	0.32105		1.36828	0.27936		1.36828	0.25643		1.36828	0.27674		1.36828	0.22562		1.36828	0.24761		1.36828	0.2584
1.36821	0.29206		1.36821	0.27761		1.36821	0.29218		1.36821	0.28694		1.36821	0.29622		1.36821	0.28478		1.36821	0.31144		1.36821	0.3286		1.36821	0.33094		1.36821	0.31109		1.36821	0.31597		1.36821	0.28171		1.36821	0.26337		1.36821	0.25841		1.36821	0.2315		1.36821	0.24559		1.36821	0.25686
1.36813	0.29031		1.36813	0.28288		1.36813	0.29087		1.36813	0.28604		1.36813	0.2996		1.36813	0.28696		1.36813	0.30709		1.36813	0.33074		1.36813	0.33314		1.36813	0.31397		1.36813	0.32111		1.36813	0.28106		1.36813	0.26678		1.36813	0.27218		1.36813	0.21655		1.36813	0.25991		1.36813	0.25885
1.36806	0.29754		1.36806	0.28836		1.36806	0.29215		1.36806	0.29025		1.36806	0.29849		1.36806	0.2916		1.36806	0.31234		1.36806	0.32771		1.36806	0.32891		1.36806	0.3122		1.36806	0.32577		1.36806	0.28591		1.36806	0.27018		1.36806	0.25943		1.36806	0.23029		1.36806	0.24947		1.36806	0.25416
1.36798	0.29463		1.36798	0.28284		1.36798	0.29667		1.36798	0.29254		1.36798	0.30064		1.36798	0.288		1.36798	0.31569		1.36798	0.32797		1.36798	0.33102		1.36798	0.31204		1.36798	0.32146		1.36798	0.28488		1.36798	0.27123		1.36798	0.28578		1.36798	0.23347		1.36798	0.25193		1.36798	0.25785
1.3679	0.29556		1.3679	0.28963		1.3679	0.30151		1.3679	0.29621		1.3679	0.30373		1.3679	0.29757		1.3679	0.316		1.3679	0.33719		1.3679	0.33285		1.3679	0.32174		1.3679	0.32428		1.3679	0.29012		1.3679	0.2652		1.3679	0.25628		1.3679	0.24123		1.3679	0.24007		1.3679	0.2647
1.36783	0.29614		1.36783	0.29337		1.36783	0.29782		1.36783	0.29191		1.36783	0.30551		1.36783	0.29161		1.36783	0.31378		1.36783	0.33615		1.36783	0.33834		1.36783	0.31773		1.36783	0.3272		1.36783	0.28023		1.36783	0.28276		1.36783	0.26308		1.36783	0.21529		1.36783	0.26053		1.36783	0.27218
1.36775	0.3029		1.36775	0.28786		1.36775	0.30277		1.36775	0.29102		1.36775	0.30441		1.36775	0.30322		1.36775	0.32065		1.36775	0.3364		1.36775	0.33816		1.36775	0.31856		1.36775	0.33013		1.36775	0.28913		1.36775	0.27319		1.36775	0.27965		1.36775	0.23999		1.36775	0.26356		1.36775	0.27194
1.36767	0.30302		1.36767	0.29726		1.36767	0.30113		1.36767	0.29926		1.36767	0.30749		1.36767	0.29383		1.36767	0.31969		1.36767	0.33626		1.36767	0.33714		1.36767	0.31571		1.36767	0.32562		1.36767	0.28406		1.36767	0.27305		1.36767	0.27249		1.36767	0.24375		1.36767	0.26778		1.36767	0.26758
1.3676	0.30489		1.3676	0.29752		1.3676	0.305		1.3676	0.29858		1.3676	0.31058		1.3676	0.29429		1.3676	0.32022		1.3676	0.34129		1.3676	0.34016		1.3676	0.32281		1.3676	0.32738		1.3676	0.28592		1.3676	0.2623		1.3676	0.2737		1.3676	0.24486		1.3676	0.25598		1.3676	0.27024
1.36752	0.30827		1.36752	0.29483		1.36752	0.30639		1.36752	0.30055		1.36752	0.30983		1.36752	0.29894		1.36752	0.32258		1.36752	0.33976		1.36752	0.33787		1.36752	0.3231		1.36752	0.32684		1.36752	0.2821		1.36752	0.26807		1.36752	0.26794		1.36752	0.24519		1.36752	0.27473		1.36752	0.285
1.36744	0.3106		1.36744	0.30151		1.36744	0.30832		1.36744	0.30273		1.36744	0.31119		1.36744	0.30079		1.36744	0.32353		1.36744	0.33862		1.36744	0.34006		1.36744	0.32617		1.36744	0.33014		1.36744	0.28974		1.36744	0.28563		1.36744	0.26915		1.36744	0.25808		1.36744	0.27297		1.36744	0.27523
1.36737	0.31492		1.36737	0.30493		1.36737	0.30668		1.36737	0.31044		1.36737	0.31391		1.36737	0.30608		1.36737	0.32454		1.36737	0.34704		1.36737	0.34106		1.36737	0.3209		1.36737	0.32921		1.36737	0.28929		1.36737	0.27842		1.36737	0.26059		1.36737	0.24887		1.36737	0.27007		1.36737	0.27391
1.36729	0.31049		1.36729	0.30932		1.36729	0.31271		1.36729	0.30487		1.36729	0.31042		1.36729	0.30965		1.36729	0.32754		1.36729	0.3464		1.36729	0.34721		1.36729	0.32487		1.36729	0.3303		1.36729	0.28567		1.36729	0.27357		1.36729	0.27158		1.36729	0.25395		1.36729	0.28121		1.36729	0.29036
1.36722	0.31643		1.36722	0.30468		1.36722	0.31442		1.36722	0.30706		1.36722	0.31466		1.36722	0.30498		1.36722	0.33124		1.36722	0.35024		1.36722	0.34885		1.36722	0.3222		1.36722	0.33139		1.36722	0.29244		1.36722	0.29231		1.36722	0.25744		1.36722	0.25987		1.36722	0.27916		1.36722	0.2666
1.36714	0.32319		1.36714	0.30874		1.36714	0.31019		1.36714	0.31211		1.36714	0.31623		1.36714	0.30652		1.36714	0.32471		1.36714	0.34293		1.36714	0.34931		1.36714	0.32249		1.36714	0.33364		1.36714	0.28824		1.36714	0.291		1.36714	0.28518		1.36714	0.24647		1.36714	0.27375		1.36714	0.28371
1.36706	0.3232		1.36706	0.31499		1.36706	0.31935		1.36706	0.3092		1.36706	0.32047		1.36706	0.30409		1.36706	0.32833		1.36706	0.34587		1.36706	0.34563		1.36706	0.32601		1.36706	0.33251		1.36706	0.29136		1.36706	0.28025		1.36706	0.28081		1.36706	0.26196		1.36706	0.28797		1.36706	0.28546
1.36699	0.32191		1.36699	0.31176		1.36699	0.32009		1.36699	0.31138		1.36699	0.32385		1.36699	0.31195		1.36699	0.33048		1.36699	0.35409		1.36699	0.35113		1.36699	0.32899		1.36699	0.33157		1.36699	0.29813		1.36699	0.27304		1.36699	0.26388		1.36699	0.25825		1.36699	0.29355		1.36699	0.28984
1.36691	0.32681		1.36691	0.31616		1.36691	0.31986		1.36691	0.31325		1.36691	0.31956		1.36691	0.31091		1.36691	0.3358		1.36691	0.35514		1.36691	0.35067		1.36691	0.3308		1.36691	0.33662		1.36691	0.30366		1.36691	0.26701		1.36691	0.28464		1.36691	0.26715		1.36691	0.30031		1.36691	0.2815
1.36683	0.32506		1.36683	0.31739		1.36683	0.32006		1.36683	0.31246		1.36683	0.32236		1.36683	0.31631		1.36683	0.33724		1.36683	0.35261		1.36683	0.35204		1.36683	0.33001		1.36683	0.33665		1.36683	0.29579		1.36683	0.27631		1.36683	0.26492		1.36683	0.26837		1.36683	0.29509		1.36683	0.30312
1.36676	0.33043		1.36676	0.32037		1.36676	0.32458		1.36676	0.3087		1.36676	0.32545		1.36676	0.31677		1.36676	0.33213		1.36676	0.35943		1.36676	0.3502		1.36676	0.33953		1.36676	0.3333		1.36676	0.30324		1.36676	0.27854		1.36676	0.28428		1.36676	0.2734		1.36676	0.2701		1.36676	0.29988
1.36668	0.33124		1.36668	0.32041		1.36668	0.33071		1.36668	0.32066		1.36668	0.32362		1.36668	0.31703		1.36668	0.33463		1.36668	0.3572		1.36668	0.35542		1.36668	0.32522		1.36668	0.34288		1.36668	0.29972		1.36668	0.28785		1.36668	0.27433		1.36668	0.28027		1.36668	0.303		1.36668	0.29138
1.36661	0.33835		1.36661	0.32012		1.36661	0.32864		1.36661	0.31934		1.36661	0.32988		1.36661	0.31996		1.36661	0.33409		1.36661	0.35278		1.36661	0.35597		1.36661	0.33725		1.36661	0.33963		1.36661	0.301		1.36661	0.27828		1.36661	0.29649		1.36661	0.26289		1.36661	0.28875		1.36661	0.29821
1.36653	0.34092		1.36653	0.32397		1.36653	0.32949		1.36653	0.32258		1.36653	0.33478		1.36653	0.32085		1.36653	0.34174		1.36653	0.3601		1.36653	0.3577		1.36653	0.33915		1.36653	0.33734		1.36653	0.30344		1.36653	0.29584		1.36653	0.29073		1.36653	0.27255		1.36653	0.31608		1.36653	0.30073
1.36645	0.34104		1.36645	0.32542		1.36645	0.33315		1.36645	0.32392		1.36645	0.33006		1.36645	0.32721		1.36645	0.34509		1.36645	0.36115		1.36645	0.361		1.36645	0.3415		1.36645	0.34886		1.36645	0.30069		1.36645	0.30515		1.36645	0.28915		1.36645	0.27452		1.36645	0.30622		1.36645	0.30929
1.36638	0.34174		1.36638	0.33101		1.36638	0.33799		1.36638	0.3244		1.36638	0.33351		1.36638	0.32939		1.36638	0.3454		1.36638	0.36469		1.36638	0.35861		1.36638	0.33588		1.36638	0.34232		1.36638	0.29995		1.36638	0.25428		1.36638	0.26943		1.36638	0.28137		1.36638	0.31505		1.36638	0.29991
1.3663	0.34092		1.3663	0.33672		1.3663	0.34099		1.3663	0.33233		1.3663	0.3316		1.3663	0.32		1.3663	0.34663		1.3663	0.36465		1.3663	0.36457		1.3663	0.34315		1.3663	0.34621		1.3663	0.30075		1.3663	0.29191		1.3663	0.26646		1.3663	0.28538		1.3663	0.31626		1.3663	0.31374
1.36622	0.34512		1.36622	0.33294		1.36622	0.33763		1.36622	0.3275		1.36622	0.34112		1.36622	0.32561		1.36622	0.34504		1.36622	0.36212		1.36622	0.36282		1.36622	0.33548		1.36622	0.33823		1.36622	0.30426		1.36622	0.28234		1.36622	0.27605		1.36622	0.29622		1.36622	0.30874		1.36622	0.31218
1.36615	0.35107		1.36615	0.3333		1.36615	0.33858		1.36615	0.32607		1.36615	0.33452		1.36615	0.32875		1.36615	0.34803		1.36615	0.36287		1.36615	0.36538		1.36615	0.34446		1.36615	0.34627		1.36615	0.31132		1.36615	0.28929		1.36615	0.25912		1.36615	0.29838		1.36615	0.32539		1.36615	0.32182
1.36607	0.3499		1.36607	0.33683		1.36607	0.33641		1.36607	0.33708		1.36607	0.33978		1.36607	0.33361		1.36607	0.35512		1.36607	0.37179		1.36607	0.36813		1.36607	0.34358		1.36607	0.34668		1.36607	0.31068		1.36607	0.26438		1.36607	0.28547		1.36607	0.28699		1.36607	0.32343		1.36607	0.31948
1.366	0.35783		1.366	0.34591		1.366	0.34632		1.366	0.34532		1.366	0.342		1.366	0.33365		1.366	0.35409		1.366	0.36956		1.366	0.36455		1.366	0.34603		1.366	0.34758		1.366	0.30215		1.366	0.26189		1.366	0.27273		1.366	0.30669		1.366	0.3171		1.366	0.31372
1.36592	0.36028		1.36592	0.34431		1.36592	0.35116		1.36592	0.33284		1.36592	0.34573		1.36592	0.34097		1.36592	0.35518		1.36592	0.37748		1.36592	0.36876		1.36592	0.34793		1.36592	0.35176		1.36592	0.30902		1.36592	0.29362		1.36592	0.27953		1.36592	0.29049		1.36592	0.32179		1.36592	0.3097
1.36584	0.35993		1.36584	0.3462		1.36584	0.34694		1.36584	0.33673		1.36584	0.35034		1.36584	0.33383		1.36584	0.35966		1.36584	0.37783		1.36584	0.36921		1.36584	0.35001		1.36584	0.35141		1.36584	0.30838		1.36584	0.28759		1.36584	0.27935		1.36584	0.31028		1.36584	0.33092		1.36584	0.31864
1.36577	0.36599		1.36577	0.35005		1.36577	0.3521		1.36577	0.33976		1.36577	0.35082		1.36577	0.33805		1.36577	0.35969		1.36577	0.37381		1.36577	0.36921		1.36577	0.34619		1.36577	0.35771		1.36577	0.3116		1.36577	0.29926		1.36577	0.27639		1.36577	0.30773		1.36577	0.32797		1.36577	0.33452
1.36569	0.36483		1.36569	0.35346		1.36569	0.35284		1.36569	0.35013		1.36569	0.35037		1.36569	0.33841		1.36569	0.3564		1.36569	0.37257		1.36569	0.37654		1.36569	0.34657		1.36569	0.35601		1.36569	0.30923		1.36569	0.30503		1.36569	0.27202		1.36569	0.29836		1.36569	0.32722		1.36569	0.32452
1.36561	0.36436		1.36561	0.34729		1.36561	0.35423		1.36561	0.34742		1.36561	0.35295		1.36561	0.34455		1.36561	0.36377		1.36561	0.38049		1.36561	0.37213		1.36561	0.3516		1.36561	0.35352		1.36561	0.30656		1.36561	0.30136		1.36561	0.2872		1.36561	0.31724		1.36561	0.33195		1.36561	0.33781
1.36554	0.36774		1.36554	0.35866		1.36554	0.35885		1.36554	0.35184		1.36554	0.34967		1.36554	0.3463		1.36554	0.36719		1.36554	0.37896		1.36554	0.37828		1.36554	0.34984		1.36554	0.35857		1.36554	0.31421		1.36554	0.29061		1.36554	0.28424		1.36554	0.30476		1.36554	0.33105		1.36554	0.34408
1.36546	0.36937		1.36546	0.35859		1.36546	0.35646		1.36546	0.34712		1.36546	0.35637		1.36546	0.34623		1.36546	0.3627		1.36546	0.37712		1.36546	0.37478		1.36546	0.35022		1.36546	0.3585		1.36546	0.31318		1.36546	0.27042		1.36546	0.2701		1.36546	0.31267		1.36546	0.33996		1.36546	0.34846
1.36538	0.37683		1.36538	0.3632		1.36538	0.36411		1.36538	0.3441		1.36538	0.35411		1.36538	0.35055		1.36538	0.36492		1.36538	0.38166		1.36538	0.37753		1.36538	0.35526		1.36538	0.36017		1.36538	0.31669		1.36538	0.27973		1.36538	0.24061		1.36538	0.33515		1.36538	0.34103		1.36538	0.35016
1.36531	0.37252		1.36531	0.36182		1.36531	0.36916		1.36531	0.35457		1.36531	0.35452		1.36531	0.35531		1.36531	0.37158		1.36531	0.3857		1.36531	0.37826		1.36531	0.35779		1.36531	0.35683		1.36531	0.31557		1.36531	0.30792		1.36531	0.30884		1.36531	0.32049		1.36531	0.34653		1.36531	0.34578
1.36523	0.37952		1.36523	0.36404		1.36523	0.36699		1.36523	0.35782		1.36523	0.36433		1.36523	0.35031		1.36523	0.36717		1.36523	0.38545		1.36523	0.38321		1.36523	0.35924		1.36523	0.36043		1.36523	0.32119		1.36523	0.31369		1.36523	0.28353		1.36523	0.33519		1.36523	0.37088		1.36523	0.3475
1.36516	0.3794		1.36516	0.36146		1.36516	0.36568		1.36516	0.35639		1.36516	0.36171		1.36516	0.3527		1.36516	0.37609		1.36516	0.3886		1.36516	0.37595		1.36516	0.36106		1.36516	0.36394		1.36516	0.32133		1.36516	0.3112		1.36516	0.27917		1.36516	0.31083		1.36516	0.37316		1.36516	0.35275
1.36508	0.3843		1.36508	0.36879		1.36508	0.36512		1.36508	0.35879		1.36508	0.36429		1.36508	0.35199		1.36508	0.37407		1.36508	0.38636		1.36508	0.38448		1.36508	0.36771		1.36508	0.35412		1.36508	0.32184		1.36508	0.27567		1.36508	0.28598		1.36508	0.34715		1.36508	0.34779		1.36508	0.36412
1.365	0.38954		1.365	0.37188		1.365	0.36791		1.365	0.35673		1.365	0.36549		1.365	0.35599		1.365	0.37939		1.365	0.3906		1.365	0.38695		1.365	0.3595		1.365	0.3696		1.365	0.31937		1.365	0.2956		1.365	0.2844		1.365	0.34342		1.365	0.35791		1.365	0.35039
1.36493	0.38593		1.36493	0.37726		1.36493	0.37739		1.36493	0.3655		1.36493	0.36721		1.36493	0.36107		1.36493	0.38034		1.36493	0.39434		1.36493	0.39135		1.36493	0.36525		1.36493	0.36528		1.36493	0.32586		1.36493	0.29194		1.36493	0.28284		1.36493	0.34075		1.36493	0.37479		1.36493	0.34368
1.36485	0.39281		1.36485	0.37435		1.36485	0.3709		1.36485	0.36226		1.36485	0.37528		1.36485	0.36014		1.36485	0.37812		1.36485	0.39699		1.36485	0.38502		1.36485	0.37012		1.36485	0.36579		1.36485	0.32012		1.36485	0.29535		1.36485	0.29383		1.36485	0.3431		1.36485	0.38516		1.36485	0.35881
1.36478	0.39491		1.36478	0.38245		1.36478	0.37844		1.36478	0.37114		1.36478	0.36933		1.36478	0.36339		1.36478	0.3816		1.36478	0.39883		1.36478	0.38464		1.36478	0.3636		1.36478	0.37432		1.36478	0.3268		1.36478	0.30112		1.36478	0.27969		1.36478	0.35243		1.36478	0.37677		1.36478	0.3558
1.3647	0.40074		1.3647	0.38303		1.3647	0.37648		1.3647	0.36876		1.3647	0.37321		1.3647	0.36129		1.3647	0.37853		1.3647	0.39899		1.3647	0.39023		1.3647	0.37473		1.3647	0.37116		1.3647	0.32626		1.3647	0.30689		1.3647	0.28929		1.3647	0.348		1.3647	0.3572		1.3647	0.36671
1.36462	0.39666		1.36462	0.38514		1.36462	0.38369		1.36462	0.36754		1.36462	0.37413		1.36462	0.36593		1.36462	0.38089		1.36462	0.39955		1.36462	0.3961		1.36462	0.36929		1.36462	0.37264		1.36462	0.33112		1.36462	0.30204		1.36462	0.29889		1.36462	0.37193		1.36462	0.37976		1.36462	0.36438
1.36455	0.40319		1.36455	0.38485		1.36455	0.38044		1.36455	0.37217		1.36455	0.37939		1.36455	0.36468		1.36455	0.38092		1.36455	0.39751		1.36455	0.39087		1.36455	0.36994		1.36455	0.36929		1.36455	0.322		1.36455	0.30191		1.36455	0.28336		1.36455	0.35033		1.36455	0.38424		1.36455	0.36003
1.36447	0.40272		1.36447	0.38968		1.36447	0.38722		1.36447	0.37053		1.36447	0.37192		1.36447	0.36686		1.36447	0.38399		1.36447	0.39976		1.36447	0.39169		1.36447	0.36934		1.36447	0.37068		1.36447	0.32474		1.36447	0.30061		1.36447	0.29436		1.36447	0.36493		1.36447	0.39183		1.36447	0.37203
1.3644	0.40587		1.3644	0.38765		1.3644	0.38429		1.3644	0.37729		1.3644	0.37934		1.3644	0.37204		1.3644	0.38663		1.3644	0.40011		1.3644	0.38801		1.3644	0.37519		1.3644	0.37505		1.3644	0.32824		1.3644	0.29694		1.3644	0.26905		1.3644	0.35982		1.3644	0.37822		1.3644	0.37614
1.36432	0.40995		1.36432	0.39237		1.36432	0.39377		1.36432	0.37437		1.36432	0.37874		1.36432	0.37422		1.36432	0.39209		1.36432	0.40156		1.36432	0.3981		1.36432	0.37396		1.36432	0.37875		1.36432	0.32982		1.36432	0.30035		1.36432	0.2954		1.36432	0.35583		1.36432	0.40152		1.36432	0.38824
1.36424	0.41543		1.36424	0.39633		1.36424	0.38868		1.36424	0.38612		1.36424	0.38436		1.36424	0.37062		1.36424	0.38958		1.36424	0.4066		1.36424	0.39965		1.36424	0.37354		1.36424	0.37733		1.36424	0.3314		1.36424	0.28252		1.36424	0.31059		1.36424	0.36974		1.36424	0.39941		1.36424	0.36829
1.36417	0.41718		1.36417	0.40214		1.36417	0.39795		1.36417	0.38278		1.36417	0.38903		1.36417	0.37933		1.36417	0.39398		1.36417	0.41074		1.36417	0.3991		1.36417	0.37831		1.36417	0.37649		1.36417	0.3375		1.36417	0.29656		1.36417	0.30762		1.36417	0.37986		1.36417	0.39409		1.36417	0.37551
1.36409	0.41893		1.36409	0.39629		1.36409	0.39621		1.36409	0.38741		1.36409	0.38995		1.36409	0.38366		1.36409	0.39832		1.36409	0.40671		1.36409	0.40395		1.36409	0.37708		1.36409	0.38261		1.36409	0.33119		1.36409	0.28109		1.36409	0.29349		1.36409	0.38114		1.36409	0.39881		1.36409	0.37051
1.36402	0.41648		1.36402	0.40657		1.36402	0.39662		1.36402	0.38524		1.36402	0.38675		1.36402	0.38123		1.36402	0.39461		1.36402	0.40836		1.36402	0.40413		1.36402	0.38275		1.36402	0.3781		1.36402	0.34008		1.36402	0.3022		1.36402	0.28774		1.36402	0.3636		1.36402	0.3934		1.36402	0.39864
1.36394	0.42406		1.36394	0.40879		1.36394	0.4047		1.36394	0.38466		1.36394	0.3933		1.36394	0.37848		1.36394	0.39697		1.36394	0.40971		1.36394	0.40486		1.36394	0.37659		1.36394	0.37649		1.36394	0.33453		1.36394	0.31623		1.36394	0.29454		1.36394	0.38938		1.36394	0.39463		1.36394	0.38475
1.36386	0.42219		1.36386	0.41013		1.36386	0.40436		1.36386	0.39449		1.36386	0.3935		1.36386	0.38634		1.36386	0.403		1.36386	0.40818		1.36386	0.4055		1.36386	0.38817		1.36386	0.38241		1.36386	0.33901		1.36386	0.30077		1.36386	0.31113		1.36386	0.38654		1.36386	0.43158		1.36386	0.39795
1.36379	0.43315		1.36379	0.40636		1.36379	0.40888		1.36379	0.39232		1.36379	0.39261		1.36379	0.3912		1.36379	0.40366		1.36379	0.41729		1.36379	0.40687		1.36379	0.38157		1.36379	0.3781		1.36379	0.33461		1.36379	0.31008		1.36379	0.29699		1.36379	0.37384		1.36379	0.42051		1.36379	0.38753
1.36371	0.437		1.36371	0.41184		1.36371	0.41242		1.36371	0.39663		1.36371	0.39786		1.36371	0.39006		1.36371	0.40165		1.36371	0.42083		1.36371	0.40943		1.36371	0.38598		1.36371	0.38295		1.36371	0.34197		1.36371	0.29225		1.36371	0.29543		1.36371	0.38683		1.36371	0.42848		1.36371	0.40692
1.36364	0.43688		1.36364	0.41787		1.36364	0.41219		1.36364	0.39744		1.36364	0.39582		1.36364	0.39942		1.36364	0.4076		1.36364	0.41671		1.36364	0.41493		1.36364	0.3861		1.36364	0.3883		1.36364	0.34413		1.36364	0.29685		1.36364	0.29246		1.36364	0.41077		1.36364	0.43092		1.36364	0.40623
1.36356	0.43875		1.36356	0.42161		1.36356	0.4071		1.36356	0.39495		1.36356	0.40114		1.36356	0.39464		1.36356	0.40728		1.36356	0.41826		1.36356	0.41327		1.36356	0.38138		1.36356	0.38823		1.36356	0.33453		1.36356	0.31914		1.36356	0.2909		1.36356	0.40515		1.36356	0.43233		1.36356	0.40825
1.36349	0.44271		1.36349	0.42339		1.36349	0.42101		1.36349	0.40202		1.36349	0.40315		1.36349	0.38975		1.36349	0.40816		1.36349	0.41921		1.36349	0.41565		1.36349	0.39394		1.36349	0.39087		1.36349	0.3391		1.36349	0.29778		1.36349	0.31586		1.36349	0.38869		1.36349	0.42819		1.36349	0.42262
1.36341	0.44295		1.36341	0.42256		1.36341	0.42746		1.36341	0.40208		1.36341	0.40833		1.36341	0.39225		1.36341	0.41369		1.36341	0.42504		1.36341	0.41684		1.36341	0.38841		1.36341	0.39003		1.36341	0.34251		1.36341	0.29057		1.36341	0.28916		1.36341	0.43065		1.36341	0.44537		1.36341	0.40628
1.36333	0.45088		1.36333	0.4251		1.36333	0.42399		1.36333	0.40618		1.36333	0.41069		1.36333	0.40428		1.36333	0.414		1.36333	0.42351		1.36333	0.41702		1.36333	0.39211		1.36333	0.39363		1.36333	0.34534		1.36333	0.31286		1.36333	0.29597		1.36333	0.39827		1.36333	0.44117		1.36333	0.40831
1.36326	0.45554		1.36326	0.4344		1.36326	0.42516		1.36326	0.40943		1.36326	0.41045		1.36326	0.40454		1.36326	0.41714		1.36326	0.42715		1.36326	0.416		1.36326	0.39455		1.36326	0.39318		1.36326	0.34413		1.36326	0.29858		1.36326	0.30418		1.36326	0.43716		1.36326	0.4481		1.36326	0.43134
1.36318	0.45647		1.36318	0.43923		1.36318	0.42979		1.36318	0.40906		1.36318	0.41296		1.36318	0.39643		1.36318	0.41357		1.36318	0.429		1.36318	0.41545		1.36318	0.39413		1.36318	0.39273		1.36318	0.34551		1.36318	0.31261		1.36318	0.30819		1.36318	0.42042		1.36318	0.45831		1.36318	0.41471
1.3631	0.45496		1.3631	0.43589		1.3631	0.42977		1.3631	0.407		1.3631	0.41099		1.3631	0.40225		1.3631	0.41882		1.3631	0.42806		1.3631	0.42003		1.3631	0.39756		1.3631	0.38996		1.3631	0.34728		1.3631	0.28771		1.3631	0.29406		1.3631	0.43736		1.3631	0.46846		1.3631	0.43233
1.36303	0.46114		1.36303	0.43832		1.36303	0.43019		1.36303	0.41619		1.36303	0.41928		1.36303	0.40476		1.36303	0.42076		1.36303	0.43469		1.36303	0.42452		1.36303	0.39535		1.36303	0.39714		1.36303	0.35484		1.36303	0.31		1.36303	0.2939		1.36303	0.4285		1.36303	0.46064		1.36303	0.43412
1.36295	0.4581		1.36295	0.44228		1.36295	0.43222		1.36295	0.41859		1.36295	0.41615		1.36295	0.40694		1.36295	0.42269		1.36295	0.43275		1.36295	0.42846		1.36295	0.39842		1.36295	0.39543		1.36295	0.34813		1.36295	0.32522		1.36295	0.29373		1.36295	0.4346		1.36295	0.45737		1.36295	0.43598
1.36288	0.46475		1.36288	0.43665		1.36288	0.43695		1.36288	0.42609		1.36288	0.42285		1.36288	0.40976		1.36288	0.42893		1.36288	0.43848		1.36288	0.42671		1.36288	0.39424		1.36288	0.39923		1.36288	0.35184		1.36288	0.30975		1.36288	0.3145		1.36288	0.44579		1.36288	0.47336		1.36288	0.44941
1.3628	0.46685		1.3628	0.4502		1.3628	0.43953		1.3628	0.4185		1.3628	0.42261		1.3628	0.41162		1.3628	0.42579		1.3628	0.43018		1.3628	0.42514		1.3628	0.39883		1.3628	0.39936		1.3628	0.35794		1.3628	0.30963		1.3628	0.2878		1.3628	0.45811		1.3628	0.49288		1.3628	0.44095
1.36273	0.46487		1.36273	0.45067		1.36273	0.43951		1.36273	0.41983		1.36273	0.42497		1.36273	0.41487		1.36273	0.4297		1.36273	0.44128		1.36273	0.43046		1.36273	0.40307		1.36273	0.39852		1.36273	0.35037		1.36273	0.3154		1.36273	0.2988		1.36273	0.45359		1.36273	0.46063		1.36273	0.43693
1.36265	0.47419		1.36265	0.45397		1.36265	0.43842		1.36265	0.42361		1.36265	0.43232		1.36265	0.41052		1.36265	0.43157		1.36265	0.43905		1.36265	0.42624		1.36265	0.4047		1.36265	0.40299		1.36265	0.35947		1.36265	0.33298		1.36265	0.30562		1.36265	0.44997		1.36265	0.49819		1.36265	0.45403
1.36257	0.48364		1.36257	0.45554		1.36257	0.43883		1.36257	0.42601		1.36257	0.42724		1.36257	0.42202		1.36257	0.42948		1.36257	0.44638		1.36257	0.43357		1.36257	0.41163		1.36257	0.40341		1.36257	0.34814		1.36257	0.32695		1.36257	0.30405		1.36257	0.46309		1.36257	0.4893		1.36257	0.45857
1.3625	0.48201		1.3625	0.45143		1.3625	0.455		1.3625	0.42596		1.3625	0.43249		1.3625	0.42484		1.3625	0.43367		1.3625	0.45131		1.3625	0.43182		1.3625	0.40288		1.3625	0.40373		1.3625	0.36079		1.3625	0.33509		1.3625	0.2983		1.3625	0.44414		1.3625	0.50167		1.3625	0.44879
1.36242	0.48597		1.36242	0.45343		1.36242	0.44905		1.36242	0.43027		1.36242	0.43088		1.36242	0.42177		1.36242	0.43815		1.36242	0.445		1.36242	0.43347		1.36242	0.41096		1.36242	0.40387		1.36242	0.35785		1.36242	0.31727		1.36242	0.30372		1.36242	0.46997		1.36242	0.49928		1.36242	0.45573
1.36235	0.48714		1.36235	0.46458		1.36235	0.45691		1.36235	0.43225		1.36235	0.42833		1.36235	0.43349		1.36235	0.43917		1.36235	0.44933		1.36235	0.43621		1.36235	0.41368		1.36235	0.40969		1.36235	0.35577		1.36235	0.32186		1.36235	0.30215		1.36235	0.4799		1.36235	0.48454		1.36235	0.4636
1.36227	0.48993		1.36227	0.46614		1.36227	0.46089		1.36227	0.43613		1.36227	0.43821		1.36227	0.43106		1.36227	0.44011		1.36227	0.44272		1.36227	0.43392		1.36227	0.40941		1.36227	0.40122		1.36227	0.36025		1.36227	0.30876		1.36227	0.30338		1.36227	0.47996		1.36227	0.49246		1.36227	0.45654
1.3622	0.49681		1.3622	0.47566		1.3622	0.46184		1.3622	0.44108		1.3622	0.44224		1.3622	0.42724		1.3622	0.44487		1.3622	0.45692		1.3622	0.44446		1.3622	0.40639		1.3622	0.40782		1.3622	0.36124		1.3622	0.32397		1.3622	0.31159		1.3622	0.49002		1.3622	0.52525		1.3622	0.44951
1.36212	0.49845		1.36212	0.47526		1.36212	0.46193		1.36212	0.44443		1.36212	0.44106		1.36212	0.43671		1.36212	0.44603		1.36212	0.45568		1.36212	0.44354		1.36212	0.41716		1.36212	0.41171		1.36212	0.36437		1.36212	0.31323		1.36212	0.30723		1.36212	0.46418		1.36212	0.51628		1.36212	0.46369
1.36204	0.49751		1.36204	0.48172		1.36204	0.463		1.36204	0.44481		1.36204	0.44725		1.36204	0.43021		1.36204	0.44888		1.36204	0.45504		1.36204	0.4417		1.36204	0.41845		1.36204	0.40615		1.36204	0.35747		1.36204	0.34497		1.36204	0.30148		1.36204	0.49425		1.36204	0.5051		1.36204	0.48678
1.36197	0.50264		1.36197	0.47904		1.36197	0.46708		1.36197	0.43818		1.36197	0.44774		1.36197	0.43828		1.36197	0.45047		1.36197	0.4545		1.36197	0.44123		1.36197	0.41149		1.36197	0.41883		1.36197	0.36243		1.36197	0.30472		1.36197	0.29015		1.36197	0.48261		1.36197	0.51897		1.36197	0.46672
1.36189	0.50451		1.36189	0.48082		1.36189	0.47084		1.36189	0.44238		1.36189	0.4501		1.36189	0.44293		1.36189	0.45177		1.36189	0.45635		1.36189	0.44168		1.36189	0.41948		1.36189	0.41558		1.36189	0.36988		1.36189	0.31286		1.36189	0.31232		1.36189	0.49317		1.36189	0.53086		1.36189	0.48141
1.36182	0.50917		1.36182	0.48314		1.36182	0.46618		1.36182	0.45423		1.36182	0.44697		1.36182	0.43857		1.36182	0.45109		1.36182	0.45382		1.36182	0.44627		1.36182	0.42122		1.36182	0.41069		1.36182	0.37204		1.36182	0.33398		1.36182	0.3289		1.36182	0.52592		1.36182	0.54179		1.36182	0.48208
1.36174	0.51453		1.36174	0.48819		1.36174	0.4788		1.36174	0.45536		1.36174	0.45641		1.36174	0.44022		1.36174	0.45642		1.36174	0.45735		1.36174	0.4492		1.36174	0.4224		1.36174	0.42211		1.36174	0.37073		1.36174	0.32323		1.36174	0.32734		1.36174	0.49452		1.36174	0.54582		1.36174	0.48531
1.36167	0.51861		1.36167	0.48529		1.36167	0.47371		1.36167	0.45053		1.36167	0.453		1.36167	0.44615		1.36167	0.45031		1.36167	0.46389		1.36167	0.45075		1.36167	0.427		1.36167	0.41809		1.36167	0.37251		1.36167	0.31249		1.36167	0.30903		1.36167	0.49178		1.36167	0.537		1.36167	0.50687
1.36159	0.51955		1.36159	0.48412		1.36159	0.47898		1.36159	0.45357		1.36159	0.45103		1.36159	0.44619		1.36159	0.46282		1.36159	0.45966		1.36159	0.45424		1.36159	0.42802		1.36159	0.42256		1.36159	0.37351		1.36159	0.33361		1.36159	0.32282		1.36159	0.51269		1.36159	0.55157		1.36159	0.49335
1.36151	0.51815		1.36151	0.49364		1.36151	0.48673		1.36151	0.4635		1.36151	0.45924		1.36151	0.45458		1.36151	0.4704		1.36151	0.46629		1.36151	0.45964		1.36151	0.43171		1.36151	0.42848		1.36151	0.37134		1.36151	0.3382		1.36151	0.32545		1.36151	0.52733		1.36151	0.53185		1.36151	0.50181
1.36144	0.52922		1.36144	0.50043		1.36144	0.48812		1.36144	0.46739		1.36144	0.46319		1.36144	0.45676		1.36144	0.45936		1.36144	0.46575		1.36144	0.4567		1.36144	0.43497		1.36144	0.42929		1.36144	0.37783		1.36144	0.34044		1.36144	0.31551		1.36144	0.53903		1.36144	0.54737		1.36144	0.50679
1.36136	0.53237		1.36136	0.4972		1.36136	0.49317		1.36136	0.4734		1.36136	0.46744		1.36136	0.45766		1.36136	0.46778		1.36136	0.47078		1.36136	0.46055		1.36136	0.43875		1.36136	0.4216		1.36136	0.37681		1.36136	0.32616		1.36136	0.33489		1.36136	0.52806		1.36136	0.57231		1.36136	0.5121
1.36129	0.53704		1.36129	0.5102		1.36129	0.49801		1.36129	0.46666		1.36129	0.4664		1.36129	0.45491		1.36129	0.46521		1.36129	0.47363		1.36129	0.46559		1.36129	0.42866		1.36129	0.42994		1.36129	0.37898		1.36129	0.32958		1.36129	0.35427		1.36129	0.5485		1.36129	0.5659		1.36129	0.49824
1.36121	0.53645		1.36121	0.51481		1.36121	0.49551		1.36121	0.46715		1.36121	0.47007		1.36121	0.45988		1.36121	0.46975		1.36121	0.4709		1.36121	0.46127		1.36121	0.43801		1.36121	0.42659		1.36121	0.38325		1.36121	0.33654		1.36121	0.34992		1.36121	0.55404		1.36121	0.5789		1.36121	0.51291
1.36114	0.54228		1.36114	0.51757		1.36114	0.50089		1.36114	0.47921		1.36114	0.47431		1.36114	0.46099		1.36114	0.4738		1.36114	0.47832		1.36114	0.46255		1.36114	0.43543		1.36114	0.42286		1.36114	0.3752		1.36114	0.34585		1.36114	0.31904		1.36114	0.5563		1.36114	0.6098		1.36114	0.50332
1.36106	0.54765		1.36106	0.51739		1.36106	0.5039		1.36106	0.48267		1.36106	0.47436		1.36106	0.46349		1.36106	0.4689		1.36106	0.48107		1.36106	0.46888		1.36106	0.43788		1.36106	0.43294		1.36106	0.38652		1.36106	0.33629		1.36106	0.28816		1.36106	0.55604		1.36106	0.572		1.36106	0.51992
1.36098	0.55313		1.36098	0.52876		1.36098	0.50021		1.36098	0.48092		1.36098	0.48323		1.36098	0.46845		1.36098	0.47718		1.36098	0.48122		1.36098	0.46713		1.36098	0.43953		1.36098	0.43219		1.36098	0.38559		1.36098	0.32909		1.36098	0.28521		1.36098	0.55039		1.36098	0.60081		1.36098	0.5317
1.36091	0.55336		1.36091	0.52324		1.36091	0.50419		1.36091	0.48821		1.36091	0.47742		1.36091	0.46646		1.36091	0.47876		1.36091	0.48566		1.36091	0.46675		1.36091	0.43946		1.36091	0.4331		1.36091	0.38457		1.36091	0.32543		1.36091	0.31017		1.36091	0.56878		1.36091	0.59783		1.36091	0.51861
1.36083	0.55394		1.36083	0.52633		1.36083	0.50773		1.36083	0.48359		1.36083	0.4842		1.36083	0.47485		1.36083	0.47887		1.36083	0.48233		1.36083	0.46391		1.36083	0.43609		1.36083	0.44018		1.36083	0.38587		1.36083	0.32059		1.36083	0.3463		1.36083	0.55654		1.36083	0.58962		1.36083	0.51214
1.36076	0.55756		1.36076	0.53356		1.36076	0.5156		1.36076	0.49396		1.36076	0.48959		1.36076	0.47317		1.36076	0.48348		1.36076	0.48817		1.36076	0.47041		1.36076	0.44803		1.36076	0.43394		1.36076	0.38504		1.36076	0.35941		1.36076	0.31822		1.36076	0.57285		1.36076	0.61256		1.36076	0.52922
1.36068	0.55965		1.36068	0.5325		1.36068	0.51558		1.36068	0.49381		1.36068	0.48704		1.36068	0.47396		1.36068	0.47878		1.36068	0.48663		1.36068	0.47546		1.36068	0.44179		1.36068	0.43175		1.36068	0.39164		1.36068	0.34513		1.36068	0.34179		1.36068	0.56543		1.36068	0.595		1.36068	0.52619
1.36061	0.5628		1.36061	0.53385		1.36061	0.51891		1.36061	0.49185		1.36061	0.48586		1.36061	0.47829		1.36061	0.48135		1.36061	0.49047		1.36061	0.47636		1.36061	0.4471		1.36061	0.44472		1.36061	0.39216		1.36061	0.34972		1.36061	0.32068		1.36061	0.59905		1.36061	0.59437		1.36061	0.55509
1.36053	0.56933		1.36053	0.53454		1.36053	0.52094		1.36053	0.49308		1.36053	0.49184		1.36053	0.47982		1.36053	0.49698		1.36053	0.49113		1.36053	0.47957		1.36053	0.45161		1.36053	0.44746		1.36053	0.39105		1.36053	0.35432		1.36053	0.33588		1.36053	0.58421		1.36053	0.62862		1.36053	0.55346
1.36046	0.57248		1.36046	0.54667		1.36046	0.52816		1.36046	0.49654		1.36046	0.48907		1.36046	0.48608		1.36046	0.49672		1.36046	0.50004		1.36046	0.48471		1.36046	0.45271		1.36046	0.44045		1.36046	0.3934		1.36046	0.34594		1.36046	0.32455		1.36046	0.59112		1.36046	0.60802		1.36046	0.54441
1.36038	0.57982		1.36038	0.54692		1.36038	0.52361		1.36038	0.50435		1.36038	0.49874		1.36038	0.48558		1.36038	0.49478		1.36038	0.5005		1.36038	0.4813		1.36038	0.45068		1.36038	0.43749		1.36038	0.3946		1.36038	0.37178		1.36038	0.32159		1.36038	0.60095		1.36038	0.63163		1.36038	0.57352
1.36031	0.57854		1.36031	0.54728		1.36031	0.53298		1.36031	0.50059		1.36031	0.50088		1.36031	0.49279		1.36031	0.49947		1.36031	0.49976		1.36031	0.48332		1.36031	0.45107		1.36031	0.44582		1.36031	0.39599		1.36031	0.36104		1.36031	0.31724		1.36031	0.61994		1.36031	0.62812		1.36031	0.53074
1.36023	0.58379		1.36023	0.55614		1.36023	0.53512		1.36023	0.50203		1.36023	0.50006		1.36023	0.49369		1.36023	0.49809		1.36023	0.49833		1.36023	0.48955		1.36023	0.45378		1.36023	0.45233		1.36023	0.40287		1.36023	0.34676		1.36023	0.31429		1.36023	0.6071		1.36023	0.62942		1.36023	0.56555
1.36015	0.58659		1.36015	0.55531		1.36015	0.53597		1.36015	0.50634		1.36015	0.50554		1.36015	0.49844		1.36015	0.50193		1.36015	0.50824		1.36015	0.49422		1.36015	0.45247		1.36015	0.45371		1.36015	0.39925		1.36015	0.34664		1.36015	0.33367		1.36015	0.58946		1.36015	0.63437		1.36015	0.55345
1.36008	0.59008		1.36008	0.55959		1.36008	0.53724		1.36008	0.51373		1.36008	0.50573		1.36008	0.49302		1.36008	0.5033		1.36008	0.50501		1.36008	0.48908		1.36008	0.46137		1.36008	0.4466		1.36008	0.40045		1.36008	0.34062		1.36008	0.31396		1.36008	0.62919		1.36008	0.64856		1.36008	0.56639
1.36	0.60291		1.36	0.5726		1.36	0.5395		1.36	0.51368		1.36	0.51048		1.36	0.5043		1.36	0.51024		1.36	0.50706		1.36	0.48018		1.36	0.46471		1.36	0.45639		1.36	0.40916		1.36	0.3523		1.36	0.32916		1.36	0.6227		1.36	0.64454		1.36	0.58469
1.35993	0.59626		1.35993	0.56719		1.35993	0.55048		1.35993	0.51077		1.35993	0.51219		1.35993	0.49245		1.35993	0.50491		1.35993	0.51399		1.35993	0.49742		1.35993	0.45632		1.35993	0.45372		1.35993	0.40767		1.35993	0.35218		1.35993	0.3276		1.35993	0.61801		1.35993	0.67562		1.35993	0.57872
1.35985	0.59859		1.35985	0.55459		1.35985	0.54788		1.35985	0.51338		1.35985	0.51051		1.35985	0.49806		1.35985	0.50798		1.35985	0.50996		1.35985	0.49466		1.35985	0.46853		1.35985	0.44767		1.35985	0.40155		1.35985	0.35206		1.35985	0.32883		1.35985	0.60589		1.35985	0.66186		1.35985	0.57863
1.35978	0.60034		1.35978	0.5775		1.35978	0.54851		1.35978	0.52162		1.35978	0.51236		1.35978	0.5057		1.35978	0.51323		1.35978	0.50763		1.35978	0.49915		1.35978	0.46802		1.35978	0.46093		1.35978	0.40101		1.35978	0.33778		1.35978	0.33426		1.35978	0.64868		1.35978	0.67158		1.35978	0.60757
[truncated: 2,156 more rows]

## Sheet: Fig.2d
	CrSBr		CrSBr/FGT
Temperature	Peak energy	Standard Deviation	Peak energy	Standard Deviation
80	1.34357	0.00311	1.34993	0.0019
90	1.34283	0.00185	1.34777	0.00276
100	1.34197	0.00195	1.34783	0.00161
110	1.33907	0.0016	1.3471	0.00255
[truncated: 10 more rows]

## Sheet: Fig.2e
Temperature	ΔE	Standard Deviation
[truncated: 14 more rows]

[truncated: 15 more sheets: Fig.3c, Fig.3d, Fig.3e, Fig.3f, Fig.3i, Fig.3j, Fig.3k, Fig.3l, Fig.4b, Fig.4c, Fig.4d, Fig.4e, Fig.4g, Fig.4h, Fig.5c]
