# Supplementary material for: Spin-exciton coupling modified by interfacial magnetic interactions in a van der Waals heterostructure
Source: Nat Commun. 2026 Feb 10;17:2551. doi: 10.1038/s41467-026-69389-x (PMC13000211; doi:10.1038/s41467-026-69389-x)
Supplement: Supplementary file 4 — Source Data for Supplementary Information [file 41467_2026_69389_MOESM4_ESM.xlsx]

## Sheet: Fig.S1
2 Theta	Intensity
5	5666.67
5.02	4966.67
5.04	6116.67
5.06	5533.33
5.08	5633.33
5.1	5916.67
5.12	4916.67
5.14	4966.67
5.16	6750
5.18	6066.67
5.2	5633.33
5.22	4650
5.24	6000
5.26	5150
5.28	5600
5.3	5350
5.32	6433.33
5.34	5066.67
5.36	5050
5.38	5266.67
5.4	5583.33
5.42	5566.67
5.44	5550
5.46	5750
5.48	4933.33
5.5	6566.67
5.52	4683.33
5.54	4783.33
5.56	5816.67
5.58	6250
5.6	6000
5.62	4983.33
5.64	5133.33
5.66	5216.67
5.68	4766.67
5.7	5183.33
5.72	5383.33
5.74	5700
5.76	5516.67
5.78	5116.67
5.8	5266.67
5.82	4700
5.84	4583.33
5.86	5316.67
5.88	4916.67
5.9	4483.33
5.92	5200
5.94	5816.67
5.96	5533.33
5.98	5000
6	5033.33
6.02	4400
6.04	4483.33
6.06	5800
6.08	4866.67
6.1	4750
6.12	4833.33
6.14	4666.67
6.16	4900
6.18	4633.33
6.2	4666.67
6.22	4700
6.24	4983.33
6.26	5266.67
6.28	5050
6.3	4750
6.32	4633.33
6.34	4366.67
6.36	4900
6.38	4683.33
6.4	5350
6.42	4950
6.44	4066.67
6.46	4383.33
6.48	4616.67
6.5	4733.33
6.52	4766.67
6.54	4000
6.56	4883.33
6.58	4450
6.6	3733.33
6.62	4466.67
6.64	5066.67
6.66	4533.33
6.68	3633.33
6.7	4550
6.72	4083.33
6.74	4616.67
6.76	3816.67
6.78	3950
6.8	4800
6.82	4100
6.84	5316.67
6.86	3900
6.88	4300
6.9	4466.67
6.92	4316.67
6.94	5016.67
6.96	4333.33
6.98	4283.33
7	4400
7.02	4433.33
7.04	4016.67
7.06	4366.67
7.08	4216.67
7.1	3983.33
7.12	4366.67
7.14	4450
7.16	3700
7.18	4250
7.2	3883.33
7.22	3233.33
7.24	3866.67
7.26	3650
7.28	4150
7.3	3666.67
7.32	4416.67
7.34	3683.33
7.36	4316.67
7.38	4183.33
7.4	4033.33
7.42	3900
7.44	3716.67
7.46	3666.67
7.48	3783.33
7.5	4283.33
7.52	3400
7.54	4050
7.56	4366.67
7.58	4100
7.6	3650
7.62	4166.67
7.64	3750
7.66	3950
7.68	3650
7.7	3350
7.72	4316.67
7.74	3900
7.76	3900
7.78	4200
7.8	3600
7.82	3666.67
7.84	3616.67
7.86	3883.33
7.88	4266.67
7.9	3983.33
7.92	3733.33
7.94	3766.67
7.96	3516.67
7.98	3866.67
8	3816.67
8.02	3533.33
8.04	3133.33
8.06	3666.67
8.08	3900
8.1	3650
8.12	3450
8.14	3250
8.16	3466.67
8.18	3700
8.2	3500
8.22	3416.67
8.24	3483.33
8.26	3733.33
8.28	3383.33
8.3	3750
8.32	3850
8.34	3950
8.36	3433.33
8.38	3633.33
8.4	3300
8.42	3033.33
8.44	3650
8.46	3683.33
8.48	3050
8.5	3300
8.52	3433.33
8.54	3250
8.56	3500
8.58	3383.33
8.6	3616.67
8.62	3183.33
8.64	3716.67
8.66	3483.33
8.68	3516.67
8.7	3150
8.72	3566.67
8.74	3166.67
8.76	3733.33
8.78	3150
8.8	3466.67
8.82	3533.33
8.84	3766.67
8.86	3550
8.88	3333.33
8.9	3533.33
8.92	3383.33
8.94	3066.67
8.96	3133.33
8.98	3500
9	3383.33
9.02	2900
9.04	3233.33
9.06	3133.33
9.08	3633.33
9.1	3700
9.12	3183.33
9.14	3100
9.16	3066.67
9.18	3250
9.2	3516.67
9.22	3516.67
9.24	3566.67
9.26	3000
9.28	4000
9.3	3516.67
9.32	2833.33
9.34	3233.33
9.36	4200
9.38	3916.67
9.4	3816.67
9.42	3766.67
9.44	3633.33
9.46	3583.33
9.48	3683.33
9.5	3633.33
9.52	3766.67
9.54	4466.67
9.56	4716.67
9.58	4883.33
9.6	5683.33
9.62	5666.67
9.64	5783.33
9.66	4216.67
9.68	4666.67
9.7	4400
9.72	3550
9.74	3933.33
9.76	3950
9.78	3533.33
9.8	2766.67
9.82	3333.33
9.84	3200
9.86	3566.67
9.88	3283.33
9.9	3516.67
9.92	3083.33
9.94	3383.33
9.96	3250
9.98	3533.33
10	2900
10.02	2666.67
10.04	3066.67
10.06	2966.67
10.08	3116.67
10.1	2900
10.12	2833.33
10.14	2666.67
10.16	2550
10.18	3066.67
10.2	3183.33
10.22	3350
10.24	2883.33
10.26	3216.67
10.28	3033.33
10.3	3083.33
10.32	3083.33
10.34	2900
10.36	2683.33
10.38	2633.33
10.4	3116.67
10.42	3466.67
10.44	2716.67
10.46	2833.33
10.48	2733.33
10.5	2516.67
10.52	2183.33
10.54	2800
10.56	2683.33
10.58	3033.33
10.6	2700
10.62	3283.33
10.64	3016.67
10.66	3016.67
10.68	2683.33
10.7	2883.33
10.72	3050
10.74	3050
10.76	2950
10.78	2866.67
10.8	2883.33
10.82	3166.67
10.84	2983.33
10.86	3133.33
10.88	3150
10.9	3550
10.92	3600
10.94	3250
10.96	3716.67
10.98	3833.33
11	3800
11.02	3866.67
11.04	3733.33
11.06	4333.33
11.08	4750
11.1	5083.33
11.12	5233.33
11.14	6800
11.16	8466.67
11.18	12900
11.2	20783.3
11.22	32433.3
11.24	49816.7
11.26	77516.7
11.28	90566.7
11.3	73000
11.32	43833.3
11.34	22950
11.36	12566.7
11.38	8250
11.4	6533.33
11.42	4850
11.44	4850
11.46	4350
11.48	3983.33
11.5	4283.33
11.52	3383.33
11.54	3750
11.56	4100
11.58	3283.33
11.6	3333.33
11.62	3616.67
11.64	3266.67
11.66	3333.33
11.68	3250
11.7	3033.33
11.72	2666.67
11.74	2650
11.76	3200
11.78	3283.33
11.8	3016.67
11.82	2716.67
11.84	3033.33
11.86	2950
11.88	2933.33
11.9	2933.33
11.92	2250
11.94	2916.67
11.96	2483.33
11.98	2883.33
12	2916.67
12.02	2650
12.04	2516.67
12.06	2866.67
12.08	3066.67
12.1	2600
12.12	2733.33
12.14	2283.33
12.16	2916.67
12.18	2383.33
12.2	2833.33
12.22	2800
12.24	2466.67
12.26	2616.67
12.28	2683.33
12.3	2616.67
12.32	2700
12.34	2850
12.36	2900
12.38	2866.67
12.4	2833.33
12.42	2883.33
12.44	2700
12.46	2750
12.48	2750
12.5	2750
12.52	2483.33
12.54	2116.67
12.56	2933.33
12.58	2683.33
12.6	2816.67
12.62	2750
12.64	2683.33
12.66	2216.67
12.68	2550
12.7	2766.67
12.72	2233.33
12.74	2550
12.76	2900
12.78	3100
12.8	2366.67
12.82	2583.33
12.84	2616.67
12.86	2766.67
12.88	2766.67
12.9	2466.67
12.92	2533.33
12.94	2633.33
12.96	2833.33
12.98	2500
13	2400
13.02	2650
13.04	1933.33
13.06	2716.67
13.08	2883.33
13.1	2733.33
13.12	2616.67
13.14	2516.67
13.16	2583.33
13.18	2666.67
13.2	2783.33
13.22	2566.67
13.24	2383.33
13.26	1983.33
13.28	2400
13.3	2933.33
13.32	2366.67
13.34	2550
13.36	2550
13.38	2916.67
13.4	2916.67
13.42	2716.67
13.44	2783.33
13.46	2500
13.48	2333.33
13.5	2650
13.52	2716.67
13.54	2666.67
13.56	2616.67
13.58	2900
13.6	2700
13.62	2583.33
13.64	2683.33
13.66	3333.33
13.68	3016.67
13.7	2616.67
13.72	2666.67
13.74	2616.67
13.76	2533.33
13.78	2666.67
13.8	2366.67
13.82	2750
13.84	2900
13.86	2766.67
13.88	2816.67
13.9	2666.67
13.92	2733.33
13.94	2816.67
13.96	2350
13.98	2616.67
14	2600
14.02	2866.67
14.04	2883.33
14.06	3100
14.08	2983.33
14.1	3050
14.12	3166.67
14.14	2800
14.16	2850
14.18	2866.67
14.2	2916.67
14.22	2983.33
14.24	2716.67
14.26	2783.33
14.28	2533.33
14.3	2683.33
14.32	2616.67
14.34	2983.33
14.36	2950
14.38	3066.67
14.4	2616.67
14.42	2466.67
14.44	2750
14.46	2433.33
14.48	2633.33
14.5	3166.67
14.52	2666.67
14.54	2850
14.56	3250
14.58	3100
14.6	3050
14.62	3366.67
14.64	3116.67
14.66	2833.33
14.68	2766.67
14.7	2800
14.72	2916.67
14.74	3000
14.76	3066.67
14.78	2900
14.8	3016.67
14.82	2750
14.84	3300
14.86	3233.33
14.88	3066.67
14.9	2600
14.92	2966.67
14.94	3066.67
14.96	3250
14.98	2833.33
15	3116.67
15.02	2950
15.04	3133.33
15.06	3583.33
15.08	3150
15.1	3100
15.12	3183.33
15.14	3416.67
15.16	3083.33
15.18	2816.67
15.2	2950
15.22	2933.33
15.24	3033.33
15.26	3433.33
15.28	3516.67
15.3	2933.33
15.32	3516.67
15.34	3300
15.36	3283.33
15.38	3516.67
15.4	2933.33
15.42	3050
15.44	3350
15.46	2900
15.48	3500
15.5	2916.67
15.52	3250
15.54	3050
15.56	3116.67
15.58	3283.33
15.6	3416.67
15.62	3033.33
15.64	3300
15.66	3766.67
15.68	3500
15.7	3400
15.72	3350
15.74	3516.67
15.76	3533.33
15.78	3483.33
15.8	3500
15.82	3316.67
15.84	3100
15.86	3233.33
15.88	3466.67
15.9	3516.67
15.92	4016.67
15.94	3516.67
15.96	3416.67
15.98	3866.67
16	3333.33
16.02	3550
16.04	3283.33
16.06	3500
16.08	3433.33
16.1	3716.67
16.12	3566.67
16.14	3650
16.16	3966.67
16.18	4000
16.2	3583.33
16.22	3750
16.24	3766.67
16.26	3833.33
16.28	3600
16.3	3766.67
16.32	3916.67
16.34	3733.33
16.36	4033.33
16.38	3483.33
16.4	3966.67
16.42	3883.33
16.44	3500
16.46	3950
16.48	3700
16.5	3816.67
16.52	4500
16.54	3800
16.56	4083.33
16.58	4200
16.6	3866.67
16.62	3850
16.64	3866.67
16.66	4266.67
16.68	4133.33
16.7	4116.67
16.72	4050
16.74	4266.67
16.76	3883.33
16.78	3900
16.8	4016.67
16.82	4083.33
16.84	4233.33
16.86	4100
16.88	4033.33
16.9	4116.67
16.92	4283.33
16.94	4416.67
16.96	4100
16.98	3850
17	4066.67
17.02	4416.67
17.04	4533.33
17.06	4633.33
17.08	4500
17.1	4233.33
17.12	4500
17.14	3983.33
17.16	4100
17.18	4316.67
17.2	4583.33
17.22	4200
17.24	3966.67
17.26	4416.67
17.28	4650
17.3	4200
17.32	4533.33
17.34	3733.33
17.36	3916.67
17.38	4183.33
17.4	4166.67
17.42	4766.67
17.44	4333.33
17.46	4816.67
17.48	3950
17.5	4433.33
17.52	4483.33
17.54	4216.67
17.56	4516.67
17.58	4933.33
17.6	5100
17.62	4450
17.64	4266.67
17.66	4233.33
17.68	4133.33
17.7	4233.33
17.72	4183.33
17.74	4583.33
17.76	4300
17.78	4166.67
17.8	4650
17.82	4833.33
17.84	4733.33
17.86	4283.33
17.88	4566.67
17.9	4300
17.92	4550
17.94	4383.33
17.96	4366.67
17.98	4483.33
18	4516.67
18.02	4466.67
18.04	4350
18.06	4400
18.08	4683.33
18.1	4450
18.12	4550
18.14	4300
18.16	4300
18.18	4350
18.2	4450
18.22	4850
18.24	4816.67
18.26	5066.67
18.28	4950
18.3	4650
18.32	4733.33
18.34	4283.33
18.36	4416.67
18.38	4816.67
18.4	4416.67
18.42	4350
18.44	4666.67
18.46	4716.67
18.48	4950
18.5	5033.33
18.52	5133.33
18.54	5033.33
18.56	5016.67
18.58	5266.67
18.6	4933.33
18.62	5183.33
18.64	5016.67
18.66	4900
18.68	4966.67
18.7	5016.67
18.72	4983.33
18.74	4883.33
18.76	5116.67
18.78	5333.33
18.8	5616.67
18.82	4933.33
18.84	4866.67
18.86	5400
18.88	5133.33
18.9	4950
18.92	4700
18.94	4966.67
18.96	4933.33
18.98	5833.33
19	5400
19.02	5483.33
19.04	5950
19.06	5150
19.08	5050
19.1	5416.67
19.12	5266.67
19.14	5266.67
19.16	5433.33
19.18	5783.33
19.2	5400
19.22	5133.33
19.24	5266.67
19.26	5683.33
19.28	5500
19.3	5283.33
19.32	5266.67
19.34	5133.33
19.36	4700
19.38	4983.33
19.4	4983.33
19.42	4916.67
19.44	4900
19.46	4800
19.48	4816.67
19.5	5066.67
19.52	4483.33
19.54	4833.33
19.56	5033.33
19.58	5466.67
19.6	5233.33
19.62	4400
19.64	4750
19.66	4150
19.68	4683.33
19.7	4716.67
19.72	4650
19.74	4116.67
19.76	4733.33
19.78	5066.67
19.8	4650
19.82	4416.67
19.84	4116.67
19.86	4133.33
19.88	4566.67
19.9	4233.33
19.92	4350
19.94	4283.33
19.96	4416.67
19.98	5050
20	4466.67
20.02	4266.67
20.04	5116.67
20.06	4250
20.08	4716.67
20.1	4600
20.12	4566.67
20.14	5033.33
20.16	5016.67
20.18	4350
20.2	4566.67
20.22	4733.33
20.24	4783.33
20.26	3966.67
20.28	4516.67
20.3	4716.67
20.32	4633.33
20.34	4550
20.36	4533.33
20.38	4516.67
20.4	4450
20.42	4916.67
20.44	4500
20.46	4116.67
20.48	4250
20.5	4400
20.52	4500
20.54	4466.67
20.56	4633.33
20.58	4383.33
20.6	4316.67
20.62	4566.67
20.64	4200
20.66	4416.67
20.68	4783.33
20.7	4633.33
20.72	4733.33
20.74	4650
20.76	4550
20.78	4316.67
20.8	4516.67
20.82	4800
20.84	4866.67
20.86	4600
20.88	4900
20.9	4750
20.92	4566.67
20.94	4783.33
20.96	4733.33
20.98	4316.67
21	4716.67
21.02	4916.67
21.04	4800
21.06	4800
21.08	4000
21.1	4533.33
21.12	4850
21.14	4800
21.16	4483.33
21.18	4816.67
21.2	5066.67
21.22	4866.67
21.24	4850
21.26	4866.67
21.28	4566.67
21.3	4600
21.32	4916.67
21.34	4683.33
21.36	4383.33
21.38	4350
21.4	4750
21.42	4633.33
21.44	4683.33
21.46	4883.33
21.48	4633.33
21.5	4466.67
21.52	4716.67
21.54	4716.67
21.56	5066.67
21.58	4633.33
21.6	4666.67
21.62	4883.33
21.64	5066.67
21.66	5016.67
21.68	4816.67
21.7	4866.67
21.72	4833.33
21.74	4450
21.76	4950
21.78	4766.67
21.8	4850
21.82	4683.33
21.84	5233.33
21.86	5266.67
21.88	5000
21.9	5016.67
21.92	4950
21.94	4616.67
21.96	4466.67
21.98	4466.67
22	4716.67
22.02	4516.67
22.04	4916.67
22.06	4766.67
22.08	4683.33
22.1	4400
22.12	4333.33
22.14	4383.33
22.16	4250
22.18	4450
22.2	5016.67
22.22	5033.33
22.24	4450
22.26	4633.33
22.28	4683.33
22.3	4700
22.32	4583.33
22.34	4950
22.36	4483.33
22.38	4616.67
22.4	4683.33
22.42	5300
22.44	5366.67
22.46	6183.33
22.48	6350
22.5	5683.33
22.52	5300
22.54	5283.33
22.56	4933.33
22.58	4833.33
22.6	4583.33
22.62	4633.33
22.64	4383.33
22.66	5116.67
22.68	4783.33
22.7	4933.33
22.72	4200
22.74	4383.33
22.76	4616.67
22.78	5516.67
22.8	4766.67
22.82	4566.67
22.84	4833.33
22.86	4650
22.88	4333.33
22.9	4583.33
22.92	4666.67
22.94	4933.33
22.96	4683.33
22.98	4866.67
23	4816.67
23.02	4683.33
23.04	4883.33
23.06	5050
23.08	5000
23.1	5050
23.12	5166.67
23.14	5116.67
23.16	5216.67
23.18	4750
23.2	4300
23.22	4683.33
23.24	5183.33
23.26	4866.67
23.28	5333.33
23.3	5183.33
23.32	4966.67
23.34	5033.33
23.36	4850
23.38	4733.33
23.4	4616.67
23.42	4900
23.44	4600
23.46	4533.33
23.48	4533.33
23.5	5066.67
23.52	4816.67
23.54	4866.67
23.56	5216.67
23.58	4916.67
23.6	5250
23.62	4566.67
23.64	4616.67
23.66	4966.67
23.68	4533.33
23.7	4533.33
23.72	4450
23.74	4916.67
23.76	4850
23.78	4566.67
23.8	4416.67
23.82	4566.67
23.84	4716.67
23.86	5083.33
23.88	4533.33
23.9	4933.33
23.92	4983.33
23.94	5316.67
23.96	4816.67
23.98	5483.33
24	4900
24.02	4383.33
24.04	5083.33
24.06	5216.67
24.08	4866.67
24.1	5300
24.12	5150
24.14	4916.67
24.16	4800
24.18	4950
24.2	4783.33
24.22	4600
24.24	4883.33
24.26	5000
24.28	4816.67
24.3	4783.33
24.32	5166.67
24.34	4816.67
24.36	5150
24.38	4850
24.4	4850
24.42	4833.33
24.44	5050
24.46	4950
24.48	5200
24.5	4616.67
24.52	5016.67
24.54	4950
24.56	4733.33
24.58	4866.67
24.6	4750
24.62	4866.67
24.64	4750
24.66	4866.67
24.68	4816.67
24.7	4616.67
24.72	5016.67
24.74	5066.67
24.76	4900
24.78	5200
24.8	4583.33
24.82	4850
24.84	4583.33
24.86	4550
24.88	5200
24.9	4850
24.92	4716.67
24.94	4416.67
24.96	4966.67
24.98	4750
25	4566.67
25.02	5100
25.04	4883.33
25.06	4883.33
25.08	4483.33
25.1	4300
25.12	4950
25.14	5183.33
25.16	4650
25.18	4466.67
25.2	4383.33
25.22	4566.67
25.24	4016.67
25.26	4583.33
25.28	4466.67
25.3	4766.67
25.32	4700
25.34	4266.67
25.36	4783.33
25.38	4366.67
25.4	4650
25.42	4350
25.44	4433.33
25.46	4600
25.48	4000
25.5	3950
25.52	3950
25.54	4083.33
25.56	4216.67
25.58	3983.33
25.6	3966.67
25.62	4483.33
25.64	4733.33
25.66	4516.67
25.68	4416.67
25.7	4250
25.72	4666.67
25.74	4916.67
25.76	4550
25.78	4566.67
25.8	4633.33
25.82	4433.33
25.84	4350
25.86	4383.33
25.88	4250
25.9	4316.67
25.92	4116.67
25.94	4083.33
25.96	4300
25.98	4050
26	4550
26.02	4466.67
26.04	4583.33
26.06	4066.67
26.08	3966.67
26.1	3816.67
26.12	4233.33
26.14	4283.33
26.16	4316.67
26.18	3966.67
26.2	3683.33
26.22	3783.33
26.24	4316.67
26.26	4366.67
26.28	4666.67
26.3	4416.67
26.32	4216.67
26.34	4200
26.36	4466.67
26.38	4216.67
26.4	3983.33
26.42	4300
26.44	4083.33
26.46	4483.33
26.48	3916.67
26.5	4116.67
26.52	4566.67
26.54	4300
26.56	3533.33
26.58	3733.33
26.6	4233.33
26.62	4166.67
26.64	4016.67
26.66	4416.67
26.68	4166.67
26.7	4050
26.72	3616.67
26.74	3966.67
26.76	3950
26.78	3966.67
26.8	3600
26.82	4116.67
26.84	3833.33
26.86	3616.67
26.88	3650
26.9	4016.67
26.92	3716.67
26.94	4050
26.96	4033.33
26.98	4016.67
27	3866.67
27.02	3883.33
27.04	3983.33
27.06	4233.33
27.08	3900
27.1	3816.67
27.12	3733.33
27.14	4050
27.16	3850
27.18	4100
27.2	4016.67
27.22	3666.67
27.24	3650
27.26	3800
27.28	4083.33
27.3	3800
27.32	3783.33
27.34	3766.67
27.36	3816.67
27.38	4000
27.4	3650
27.42	3533.33
27.44	3766.67
27.46	3200
27.48	3733.33
27.5	3450
27.52	3850
27.54	3500
27.56	3266.67
27.58	3433.33
27.6	3750
27.62	3783.33
27.64	3766.67
27.66	3900
27.68	4016.67
27.7	4366.67
27.72	4000
27.74	3650
27.76	3766.67
27.78	3733.33
27.8	3666.67
27.82	3783.33
27.84	3566.67
27.86	3433.33
27.88	3400
27.9	3316.67
27.92	3950
27.94	3800
27.96	3866.67
27.98	3633.33
28	3616.67
28.02	3633.33
28.04	3500
28.06	3550
28.08	3966.67
28.1	4183.33
28.12	3683.33
28.14	3566.67
28.16	3683.33
28.18	3733.33
28.2	3900
28.22	4083.33
28.24	3966.67
28.26	3650
28.28	3483.33
28.3	3650
28.32	3716.67
28.34	3850
28.36	3816.67
28.38	4016.67
28.4	4050
28.42	3966.67
28.44	4083.33
28.46	4233.33
28.48	4150
28.5	4016.67
28.52	3983.33
28.54	4083.33
28.56	4816.67
28.58	4416.67
28.6	4433.33
28.62	4183.33
28.64	5033.33
28.66	4883.33
28.68	5366.67
28.7	6200
28.72	6383.33
28.74	6366.67
28.76	6916.67
28.78	6950
28.8	6650
28.82	6083.33
28.84	6216.67
28.86	5716.67
28.88	5083.33
28.9	4533.33
28.92	4766.67
28.94	4866.67
28.96	4833.33
28.98	4150
29	4100
29.02	3633.33
29.04	3850
29.06	3683.33
29.08	3850
29.1	3250
29.12	3566.67
29.14	4083.33
29.16	3800
29.18	3733.33
29.2	3816.67
29.22	3650
29.24	4000
29.26	3366.67
29.28	3783.33
29.3	3683.33
29.32	3833.33
29.34	3850
29.36	3533.33
29.38	3633.33
29.4	3250
29.42	3650
29.44	3383.33
29.46	3466.67
29.48	3366.67
29.5	3033.33
29.52	3266.67
29.54	3316.67
29.56	2866.67
29.58	3300
29.6	3233.33
29.62	3633.33
29.64	3650
29.66	3083.33
29.68	3233.33
29.7	3750
29.72	3466.67
29.74	3550
29.76	3100
29.78	3150
29.8	3500
29.82	3266.67
29.84	3500
29.86	3316.67
29.88	3350
29.9	2966.67
29.92	3016.67
29.94	3450
29.96	3016.67
29.98	3000
30	3533.33
30.02	3350
30.04	3183.33
30.06	3033.33
30.08	3200
30.1	3016.67
30.12	3316.67
30.14	2883.33
30.16	3000
30.18	3583.33
30.2	3300
30.22	3100
30.24	3433.33
30.26	3316.67
30.28	3166.67
30.3	3533.33
30.32	3433.33
30.34	3233.33
30.36	3083.33
30.38	3433.33
30.4	3166.67
30.42	3000
30.44	3133.33
30.46	3300
30.48	3766.67
30.5	3600
30.52	3300
30.54	3483.33
30.56	3350
30.58	3066.67
30.6	3183.33
30.62	3083.33
30.64	2700
30.66	2950
30.68	3033.33
30.7	3266.67
30.72	3350
30.74	3550
30.76	3066.67
30.78	3000
30.8	2966.67
30.82	3033.33
30.84	3266.67
30.86	3183.33
30.88	3116.67
30.9	3100
30.92	3183.33
30.94	3366.67
30.96	3183.33
30.98	3150
31	3616.67
31.02	3033.33
31.04	3266.67
31.06	3116.67
31.08	3033.33
31.1	3266.67
31.12	3233.33
31.14	3250
31.16	3000
31.18	3016.67
31.2	3166.67
31.22	3033.33
31.24	3333.33
31.26	3016.67
31.28	3300
31.3	3016.67
31.32	3400
31.34	3216.67
31.36	3350
31.38	3116.67
31.4	3066.67
31.42	3250
31.44	2916.67
31.46	3133.33
31.48	3200
31.5	2933.33
31.52	3066.67
31.54	2900
31.56	3116.67
31.58	2816.67
31.6	2966.67
31.62	3066.67
31.64	2966.67
31.66	3183.33
31.68	3366.67
31.7	3316.67
31.72	2900
31.74	3066.67
31.76	3200
31.78	2866.67
31.8	2783.33
31.82	2900
31.84	2750
31.86	2916.67
31.88	2883.33
31.9	2866.67
31.92	3533.33
31.94	2916.67
31.96	2866.67
31.98	2733.33
32	2983.33
32.02	2583.33
32.04	2983.33
32.06	2750
32.08	2716.67
32.1	2983.33
32.12	3550
32.14	3066.67
32.16	2833.33
32.18	2383.33
32.2	2766.67
32.22	3233.33
32.24	3300
32.26	2900
32.28	2833.33
32.3	2800
32.32	2833.33
32.34	2733.33
32.36	2800
32.38	2883.33
32.4	3016.67
32.42	2916.67
32.44	2883.33
32.46	2483.33
32.48	2583.33
32.5	2833.33
32.52	3033.33
32.54	2816.67
32.56	2933.33
32.58	2750
32.6	2933.33
32.62	3083.33
32.64	2800
32.66	2683.33
32.68	2900
32.7	2816.67
32.72	2800
32.74	3166.67
32.76	2916.67
32.78	3466.67
32.8	2733.33
32.82	2683.33
32.84	2666.67
32.86	3066.67
32.88	2883.33
32.9	2916.67
32.92	2866.67
32.94	3133.33
32.96	3100
32.98	3500
33	4066.67
33.02	4450
33.04	3683.33
33.06	3266.67
33.08	3066.67
33.1	3333.33
33.12	3816.67
33.14	3066.67
33.16	2600
33.18	2450
33.2	2683.33
33.22	2666.67
33.24	2600
33.26	3133.33
33.28	2966.67
33.3	3033.33
33.32	2600
33.34	2733.33
33.36	2750
33.38	3083.33
33.4	2966.67
33.42	2833.33
33.44	3000
33.46	2916.67
33.48	3300
33.5	3150
33.52	2916.67
33.54	2616.67
33.56	3083.33
33.58	3016.67
33.6	3066.67
33.62	3016.67
33.64	2733.33
33.66	2933.33
33.68	3316.67
33.7	3300
33.72	3000
33.74	3566.67
33.76	3333.33
33.78	3983.33
33.8	4266.67
33.82	6100
33.84	7750
33.86	10200
33.88	14566.7
33.9	19100
33.92	17150
33.94	13350
33.96	11216.7
33.98	11500
34	10933.3
34.02	8116.67
34.04	5816.67
34.06	4450
34.08	3600
34.1	3316.67
34.12	3433.33
34.14	3200
34.16	2666.67
34.18	2750
34.2	3133.33
34.22	2933.33
34.24	3083.33
34.26	2766.67
34.28	2783.33
34.3	2600
34.32	2916.67
34.34	3000
34.36	2766.67
34.38	2800
34.4	2716.67
34.42	2733.33
34.44	2783.33
34.46	2816.67
34.48	3283.33
34.5	2750
34.52	2750
34.54	2666.67
34.56	2300
34.58	2750
34.6	2700
34.62	3033.33
34.64	3200
34.66	2900
34.68	2966.67
34.7	2733.33
34.72	2766.67
34.74	2600
34.76	2533.33
34.78	2816.67
34.8	3100
34.82	2733.33
34.84	2566.67
34.86	2900
34.88	2833.33
34.9	2666.67
34.92	2583.33
34.94	2750
34.96	2700
34.98	2750
35	2733.33
35.02	2850
35.04	2666.67
35.06	3033.33
35.08	2850
35.1	2983.33
35.12	2533.33
35.14	2733.33
35.16	2866.67
35.18	2800
35.2	2566.67
35.22	2766.67
35.24	2800
35.26	2766.67
35.28	2583.33
35.3	2933.33
35.32	2716.67
35.34	2600
35.36	2816.67
35.38	2700
35.4	2416.67
35.42	2650
35.44	2833.33
35.46	2566.67
35.48	2733.33
35.5	2733.33
35.52	2800
35.54	2833.33
35.56	2666.67
35.58	2766.67
35.6	2600
35.62	2650
35.64	2300
35.66	2550
35.68	2666.67
35.7	2983.33
35.72	2833.33
35.74	2433.33
35.76	2883.33
35.78	2466.67
35.8	2433.33
35.82	2600
35.84	2716.67
35.86	2733.33
35.88	2816.67
35.9	3000
35.92	2666.67
35.94	2816.67
35.96	2600
35.98	2783.33
36	2600
36.02	2483.33
36.04	2750
36.06	2983.33
36.08	2533.33
36.1	2816.67
36.12	2766.67
36.14	2666.67
36.16	2650
36.18	2766.67
36.2	2716.67
36.22	2450
36.24	2433.33
36.26	2733.33
36.28	2550
36.3	2550
36.32	2650
36.34	2500
36.36	2450
36.38	2666.67
36.4	2716.67
36.42	2666.67
36.44	2550
36.46	2500
36.48	2700
36.5	2483.33
36.52	2833.33
36.54	2983.33
36.56	2766.67
36.58	3033.33
36.6	2633.33
36.62	2466.67
36.64	2733.33
36.66	2533.33
36.68	2583.33
36.7	2633.33
36.72	2583.33
36.74	2716.67
36.76	2750
36.78	2450
36.8	2716.67
36.82	2600
36.84	2783.33
36.86	2300
36.88	2683.33
36.9	2800
36.92	2866.67
36.94	2533.33
36.96	2916.67
36.98	2500
37	2466.67
37.02	2800
37.04	2666.67
37.06	2500
37.08	2550
37.1	2966.67
37.12	2833.33
37.14	2883.33
37.16	2566.67
37.18	2950
37.2	2783.33
37.22	2683.33
37.24	2433.33
37.26	2716.67
37.28	2800
37.3	2933.33
37.32	2666.67
37.34	2916.67
37.36	2916.67
37.38	2766.67
37.4	2633.33
37.42	2750
37.44	2433.33
37.46	2750
37.48	2983.33
37.5	2766.67
37.52	2750
37.54	2666.67
37.56	2633.33
37.58	3050
37.6	2816.67
37.62	2883.33
37.64	2516.67
37.66	2866.67
37.68	2933.33
37.7	2683.33
37.72	2850
37.74	2850
37.76	3016.67
37.78	2750
37.8	2416.67
37.82	2516.67
37.84	2950
37.86	3083.33
37.88	2966.67
37.9	3000
37.92	2866.67
37.94	3033.33
37.96	2833.33
37.98	2966.67
38	2916.67
38.02	3166.67
38.04	2916.67
38.06	2750
38.08	2483.33
38.1	2583.33
38.12	2666.67
38.14	2533.33
38.16	2666.67
38.18	2800
38.2	2950
38.22	2850
38.24	2466.67
38.26	2750
38.28	3333.33
38.3	2983.33
38.32	2583.33
38.34	2533.33
38.36	2750
38.38	2500
38.4	2766.67
38.42	2800
38.44	3050
38.46	3183.33
38.48	3000
38.5	3133.33
38.52	2950
38.54	2650
38.56	2733.33
38.58	3000
38.6	2850
38.62	3116.67
38.64	2550
38.66	3166.67
38.68	3033.33
38.7	2983.33
38.72	3066.67
38.74	3116.67
38.76	3316.67
38.78	3083.33
38.8	2866.67
38.82	3033.33
38.84	2966.67
38.86	3133.33
38.88	3116.67
38.9	3033.33
38.92	2583.33
38.94	3066.67
38.96	3050
38.98	3183.33
39	3616.67
39.02	2733.33
39.04	2700
39.06	2800
39.08	2933.33
39.1	3100
39.12	3033.33
39.14	2916.67
39.16	3133.33
39.18	3133.33
39.2	2916.67
39.22	3050
39.24	2800
39.26	2950
39.28	2816.67
39.3	2816.67
39.32	3166.67
39.34	2750
39.36	2716.67
39.38	2333.33
39.4	2950
39.42	2866.67
39.44	3183.33
39.46	3166.67
39.48	2683.33
39.5	2750
39.52	3250
39.54	2650
39.56	2883.33
39.58	3266.67
39.6	2850
39.62	3266.67
39.64	2950
39.66	2733.33
39.68	2933.33
39.7	2933.33
39.72	2983.33
39.74	3050
39.76	3066.67
39.78	2933.33
39.8	3166.67
39.82	3016.67
39.84	3000
39.86	2933.33
39.88	3166.67
39.9	2983.33
39.92	2833.33
39.94	3100
39.96	2750
39.98	2850
40	2800
40.02	2850
40.04	3083.33
40.06	2933.33
40.08	3033.33
40.1	2650
40.12	2500
40.14	2983.33
40.16	2966.67
40.18	2883.33
40.2	3166.67
40.22	2733.33
40.24	2416.67
40.26	3016.67
40.28	3166.67
40.3	2683.33
40.32	2916.67
40.34	2950
40.36	2883.33
40.38	2816.67
40.4	2966.67
40.42	2516.67
40.44	2866.67
40.46	2833.33
40.48	2833.33
40.5	2516.67
40.52	2633.33
40.54	2983.33
40.56	2983.33
40.58	2866.67
40.6	2883.33
40.62	2733.33
40.64	2733.33
40.66	2866.67
40.68	3133.33
40.7	2983.33
40.72	2716.67
40.74	2916.67
40.76	2833.33
40.78	2766.67
40.8	2966.67
40.82	2883.33
40.84	2916.67
40.86	2933.33
40.88	3100
40.9	2433.33
40.92	2666.67
40.94	3150
40.96	2500
40.98	2783.33
41	2866.67
41.02	2683.33
41.04	2950
41.06	2450
41.08	2900
41.1	2966.67
41.12	2900
41.14	2650
41.16	2666.67
41.18	2833.33
41.2	2833.33
41.22	2733.33
41.24	2800
41.26	2733.33
41.28	2816.67
41.3	2883.33
41.32	2816.67
41.34	3216.67
41.36	2833.33
41.38	2716.67
41.4	2666.67
41.42	2800
41.44	2533.33
41.46	2883.33
41.48	2950
41.5	2916.67
41.52	2850
41.54	2383.33
41.56	2683.33
41.58	2633.33
41.6	3200
41.62	2950
41.64	3350
41.66	2550
41.68	2400
41.7	2966.67
41.72	2950
41.74	2816.67
41.76	2483.33
41.78	2933.33
41.8	3083.33
41.82	2500
41.84	3033.33
41.86	2766.67
41.88	2933.33
41.9	2650
41.92	2833.33
41.94	2616.67
41.96	2483.33
41.98	2533.33
42	2683.33
42.02	2850
42.04	2700
42.06	2833.33
42.08	2750
42.1	2900
42.12	3116.67
42.14	3366.67
42.16	2833.33
42.18	2916.67
42.2	2983.33
42.22	2866.67
42.24	2733.33
42.26	2816.67
42.28	2883.33
42.3	2833.33
42.32	2950
42.34	2783.33
42.36	2866.67
42.38	2316.67
42.4	2516.67
42.42	2483.33
42.44	2816.67
42.46	2966.67
42.48	2600
42.5	3016.67
42.52	2983.33
42.54	3150
42.56	2900
42.58	2833.33
42.6	3033.33
42.62	2950
42.64	3050
42.66	2816.67
42.68	2833.33
42.7	2850
42.72	3083.33
42.74	2850
42.76	2966.67
42.78	2733.33
42.8	2583.33
42.82	2850
42.84	2916.67
42.86	2583.33
42.88	2900
42.9	2833.33
42.92	2900
42.94	2750
42.96	2766.67
42.98	2716.67
43	2800
43.02	3033.33
43.04	2933.33
43.06	2716.67
43.08	2600
43.1	2900
43.12	2900
43.14	2950
43.16	2850
43.18	2783.33
43.2	2766.67
43.22	2800
43.24	2850
43.26	2733.33
43.28	2816.67
43.3	2983.33
43.32	2783.33
43.34	2733.33
43.36	2800
43.38	2733.33
43.4	2733.33
43.42	2816.67
43.44	2733.33
43.46	3000
43.48	2400
43.5	2566.67
43.52	2716.67
43.54	3150
43.56	3033.33
43.58	2866.67
43.6	2800
43.62	2783.33
43.64	2416.67
43.66	2616.67
43.68	2700
43.7	2950
43.72	2300
43.74	2916.67
43.76	2533.33
43.78	2883.33
43.8	2850
43.82	2583.33
43.84	2400
43.86	2416.67
43.88	2950
43.9	2466.67
43.92	2583.33
43.94	2483.33
43.96	2350
43.98	2950
44	2533.33
44.02	2700
44.04	2716.67
44.06	2483.33
44.08	2750
44.1	2816.67
44.12	2683.33
44.14	2900
44.16	2933.33
44.18	2750
44.2	2833.33
44.22	2866.67
44.24	2850
44.26	2566.67
44.28	2416.67
44.3	2600
44.32	2816.67
44.34	2750
44.36	2700
44.38	2866.67
44.4	2783.33
44.42	3033.33
44.44	2866.67
44.46	2700
44.48	2616.67
44.5	2716.67
44.52	2600
44.54	2833.33
44.56	2650
44.58	2616.67
44.6	2666.67
44.62	2533.33
44.64	2700
44.66	2650
44.68	2833.33
44.7	2666.67
44.72	2783.33
44.74	2783.33
44.76	2766.67
44.78	2900
44.8	2750
44.82	2883.33
44.84	2966.67
44.86	2900
44.88	3033.33
44.9	2933.33
44.92	2783.33
44.94	2566.67
44.96	3000
[truncated: 1,143 more rows]

## Sheet: Fig.S3
2 Theta	Intensity
5	22
5.02	20
5.04	16
5.06	15
5.08	17
5.1	18
5.12	16
5.14	11
5.16	17
5.18	11
5.2	15
5.22	16
5.24	11
5.26	16
5.28	12
5.3	17
5.32	16
5.34	12
5.36	14
5.38	13
5.4	9
5.42	15
5.44	12
5.46	13
5.48	11
5.5	13
5.52	15
5.54	10
5.56	7
5.58	17
5.6	11
5.62	10
5.64	8
5.66	10
5.68	11
5.7	13
5.72	15
5.74	14
5.76	13
5.78	14
5.8	10
5.82	13
5.84	10
5.86	13
5.88	12
5.9	13
5.92	6
5.94	9
5.96	12
5.98	10
6	12
6.02	15
6.04	13
6.06	16
6.08	8
6.1	15
6.12	14
6.14	5
6.16	7
6.18	12
6.2	13
6.22	15
6.24	11
6.26	15
6.28	14
6.3	12
6.32	7
6.34	11
6.36	4
6.38	15
6.4	8
6.42	8
6.44	7
6.46	16
6.48	8
6.5	16
6.52	9
6.54	5
6.56	13
6.58	14
6.6	8
6.62	9
6.64	7
6.66	14
6.68	7
6.7	11
6.72	10
6.74	10
6.76	8
6.78	5
6.8	9
6.82	14
6.84	7
6.86	8
6.88	14
6.9	10
6.92	11
6.94	11
6.96	8
6.98	13
7	12
7.02	12
7.04	4
7.06	17
7.08	14
7.1	9
7.12	10
7.14	9
7.16	5
7.18	11
7.2	7
7.22	15
7.24	7
7.26	6
7.28	10
7.3	7
7.32	8
7.34	14
7.36	9
7.38	11
7.4	14
7.42	7
7.44	14
7.46	8
7.48	10
7.5	11
7.52	5
7.54	9
7.56	10
7.58	10
7.6	11
7.62	7
7.64	10
7.66	7
7.68	9
7.7	6
7.72	9
7.74	12
7.76	8
7.78	10
7.8	11
7.82	5
7.84	3
7.86	5
7.88	3
7.9	14
7.92	7
7.94	6
7.96	8
7.98	4
8	8
8.02	8
8.04	7
8.06	6
8.08	3
8.1	7
8.12	7
8.14	3
8.16	6
8.18	7
8.2	9
8.22	11
8.24	12
8.26	16
8.28	5
8.3	7
8.32	9
8.34	13
8.36	9
8.38	1
8.4	10
8.42	7
8.44	11
8.46	7
8.48	6
8.5	8
8.52	9
8.54	10
8.56	7
8.58	12
8.6	12
8.62	8
8.64	12
8.66	6
8.68	7
8.7	8
8.72	17
8.74	14
8.76	7
8.78	7
8.8	8
8.82	7
8.84	8
8.86	7
8.88	6
8.9	12
8.92	5
8.94	9
8.96	6
8.98	7
9	9
9.02	3
9.04	5
9.06	3
9.08	4
9.1	6
9.12	12
9.14	11
9.16	5
9.18	8
9.2	4
9.22	6
9.24	7
9.26	9
9.28	7
9.3	8
9.32	5
9.34	8
9.36	9
9.38	7
9.4	6
9.42	11
9.44	5
9.46	7
9.48	11
9.5	8
9.52	4
9.54	13
9.56	6
9.58	10
9.6	5
9.62	6
9.64	8
9.66	7
9.68	6
9.7	10
9.72	8
9.74	7
9.76	7
9.78	11
9.8	8
9.82	6
9.84	9
9.86	8
9.88	5
9.9	3
9.92	6
9.94	9
9.96	7
9.98	11
10	1
10.02	6
10.04	5
10.06	7
10.08	13
10.1	10
10.12	5
10.14	4
10.16	2
10.18	5
10.2	4
10.22	6
10.24	8
10.26	8
10.28	4
10.3	5
10.32	9
10.34	4
10.36	7
10.38	6
10.4	13
10.42	6
10.44	7
10.46	1
10.48	4
10.5	4
10.52	4
10.54	7
10.56	7
10.58	5
10.6	5
10.62	9
10.64	8
10.66	5
10.68	5
10.7	11
10.72	6
10.74	11
10.76	8
10.78	9
10.8	10
10.82	5
10.84	13
10.86	9
10.88	7
10.9	0
10.92	6
10.94	7
10.96	13
10.98	16
11	43
11.02	98
11.04	209
11.06	270
11.08	150
11.1	48
11.12	12
11.14	10
11.16	8
11.18	14
11.2	2
11.22	8
11.24	8
11.26	8
11.28	11
11.3	4
11.32	4
11.34	13
11.36	6
11.38	6
11.4	6
11.42	2
11.44	11
11.46	6
11.48	9
11.5	6
11.52	4
11.54	4
11.56	4
11.58	8
11.6	2
11.62	3
11.64	4
11.66	5
11.68	7
11.7	0
11.72	7
11.74	5
11.76	1
11.78	2
11.8	0
11.82	1
11.84	7
11.86	3
11.88	7
11.9	1
11.92	4
11.94	4
11.96	3
11.98	7
12	8
12.02	4
12.04	4
12.06	3
12.08	9
12.1	3
12.12	1
12.14	6
12.16	7
12.18	7
12.2	5
12.22	2
12.24	4
12.26	3
12.28	5
12.3	11
12.32	2
12.34	0
12.36	2
12.38	2
12.4	3
12.42	3
12.44	5
12.46	5
12.48	2
12.5	5
12.52	4
12.54	7
12.56	2
12.58	5
12.6	2
12.62	6
12.64	5
12.66	7
12.68	2
12.7	5
12.72	4
12.74	2
12.76	4
12.78	12
12.8	0
12.82	5
12.84	5
12.86	3
12.88	4
12.9	3
12.92	3
12.94	3
12.96	5
12.98	2
13	7
13.02	6
13.04	5
13.06	4
13.08	3
13.1	4
13.12	2
13.14	3
13.16	2
13.18	6
13.2	2
13.22	6
13.24	4
13.26	6
13.28	7
13.3	4
13.32	3
13.34	2
13.36	2
13.38	0
13.4	3
13.42	3
13.44	1
13.46	7
13.48	0
13.5	2
13.52	2
13.54	4
13.56	3
13.58	2
13.6	1
13.62	7
13.64	2
13.66	5
13.68	5
13.7	9
13.72	1
13.74	3
13.76	0
13.78	4
13.8	0
13.82	4
13.84	2
13.86	3
13.88	1
13.9	2
13.92	2
13.94	5
13.96	4
13.98	4
14	1
14.02	1
14.04	1
14.06	2
14.08	3
14.1	0
14.12	5
14.14	6
14.16	3
14.18	2
14.2	3
14.22	5
14.24	4
14.26	3
14.28	1
14.3	3
14.32	3
14.34	3
14.36	3
14.38	0
14.4	4
14.42	5
14.44	2
14.46	2
14.48	1
14.5	6
14.52	2
14.54	1
14.56	3
14.58	3
14.6	3
14.62	6
14.64	4
14.66	4
14.68	4
14.7	6
14.72	3
14.74	2
14.76	4
14.78	1
14.8	5
14.82	0
14.84	4
14.86	1
14.88	3
14.9	4
14.92	4
14.94	1
14.96	3
14.98	2
15	1
15.02	6
15.04	2
15.06	1
15.08	3
15.1	1
15.12	0
15.14	3
15.16	2
15.18	4
15.2	0
15.22	2
15.24	2
15.26	1
15.28	3
15.3	3
15.32	1
15.34	0
15.36	4
15.38	4
15.4	3
15.42	3
15.44	0
15.46	2
15.48	3
15.5	0
15.52	1
15.54	3
15.56	2
15.58	3
15.6	2
15.62	3
15.64	3
15.66	4
15.68	3
15.7	5
15.72	3
15.74	3
15.76	5
15.78	6
15.8	3
15.82	3
15.84	3
15.86	3
15.88	0
15.9	1
15.92	3
15.94	3
15.96	1
15.98	4
16	2
16.02	2
16.04	5
16.06	2
16.08	4
16.1	5
16.12	4
16.14	6
16.16	2
16.18	1
16.2	3
16.22	2
16.24	3
16.26	3
16.28	1
16.3	2
16.32	2
16.34	0
16.36	3
16.38	6
16.4	5
16.42	2
16.44	5
16.46	2
16.48	0
16.5	5
16.52	3
16.54	6
16.56	1
16.58	0
16.6	5
16.62	2
16.64	1
16.66	1
16.68	2
16.7	3
16.72	3
16.74	4
16.76	3
16.78	3
16.8	2
16.82	4
16.84	0
16.86	0
16.88	1
16.9	4
16.92	3
16.94	4
16.96	0
16.98	5
17	5
17.02	2
17.04	1
17.06	7
17.08	3
17.1	6
17.12	3
17.14	4
17.16	2
17.18	4
17.2	2
17.22	4
17.24	0
17.26	1
17.28	1
17.3	3
17.32	2
17.34	0
17.36	0
17.38	0
17.4	2
17.42	2
17.44	2
17.46	3
17.48	2
17.5	5
17.52	2
17.54	2
17.56	4
17.58	6
17.6	4
17.62	2
17.64	2
17.66	1
17.68	1
17.7	4
17.72	3
17.74	2
17.76	1
17.78	4
17.8	1
17.82	4
17.84	1
17.86	5
17.88	1
17.9	0
17.92	3
17.94	4
17.96	2
17.98	1
18	1
18.02	2
18.04	2
18.06	5
18.08	7
18.1	3
18.12	1
18.14	3
18.16	4
18.18	2
18.2	3
18.22	2
18.24	3
18.26	0
18.28	4
18.3	4
18.32	0
18.34	0
18.36	1
18.38	1
18.4	6
18.42	2
18.44	2
18.46	4
18.48	5
18.5	7
18.52	2
18.54	2
18.56	7
18.58	2
18.6	3
18.62	4
18.64	5
18.66	1
18.68	2
18.7	3
18.72	2
18.74	1
18.76	3
18.78	3
18.8	0
18.82	1
18.84	5
18.86	2
18.88	3
18.9	3
18.92	2
18.94	0
18.96	3
18.98	2
19	2
19.02	2
19.04	1
19.06	2
19.08	0
19.1	0
19.12	3
19.14	0
19.16	2
19.18	2
19.2	1
19.22	2
19.24	3
19.26	1
19.28	3
19.3	4
19.32	2
19.34	2
19.36	4
19.38	3
19.4	1
19.42	2
19.44	0
19.46	2
19.48	0
19.5	2
19.52	1
19.54	1
19.56	2
19.58	2
19.6	0
19.62	3
19.64	4
19.66	2
19.68	1
19.7	1
19.72	1
19.74	2
19.76	4
19.78	0
19.8	0
19.82	2
19.84	2
19.86	2
19.88	4
19.9	0
19.92	2
19.94	0
19.96	1
19.98	4
20	4
20.02	3
20.04	1
20.06	2
20.08	2
20.1	3
20.12	1
20.14	0
20.16	3
20.18	3
20.2	3
20.22	2
20.24	3
20.26	1
20.28	2
20.3	3
20.32	4
20.34	0
20.36	5
20.38	6
20.4	2
20.42	0
20.44	5
20.46	1
20.48	1
20.5	3
20.52	2
20.54	1
20.56	3
20.58	0
20.6	1
20.62	1
20.64	2
20.66	3
20.68	2
20.7	1
20.72	2
20.74	1
20.76	2
20.78	2
20.8	2
20.82	3
20.84	3
20.86	2
20.88	3
20.9	3
20.92	2
20.94	0
20.96	1
20.98	1
21	0
21.02	2
21.04	2
21.06	0
21.08	2
21.1	1
21.12	3
21.14	1
21.16	3
21.18	2
21.2	3
21.22	2
21.24	4
21.26	3
21.28	0
21.3	6
21.32	3
21.34	3
21.36	3
21.38	2
21.4	4
21.42	3
21.44	2
21.46	2
21.48	2
21.5	3
21.52	3
21.54	2
21.56	1
21.58	3
21.6	3
21.62	1
21.64	1
21.66	2
21.68	9
21.7	3
21.72	1
21.74	4
21.76	4
21.78	0
21.8	5
21.82	4
21.84	1
21.86	3
21.88	2
21.9	1
21.92	5
21.94	3
21.96	1
21.98	5
22	4
22.02	6
22.04	9
22.06	9
22.08	36
22.1	109
22.12	190
22.14	225
22.16	101
22.18	98
22.2	88
22.22	22
22.24	9
22.26	7
22.28	4
22.3	3
22.32	3
22.34	2
22.36	1
22.38	3
22.4	2
22.42	1
22.44	2
22.46	1
22.48	3
22.5	1
22.52	1
22.54	0
22.56	1
22.58	0
22.6	1
22.62	2
22.64	3
22.66	2
22.68	1
22.7	1
22.72	2
22.74	3
22.76	1
22.78	0
22.8	2
22.82	2
22.84	2
22.86	1
22.88	2
22.9	1
22.92	2
22.94	1
22.96	3
22.98	1
23	1
23.02	0
23.04	2
23.06	1
23.08	2
23.1	3
23.12	3
23.14	0
23.16	5
23.18	1
23.2	2
23.22	4
23.24	2
23.26	0
23.28	3
23.3	2
23.32	3
23.34	2
23.36	1
23.38	5
23.4	1
23.42	4
23.44	0
23.46	1
23.48	3
23.5	1
23.52	1
23.54	1
23.56	5
23.58	0
23.6	1
23.62	2
23.64	1
23.66	4
23.68	4
23.7	1
23.72	1
23.74	1
23.76	1
23.78	1
23.8	2
23.82	0
23.84	2
23.86	1
23.88	2
23.9	0
23.92	1
23.94	3
23.96	2
23.98	2
24	3
24.02	2
24.04	2
24.06	2
24.08	2
24.1	0
24.12	0
24.14	4
24.16	1
24.18	4
24.2	3
24.22	1
24.24	1
24.26	1
24.28	1
24.3	1
24.32	1
24.34	3
24.36	2
24.38	1
24.4	2
24.42	2
24.44	2
24.46	1
24.48	1
24.5	0
24.52	0
24.54	1
24.56	1
24.58	2
24.6	4
24.62	1
24.64	2
24.66	2
24.68	1
24.7	0
24.72	2
24.74	2
24.76	0
24.78	1
24.8	2
24.82	3
24.84	1
24.86	1
24.88	0
24.9	3
24.92	1
24.94	3
24.96	0
24.98	0
25	0
25.02	0
25.04	1
25.06	4
25.08	3
25.1	1
25.12	1
25.14	3
25.16	2
25.18	1
25.2	1
25.22	0
25.24	0
25.26	3
25.28	2
25.3	1
25.32	0
25.34	2
25.36	2
25.38	1
25.4	1
25.42	0
25.44	2
25.46	0
25.48	0
25.5	0
25.52	1
25.54	0
25.56	4
25.58	1
25.6	4
25.62	3
25.64	1
25.66	1
25.68	2
25.7	3
25.72	0
25.74	1
25.76	2
25.78	2
25.8	1
25.82	2
25.84	0
25.86	1
25.88	1
25.9	3
25.92	0
25.94	0
25.96	1
25.98	1
26	1
26.02	3
26.04	2
26.06	1
26.08	2
26.1	1
26.12	0
26.14	1
26.16	2
26.18	2
26.2	3
26.22	1
26.24	3
26.26	4
26.28	3
26.3	3
26.32	0
26.34	1
26.36	4
26.38	2
26.4	2
26.42	1
26.44	0
26.46	1
26.48	1
26.5	2
26.52	0
26.54	2
26.56	4
26.58	0
26.6	0
26.62	2
26.64	2
26.66	3
26.68	1
26.7	1
26.72	7
26.74	5
26.76	2
26.78	2
26.8	3
26.82	1
26.84	1
26.86	2
26.88	3
26.9	2
26.92	2
26.94	0
26.96	2
26.98	2
27	1
27.02	1
27.04	2
27.06	2
27.08	1
27.1	2
27.12	1
27.14	2
27.16	0
27.18	0
27.2	2
27.22	2
27.24	2
27.26	1
27.28	2
27.3	1
27.32	2
27.34	2
27.36	0
27.38	3
27.4	3
27.42	2
27.44	4
27.46	2
27.48	1
27.5	0
27.52	3
27.54	1
27.56	0
27.58	1
27.6	1
27.62	2
27.64	2
27.66	4
27.68	0
27.7	4
27.72	2
27.74	1
27.76	4
27.78	1
27.8	4
27.82	2
27.84	1
27.86	0
27.88	3
27.9	1
27.92	2
27.94	2
27.96	2
27.98	0
28	0
28.02	3
28.04	1
28.06	3
28.08	3
28.1	1
28.12	0
28.14	0
28.16	3
28.18	1
28.2	2
28.22	0
28.24	0
28.26	0
28.28	2
28.3	3
28.32	1
28.34	0
28.36	4
28.38	0
28.4	0
28.42	1
28.44	3
28.46	2
28.48	1
28.5	3
28.52	0
28.54	0
28.56	1
28.58	0
28.6	1
28.62	3
28.64	4
28.66	1
28.68	1
28.7	0
28.72	3
28.74	0
28.76	1
28.78	0
28.8	2
28.82	5
28.84	3
28.86	1
28.88	3
28.9	0
28.92	1
28.94	1
28.96	2
28.98	3
29	2
29.02	3
29.04	2
29.06	1
29.08	1
29.1	0
29.12	3
29.14	4
29.16	3
29.18	0
29.2	1
29.22	2
29.24	0
29.26	1
29.28	2
29.3	0
29.32	3
29.34	3
29.36	0
29.38	1
29.4	3
29.42	0
29.44	1
29.46	4
29.48	3
29.5	2
29.52	0
29.54	4
29.56	0
29.58	2
29.6	1
29.62	4
29.64	1
29.66	3
29.68	1
29.7	2
29.72	1
29.74	1
29.76	2
29.78	1
29.8	1
29.82	2
29.84	4
29.86	1
29.88	1
29.9	0
29.92	2
29.94	0
29.96	2
29.98	1
30	0
30.02	1
30.04	0
30.06	3
30.08	3
30.1	1
30.12	0
30.14	1
30.16	0
30.18	0
30.2	2
30.22	1
30.24	2
30.26	0
30.28	2
30.3	0
30.32	3
30.34	2
30.36	2
30.38	2
30.4	1
30.42	2
30.44	1
30.46	2
30.48	2
30.5	0
30.52	0
30.54	0
30.56	2
30.58	3
30.6	0
30.62	4
30.64	0
30.66	1
30.68	1
30.7	3
30.72	3
30.74	1
30.76	2
30.78	0
30.8	3
30.82	0
30.84	2
30.86	2
30.88	1
30.9	3
30.92	2
30.94	0
30.96	1
30.98	4
31	2
31.02	0
31.04	2
31.06	2
31.08	1
31.1	0
31.12	1
31.14	1
31.16	2
31.18	2
31.2	0
31.22	0
31.24	0
31.26	4
31.28	1
31.3	1
31.32	3
31.34	1
31.36	1
31.38	2
31.4	1
31.42	1
31.44	1
31.46	1
31.48	2
31.5	3
31.52	2
31.54	3
31.56	0
31.58	2
31.6	0
31.62	3
31.64	4
31.66	1
31.68	2
31.7	0
31.72	1
31.74	4
31.76	2
31.78	3
31.8	2
31.82	2
31.84	1
31.86	0
31.88	0
31.9	0
31.92	2
31.94	0
31.96	5
31.98	5
32	5
32.02	3
32.04	4
32.06	0
32.08	2
32.1	1
32.12	2
32.14	1
32.16	3
32.18	2
32.2	5
32.22	8
32.24	5
32.26	7
32.28	7
32.3	0
32.32	5
32.34	2
32.36	4
32.38	5
32.4	4
32.42	2
32.44	2
32.46	4
32.48	3
32.5	3
32.52	4
32.54	3
32.56	3
32.58	5
32.6	8
32.62	4
32.64	7
32.66	0
32.68	7
32.7	7
32.72	3
32.74	3
32.76	5
32.78	3
32.8	1
32.82	9
32.84	5
32.86	2
32.88	3
32.9	4
32.92	3
32.94	5
32.96	6
32.98	6
33	2
33.02	3
33.04	5
33.06	10
33.08	10
33.1	10
33.12	11
33.14	11
33.16	13
33.18	10
33.2	12
33.22	13
33.24	14
33.26	15
33.28	23
33.3	19
33.32	30
33.34	30
33.36	61
33.38	196
33.4	628
33.42	1012
33.44	1078
33.46	504
33.48	294
33.5	379
33.52	537
33.54	339
33.56	82
33.58	29
33.6	25
33.62	15
33.64	15
33.66	11
33.68	7
33.7	12
33.72	8
33.74	3
33.76	3
33.78	3
33.8	3
33.82	4
33.84	3
33.86	5
33.88	2
33.9	2
33.92	0
33.94	3
33.96	3
33.98	2
34	1
34.02	0
34.04	3
34.06	0
34.08	2
34.1	1
34.12	0
34.14	2
34.16	2
34.18	1
34.2	4
34.22	2
34.24	0
34.26	1
34.28	2
34.3	0
34.32	4
34.34	0
34.36	1
34.38	3
34.4	4
34.42	0
34.44	1
34.46	1
34.48	2
34.5	2
34.52	0
34.54	1
34.56	1
34.58	1
34.6	0
34.62	0
34.64	0
34.66	1
34.68	1
34.7	1
34.72	2
34.74	0
34.76	1
34.78	4
34.8	1
34.82	1
34.84	1
34.86	2
34.88	2
34.9	1
34.92	1
34.94	2
34.96	1
34.98	1
35	3
35.02	1
35.04	3
35.06	1
35.08	2
35.1	1
35.12	1
35.14	1
35.16	1
35.18	3
35.2	1
35.22	2
35.24	1
35.26	1
35.28	2
35.3	2
35.32	0
35.34	1
35.36	1
35.38	1
35.4	1
35.42	1
35.44	0
35.46	2
35.48	1
35.5	1
35.52	1
35.54	2
35.56	0
35.58	0
35.6	1
35.62	3
35.64	1
35.66	0
35.68	3
35.7	3
35.72	1
35.74	1
35.76	1
35.78	0
35.8	0
35.82	0
35.84	0
35.86	2
35.88	1
35.9	1
35.92	0
35.94	0
35.96	4
35.98	3
36	1
36.02	1
36.04	1
36.06	0
36.08	1
36.1	2
36.12	1
36.14	3
36.16	2
36.18	2
36.2	1
36.22	0
36.24	0
36.26	0
36.28	0
36.3	1
36.32	1
36.34	1
36.36	1
36.38	2
36.4	1
36.42	0
36.44	0
36.46	1
36.48	0
36.5	1
36.52	1
36.54	0
36.56	0
36.58	1
36.6	0
36.62	1
36.64	3
36.66	2
36.68	0
36.7	2
36.72	1
36.74	5
36.76	1
36.78	4
36.8	0
36.82	0
36.84	2
36.86	3
36.88	1
36.9	1
36.92	2
36.94	2
36.96	3
36.98	2
37	3
37.02	1
37.04	1
37.06	1
37.08	1
37.1	1
37.12	2
37.14	1
37.16	3
37.18	3
37.2	1
37.22	0
37.24	1
37.26	0
37.28	0
37.3	1
37.32	0
37.34	4
37.36	3
37.38	1
37.4	2
37.42	0
37.44	0
37.46	2
37.48	2
37.5	2
37.52	1
37.54	1
37.56	2
37.58	3
37.6	0
37.62	2
37.64	0
37.66	0
37.68	1
37.7	2
37.72	2
37.74	3
37.76	1
37.78	1
37.8	2
37.82	2
37.84	2
37.86	1
37.88	3
37.9	0
37.92	2
37.94	3
37.96	3
37.98	1
38	1
38.02	1
38.04	2
38.06	3
38.08	0
38.1	1
38.12	1
38.14	2
38.16	2
38.18	1
38.2	1
38.22	2
38.24	2
38.26	0
38.28	0
38.3	1
38.32	1
38.34	1
38.36	1
38.38	3
38.4	0
38.42	2
38.44	0
38.46	0
38.48	1
38.5	3
38.52	2
38.54	0
38.56	1
38.58	1
38.6	0
38.62	2
38.64	0
38.66	0
38.68	2
38.7	0
38.72	0
38.74	1
38.76	2
38.78	2
38.8	0
38.82	0
38.84	1
38.86	1
38.88	2
38.9	1
38.92	1
38.94	1
38.96	2
38.98	1
39	0
39.02	0
39.04	1
39.06	1
39.08	1
39.1	3
39.12	3
39.14	2
39.16	0
39.18	0
39.2	2
39.22	3
39.24	2
39.26	0
39.28	1
39.3	1
39.32	1
39.34	0
39.36	2
39.38	1
39.4	1
39.42	1
39.44	2
39.46	0
39.48	1
39.5	1
39.52	0
39.54	1
39.56	0
39.58	0
39.6	1
39.62	0
39.64	1
39.66	1
39.68	2
39.7	1
39.72	2
39.74	3
39.76	1
39.78	2
39.8	0
39.82	2
39.84	1
39.86	0
39.88	1
39.9	2
39.92	0
39.94	2
39.96	0
39.98	2
40	1
40.02	0
40.04	2
40.06	1
40.08	0
40.1	3
40.12	2
40.14	1
40.16	2
40.18	0
40.2	1
40.22	0
40.24	1
40.26	1
40.28	2
40.3	4
40.32	1
40.34	2
40.36	4
40.38	0
40.4	2
40.42	2
40.44	2
40.46	0
40.48	0
40.5	0
40.52	0
40.54	1
40.56	1
40.58	1
40.6	1
40.62	1
40.64	1
40.66	1
40.68	0
40.7	1
40.72	2
40.74	2
40.76	2
40.78	0
40.8	4
40.82	2
40.84	1
40.86	0
40.88	0
40.9	0
40.92	1
40.94	2
40.96	1
40.98	0
41	1
41.02	0
41.04	1
41.06	0
41.08	0
41.1	0
41.12	0
41.14	1
41.16	0
41.18	1
41.2	0
41.22	3
41.24	0
41.26	0
41.28	1
41.3	1
41.32	0
41.34	0
41.36	2
41.38	2
41.4	3
41.42	1
41.44	1
41.46	1
41.48	3
41.5	1
41.52	0
41.54	2
41.56	2
41.58	5
41.6	5
41.62	0
41.64	0
41.66	3
41.68	0
41.7	4
41.72	0
41.74	1
41.76	0
41.78	1
41.8	0
41.82	0
41.84	2
41.86	1
41.88	1
41.9	0
41.92	2
41.94	0
41.96	1
41.98	1
42	1
42.02	6
42.04	2
42.06	1
42.08	1
42.1	2
42.12	1
42.14	0
42.16	3
42.18	3
42.2	0
42.22	2
42.24	1
42.26	0
42.28	1
42.3	1
42.32	0
42.34	3
42.36	1
42.38	2
42.4	0
42.42	0
42.44	1
42.46	1
42.48	1
42.5	4
42.52	0
42.54	1
42.56	0
42.58	1
42.6	2
42.62	0
42.64	2
42.66	0
42.68	1
42.7	0
42.72	2
42.74	3
42.76	0
42.78	3
42.8	1
42.82	0
42.84	0
42.86	0
42.88	0
42.9	3
42.92	1
42.94	1
42.96	1
42.98	0
43	1
43.02	0
43.04	2
43.06	1
43.08	3
43.1	0
43.12	1
43.14	0
43.16	1
43.18	0
43.2	4
43.22	1
43.24	0
43.26	2
43.28	1
43.3	2
43.32	1
43.34	1
43.36	0
43.38	2
43.4	1
43.42	1
43.44	2
43.46	1
43.48	1
43.5	1
43.52	0
43.54	2
43.56	1
43.58	0
43.6	4
43.62	0
43.64	1
43.66	1
43.68	1
43.7	0
43.72	1
43.74	2
43.76	0
43.78	0
43.8	1
43.82	0
43.84	2
43.86	0
43.88	0
43.9	0
43.92	2
43.94	0
43.96	1
43.98	2
44	0
44.02	2
44.04	0
44.06	0
44.08	2
44.1	1
44.12	1
44.14	0
44.16	2
44.18	1
44.2	1
44.22	2
44.24	0
44.26	1
44.28	2
44.3	0
44.32	1
44.34	2
44.36	0
44.38	0
44.4	4
44.42	2
44.44	1
44.46	0
44.48	0
44.5	2
44.52	0
44.54	3
44.56	1
44.58	3
44.6	2
44.62	0
44.64	2
44.66	0
44.68	3
44.7	1
44.72	2
44.74	2
44.76	2
44.78	0
44.8	0
44.82	1
44.84	0
44.86	2
44.88	0
44.9	1
44.92	2
44.94	1
44.96	4
[truncated: 2,252 more rows]

## Sheet: Fig.S5
Temperature	Peak energy	Standard Deviation	Temperature	fit data
80	1.34993	0.0019	80	1.35085
90	1.34777	0.00276	81.4014	1.3506
100	1.34783	0.00161	81.5415	1.35057
110	1.3471	0.00255	81.6817	1.35054
120	1.34373	0.00261	81.8218	1.35052
130	1.3351	0.00215	81.962	1.35049
140	1.33187	0.0028	82.1021	1.35046
160	1.326	0.00361	82.2422	1.35044
180	1.31633	0.00404	82.3824	1.35041
200	1.31267	0.00252	82.5225	1.35039
220	1.30967	0.00351	82.6627	1.35036
250	1.309	0.00265	82.8028	1.35033
300	1.29833	0.00351	82.9429	1.35031
350	1.29283	0.00176	83.0831	1.35028
			83.2232	1.35025
			83.3634	1.35023
			83.5035	1.3502
			83.6436	1.35017
			83.7838	1.35015
			83.9239	1.35012
			84.0641	1.35009
			84.2042	1.35007
			84.3443	1.35004
			84.4845	1.35001
			84.6246	1.34999
			84.7648	1.34996
			84.9049	1.34993
			85.0451	1.34991
			85.1852	1.34988
			85.3253	1.34985
			85.4655	1.34982
			85.6056	1.3498
			85.7458	1.34977
			85.8859	1.34974
			86.026	1.34971
			86.1662	1.34969
			86.3063	1.34966
			86.4464	1.34963
			86.5866	1.3496
			86.7267	1.34958
			86.8669	1.34955
			87.007	1.34952
			87.1471	1.34949
			87.2873	1.34947
			87.4274	1.34944
			87.5676	1.34941
			87.7077	1.34938
			87.8478	1.34936
			87.988	1.34933
			88.1281	1.3493
			88.2683	1.34927
			88.4084	1.34924
			88.5486	1.34922
			88.6887	1.34919
			88.8288	1.34916
			88.969	1.34913
			89.1091	1.3491
			89.2493	1.34907
			89.3894	1.34905
			89.5295	1.34902
			89.6697	1.34899
			89.8098	1.34896
			89.95	1.34893
			90	1.34892
			90.0901	1.3489
			90.2302	1.34887
			90.3704	1.34885
			90.5105	1.34882
			90.6506	1.34879
			90.7908	1.34876
			90.9309	1.34873
			91.0711	1.3487
			91.2112	1.34867
			91.3513	1.34864
			91.4915	1.34861
			91.6316	1.34859
			91.7718	1.34856
			91.9119	1.34853
			92.052	1.3485
			92.1922	1.34847
			92.3323	1.34844
			92.4725	1.34841
			92.6126	1.34838
			92.7528	1.34835
			92.8929	1.34832
			93.033	1.34829
			93.1732	1.34826
			93.3133	1.34823
			93.4535	1.3482
			93.5936	1.34817
			93.7337	1.34814
			93.8739	1.34811
			94.014	1.34808
			94.1542	1.34805
			94.2943	1.34802
			94.4344	1.34799
			94.5746	1.34796
			94.7147	1.34793
			94.8548	1.3479
			94.995	1.34787
			95.1351	1.34784
			95.2753	1.34781
			95.4154	1.34778
			95.5556	1.34775
			95.6957	1.34772
			95.8358	1.34769
			95.976	1.34766
			96.1161	1.34763
			96.2563	1.3476
			96.3964	1.34757
			96.5365	1.34753
			96.6767	1.3475
			96.8168	1.34747
			96.957	1.34744
			97.0971	1.34741
			97.2372	1.34738
			97.3774	1.34735
			97.5175	1.34732
			97.6577	1.34728
			97.7978	1.34725
			97.9379	1.34722
			98.0781	1.34719
			98.2182	1.34716
			98.3584	1.34713
			98.4985	1.3471
			98.6386	1.34706
			98.7788	1.34703
			98.9189	1.347
			99.0591	1.34697
			99.1992	1.34694
			99.3393	1.3469
			99.4795	1.34687
			99.6196	1.34684
			99.7598	1.34681
			99.8999	1.34677
			100	1.34675
			100.04	1.34674
			100.18	1.34671
			100.32	1.34668
			100.46	1.34664
			100.601	1.34661
			100.741	1.34658
			100.881	1.34655
			101.021	1.34651
			101.161	1.34648
			101.301	1.34645
			101.441	1.34641
			101.582	1.34638
			101.722	1.34635
			101.862	1.34631
			102.002	1.34628
			102.142	1.34625
			102.282	1.34621
			102.422	1.34618
			102.563	1.34615
			102.703	1.34611
			102.843	1.34608
			102.983	1.34605
			103.123	1.34601
			103.263	1.34598
			103.403	1.34594
			103.544	1.34591
			103.684	1.34588
			103.824	1.34584
			103.964	1.34581
			104.104	1.34577
			104.244	1.34574
			104.384	1.3457
			104.525	1.34567
			104.665	1.34564
			104.805	1.3456
			104.945	1.34557
			105.085	1.34553
			105.225	1.3455
			105.365	1.34546
			105.506	1.34543
			105.646	1.34539
			105.786	1.34536
			105.926	1.34532
			106.066	1.34528
			106.206	1.34525
			106.346	1.34521
			106.486	1.34518
			106.627	1.34514
			106.767	1.34511
			106.907	1.34507
			107.047	1.34503
			107.187	1.345
			107.327	1.34496
			107.467	1.34493
			107.608	1.34489
			107.748	1.34485
			107.888	1.34482
			108.028	1.34478
			108.168	1.34474
			108.308	1.34471
			108.448	1.34467
			108.589	1.34463
			108.729	1.3446
			108.869	1.34456
			109.009	1.34452
			109.149	1.34448
			109.289	1.34445
			109.429	1.34441
			109.57	1.34437
			109.71	1.34433
			109.85	1.3443
			109.99	1.34426
			110	1.34426
			110.13	1.34422
			110.27	1.34418
			110.41	1.34415
			110.551	1.34411
			110.691	1.34407
			110.831	1.34403
			110.971	1.34399
			111.111	1.34395
			111.251	1.34392
			111.391	1.34388
			111.532	1.34384
			111.672	1.3438
			111.812	1.34376
			111.952	1.34372
			112.092	1.34368
			112.232	1.34364
			112.372	1.3436
			112.513	1.34356
			112.653	1.34352
			112.793	1.34348
			112.933	1.34344
			113.073	1.3434
			113.213	1.34336
			113.353	1.34332
			113.493	1.34328
			113.634	1.34324
			113.774	1.3432
			113.914	1.34316
			114.054	1.34312
			114.194	1.34308
			114.334	1.34304
			114.474	1.343
			114.615	1.34296
			114.755	1.34292
			114.895	1.34288
			115.035	1.34283
			115.175	1.34279
			115.315	1.34275
			115.455	1.34271
			115.596	1.34267
			115.736	1.34262
			115.876	1.34258
			116.016	1.34254
			116.156	1.3425
			116.296	1.34246
			116.436	1.34241
			116.577	1.34237
			116.717	1.34233
			116.857	1.34228
			116.997	1.34224
			117.137	1.3422
			117.277	1.34215
			117.417	1.34211
			117.558	1.34207
			117.698	1.34202
			117.838	1.34198
			117.978	1.34194
			118.118	1.34189
			118.258	1.34185
			118.398	1.3418
			118.539	1.34176
			118.679	1.34171
			118.819	1.34167
			118.959	1.34162
			119.099	1.34158
			119.239	1.34153
			119.379	1.34149
			119.52	1.34144
			119.66	1.3414
			119.8	1.34135
			119.94	1.3413
			120	1.34128
			120.08	1.34126
			120.22	1.34121
			120.36	1.34117
			120.501	1.34112
			120.641	1.34107
			120.781	1.34102
			120.921	1.34098
			121.061	1.34093
			121.201	1.34088
			121.341	1.34084
			121.481	1.34079
			121.622	1.34074
			121.762	1.34069
			121.902	1.34064
			122.042	1.3406
			122.182	1.34055
			122.322	1.3405
			122.462	1.34045
			122.603	1.3404
			122.743	1.34035
			122.883	1.3403
			123.023	1.34025
			123.163	1.3402
			123.303	1.34015
			123.443	1.3401
			123.584	1.34005
			123.724	1.34
			123.864	1.33995
			124.004	1.3399
			124.144	1.33985
			124.284	1.3398
			124.424	1.33975
			124.565	1.33969
			124.705	1.33964
			124.845	1.33959
			124.985	1.33954
			125.125	1.33949
			125.265	1.33943
			125.405	1.33938
			125.546	1.33933
			125.686	1.33927
			125.826	1.33922
			125.966	1.33917
			126.106	1.33911
			126.246	1.33906
			126.386	1.339
			126.527	1.33895
			126.667	1.3389
			126.807	1.33884
			126.947	1.33879
			127.087	1.33873
			127.227	1.33867
			127.367	1.33862
			127.508	1.33856
			127.648	1.33851
			127.788	1.33845
			127.928	1.33839
			128.068	1.33833
			128.208	1.33828
			128.348	1.33822
			128.488	1.33816
			128.629	1.3381
			128.769	1.33804
			128.909	1.33799
			129.049	1.33793
			129.189	1.33787
			129.329	1.33781
			129.469	1.33775
			129.61	1.33769
			129.75	1.33763
			129.89	1.33757
			130	1.33752
			130.03	1.33751
			130.17	1.33744
			130.31	1.33738
			130.45	1.33732
			130.591	1.33726
			130.731	1.3372
			130.871	1.33713
			131.011	1.33707
			131.151	1.33701
			131.291	1.33694
			131.431	1.33688
			131.572	1.33681
			131.712	1.33675
			131.852	1.33668
			131.992	1.33662
			132.132	1.33655
			132.272	1.33649
			132.412	1.33642
			132.553	1.33635
			132.693	1.33629
			132.833	1.33622
			132.973	1.33615
			133.113	1.33608
			133.253	1.33601
			133.393	1.33594
			133.534	1.33587
			133.674	1.3358
			133.814	1.33573
			133.954	1.33566
			134.094	1.33559
			134.234	1.33552
			134.374	1.33545
			134.515	1.33538
			134.655	1.3353
			134.795	1.33523
			134.935	1.33515
			135.075	1.33508
			135.215	1.335
			135.355	1.33493
			135.495	1.33485
			135.636	1.33478
			135.776	1.3347
			135.916	1.33462
			136.056	1.33454
			136.196	1.33447
			136.336	1.33439
			136.476	1.33431
			136.617	1.33423
			136.757	1.33414
			136.897	1.33406
			137.037	1.33398
			137.177	1.3339
			137.317	1.33382
			137.457	1.33373
			137.598	1.33365
			137.738	1.33356
			137.878	1.33348
			138.018	1.33339
			138.158	1.3333
			138.298	1.33321
			138.438	1.33312
			138.579	1.33303
			138.719	1.33294
			138.859	1.33285
			138.999	1.33276
			139.139	1.33267
			139.279	1.33257
			139.419	1.33248
			139.56	1.33238
			139.7	1.33229
			139.84	1.33219
			139.98	1.33209
			140	1.33208
			140.12	1.33199
			140.26	1.33189
			140.4	1.33179
			140.541	1.33169
			140.681	1.33159
			140.821	1.33148
			140.961	1.33138
			141.101	1.33127
			141.241	1.33117
			141.381	1.33106
			141.522	1.33095
			141.662	1.33084
			141.802	1.33072
			141.942	1.33061
			142.082	1.33049
			142.222	1.33038
			142.362	1.33026
			142.502	1.33014
			142.643	1.33002
			142.783	1.3299
			142.923	1.32977
			143.063	1.32964
			143.203	1.32952
			143.343	1.32939
			143.483	1.32926
			143.624	1.32912
			143.764	1.32899
			143.904	1.32885
			144.044	1.32871
			144.184	1.32857
			144.324	1.32842
			144.464	1.32827
			144.605	1.32812
			144.745	1.32797
			144.885	1.32782
			145.025	1.32766
			145.165	1.3275
			145.305	1.32733
			145.445	1.32716
			145.586	1.32699
			145.726	1.32681
			145.866	1.32664
			146.006	1.32645
			146.146	1.32626
			146.286	1.32607
			146.426	1.32587
			146.567	1.32567
			146.707	1.32546
			146.847	1.32524
			146.987	1.32502
			147.127	1.32479
			147.267	1.32455
			147.407	1.3243
			147.548	1.32405
			147.688	1.32378
			147.828	1.3235
			147.968	1.32321
			148.108	1.32291
			148.248	1.32259
			148.388	1.32225
			148.529	1.32189
			148.669	1.3215
			148.809	1.32109
			148.949	1.32064
			149.089	1.32015
			149.229	1.3196
			149.369	1.31897
			149.51	1.31824
			149.65	1.31735
			149.79	1.31616
			149.93	1.31416
			150.07	--
			150.21	--
			150.35	--
			150.49	--
			150.631	--
			150.771	--
			150.911	--
			151.051	--
			151.191	--
			151.331	--
			151.471	--
			151.612	--
			151.752	--
			151.892	--
			152.032	--
			152.172	--
			152.312	--
			152.452	--
			152.593	--
			152.733	--
			152.873	--
			153.013	--
			153.153	--
			153.293	--
			153.433	--
			153.574	--
			153.714	--
			153.854	--
			153.994	--
			154.134	--
			154.274	--
			154.414	--
			154.555	--
			154.695	--
			154.835	--
			154.975	--
			155.115	--
			155.255	--
			155.395	--
			155.536	--
			155.676	--
			155.816	--
			155.956	--
			156.096	--
			156.236	--
			156.376	--
			156.517	--
			156.657	--
			156.797	--
			156.937	--
			157.077	--
			157.217	--
			157.357	--
			157.498	--
			157.638	--
			157.778	--
			157.918	--
			158.058	--
			158.198	--
			158.338	--
			158.478	--
			158.619	--
			158.759	--
			158.899	--
			159.039	--
			159.179	--
			159.319	--
			159.459	--
			159.6	--
			159.74	--
			159.88	--
			160	--
			160.02	--
			160.16	--
			160.3	--
			160.44	--
			160.581	--
			160.721	--
			160.861	--
			161.001	--
			161.141	--
			161.281	--
			161.421	--
			161.562	--
			161.702	--
			161.842	--
			161.982	--
			162.122	--
			162.262	--
			162.402	--
			162.543	--
			162.683	--
			162.823	--
			162.963	--
			163.103	--
			163.243	--
			163.383	--
			163.524	--
			163.664	--
			163.804	--
			163.944	--
			164.084	--
			164.224	--
			164.364	--
			164.505	--
			164.645	--
			164.785	--
			164.925	--
			165.065	--
			165.205	--
			165.345	--
			165.485	--
			165.626	--
			165.766	--
			165.906	--
			166.046	--
			166.186	--
			166.326	--
			166.466	--
			166.607	--
			166.747	--
			166.887	--
			167.027	--
			167.167	--
			167.307	--
			167.447	--
			167.588	--
			167.728	--
			167.868	--
			168.008	--
			168.148	--
			168.288	--
			168.428	--
			168.569	--
			168.709	--
			168.849	--
			168.989	--
			169.129	--
			169.269	--
			169.409	--
			169.55	--
			169.69	--
			169.83	--
			169.97	--

## Sheet: Fig.S6
CrSBr/FGT-80K			CrSBr/FGT-130K			CrSBr/FGT-200K
Photon energy	intensity		Photon energy	intensity		Photon energy	intensity
1.45876	0.00229		1.45876	0.03339		1.45876	0.08736
1.45867	0.00228		1.45867	0.03182		1.45867	0.08832
1.45859	0.00376		1.45859	0.03102		1.45859	0.08367
1.4585	0.00374		1.4585	0.031		1.4585	0.09117
1.45841	0.000709811		1.45841	0.02865		1.45841	0.08838
1.45832	0.00143		1.45832	0.03016		1.45832	0.08933
1.45824	0.00216		1.45824	0.03091		1.45824	0.08468
1.45815	0.00288		1.45815	0.0301		1.45815	0.0875
1.45806	0.00136		1.45806	0.0293		1.45806	0.08471
1.45797	0.00359		1.45797	0.0285		1.45797	0.08941
1.45789	0.00207		1.45789	0.02925		1.45789	0.0885
1.4578	0.00131		1.4578	0.03155		1.4578	0.08479
1.45771	0.00204		1.45771	0.02767		1.45771	0.08576
1.45762	0.00428		1.45762	0.02996		1.45762	0.09046
1.45754	-0.000246907		1.45754	0.03304		1.45754	0.08955
1.45745	0.00424		1.45745	0.02991		1.45745	0.08863
1.45736	0.00271		1.45736	0.02911		1.45736	0.08864
1.45727	0.00193		1.45727	0.02908		1.45727	0.08679
1.45718	-0.00109		1.45718	0.03214		1.45718	0.08961
1.4571	0.00339		1.4571	0.02824		1.4571	0.08869
1.45701	0.00111		1.45701	0.03131		1.45701	0.08591
1.45692	0.00335		1.45692	0.02819		1.45692	0.08406
1.45684	-0.00193		1.45684	0.03049		1.45684	0.0869
1.45675	0.00407		1.45675	0.0297		1.45675	0.08599
1.45666	0.00256		1.45666	0.02968		1.45666	0.08883
1.45657	0.00179		1.45657	0.02966		1.45657	0.09073
1.45649	0.00177		1.45649	0.03041		1.45649	0.08888
1.4564	0.0025		1.4564	0.03038		1.4564	0.08702
1.45631	0.00247		1.45631	0.0319		1.45631	0.08142
1.45622	0.000945736		1.45622	0.02955		1.45622	0.08799
1.45614	0.00318		1.45614	0.02797		1.45614	0.08707
1.45605	0.00241		1.45605	0.02717		1.45605	0.08896
1.45596	0.00163		1.45596	0.03179		1.45596	0.08992
1.45588	0.00311		1.45588	0.03022		1.45588	0.08899
1.45579	0.00384		1.45579	0.02864		1.45579	0.09088
1.4557	0.00231		1.4557	0.03016		1.4557	0.08715
1.45561	0.000787138		1.45561	0.03168		1.45561	0.08997
1.45553	0.00302		1.45553	0.02933		1.45553	0.08624
1.45544	0.00299		1.45544	0.02775		1.45544	0.09374
1.45535	0.00297		1.45535	0.02927		1.45535	0.08907
1.45526	-5.56718e-05		1.45526	0.02924		1.45526	0.08815
1.45518	-0.00082374		1.45518	0.02922		1.45518	0.09192
1.45509	0.000666039		1.45509	0.02998		1.45509	0.0882
1.455	0.00216		1.455	0.03151		1.455	0.08916
1.45492	0.00214		1.45492	0.02916		1.45492	0.09106
1.45483	0.00137		1.45483	0.02681		1.45483	0.08732
1.45474	0.000588838		1.45474	0.02678		1.45474	0.08827
1.45465	0.00131		1.45465	0.02829		1.45465	0.09014
1.45457	0.00203		1.45457	0.02981		1.45457	0.08827
1.45448	0.00275		1.45448	0.02977		1.45448	0.08827
1.45439	0.00273		1.45439	0.02664		1.45439	0.08734
1.45431	0.00271		1.45431	0.02817		1.45431	0.08361
1.45422	0.00194		1.45422	0.02892		1.45422	0.08644
1.45413	0.00344		1.45413	0.0289		1.45413	0.08552
1.45405	-0.00184		1.45405	0.02966		1.45405	0.08835
1.45396	0.0019		1.45396	0.02964		1.45396	0.08837
1.45387	0.00264		1.45387	0.02961		1.45387	0.08931
1.45378	0.00111		1.45378	0.02881		1.45378	0.08557
1.4537	0.0026		1.4537	0.02878		1.4537	0.08933
1.45361	0.00258		1.45361	0.02876		1.45361	0.08841
1.45352	0.00182		1.45352	0.02875		1.45352	0.09031
1.45344	-0.00121		1.45344	0.02951		1.45344	0.08657
1.45335	0.000291208		1.45335	0.02794		1.45335	0.08471
1.45326	0.00179		1.45326	0.03103		1.45326	0.08943
1.45318	0.00177		1.45318	0.02867		1.45318	0.08943
1.45309	0.000985469		1.45309	0.03098		1.45309	0.08755
1.453	-0.00055167		1.453	0.02939		1.453	0.08755
1.45292	0.000937166		1.45292	0.02936		1.45292	0.08472
1.45283	0.000164338		1.45283	0.02856		1.45283	0.09226
1.45274	0.00242		1.45274	0.02698		1.45274	0.0838
1.45266	0.000140284		1.45266	0.02774		1.45266	0.09041
1.45257	-0.00139		1.45257	0.03007		1.45257	0.09042
1.45248	0.00238		1.45248	0.02692		1.45248	0.09043
1.4524	8.88628e-05		1.4524	0.02845		1.4524	0.0876
1.45231	0.00158		1.45231	0.02843		1.45231	0.08665
1.45222	4.76906e-05		1.45222	0.02918		1.45222	0.08759
1.45214	0.000788396		1.45214	0.02682		1.45214	0.08759
1.45205	1.42683e-05		1.45205	0.02601		1.45205	0.08854
1.45196	0.000757025		1.45196	0.02755		1.45196	0.08665
1.45188	-0.00077696		1.45188	0.0244		1.45188	0.08855
1.45179	-0.00231		1.45179	0.02829		1.45179	0.09044
1.4517	-0.00233		1.4517	0.02671		1.4517	0.0895
1.45161	0.000697334		1.45161	0.02512		1.45161	0.08761
1.45153	-7.7279e-05		1.45153	0.02902		1.45153	0.08571
1.45144	-9.31298e-05		1.45144	0.02743		1.45144	0.09139
1.45135	0.00293		1.45135	0.0274		1.45135	0.08855
1.45127	0.00215		1.45127	0.02738		1.45127	0.08854
1.45118	0.000612197		1.45118	0.02814		1.45118	0.08853
1.45109	-0.00245		1.45109	0.02968		1.45109	0.08852
1.45101	-0.00247		1.45101	0.02888		1.45101	0.08662
1.45092	-0.00019786		1.45092	0.02729		1.45092	0.09136
1.45083	0.000547651		1.45083	0.02726		1.45083	0.09135
1.45075	-0.000997303		1.45075	0.02645		1.45075	0.09229
1.45066	0.00203		1.45066	0.02721		1.45066	0.08847
1.45057	0.000491915		1.45057	0.02876		1.45057	0.08846
1.45049	-0.00105		1.45049	0.0256		1.45049	0.08941
1.4504	0.00353		1.4504	0.02794		1.4504	0.08655
1.45031	-0.000303467		1.45031	0.02793		1.45031	0.0894
1.45023	-0.00261		1.45023	0.02554		1.45023	0.09225
1.45014	0.00042699		1.45014	0.02867		1.45014	0.09032
1.45005	-0.00189		1.45005	0.02864		1.45005	0.08458
1.44997	0.000379113		1.44997	0.02782		1.44997	0.08741
1.44988	0.000357409		1.44988	0.02543		1.44988	0.0912
1.4498	0.00187		1.4498	0.02619		1.4498	0.08736
1.44971	-0.00275		1.44971	0.02537		1.44971	0.08924
1.44962	0.00106		1.44962	0.0285		1.44962	0.08921
1.44954	0.0018		1.44954	0.02847		1.44954	0.08823
1.44945	-0.000517244		1.44945	0.02686		1.44945	0.0882
1.44936	-0.000536022		1.44936	0.02684		1.44936	0.08817
1.44928	-0.000549626		1.44928	0.0284		1.44928	0.08815
1.44919	0.000209349		1.44919	0.02997		1.44919	0.08718
1.4491	0.000973685		1.4491	0.02679		1.4491	0.09195
1.44902	0.000970791		1.44902	0.02678		1.44902	0.09099
1.44893	-0.000575859		1.44893	0.02915		1.44893	0.08714
1.44885	0.000947494		1.44885	0.02516		1.44885	0.08519
1.44876	-0.00293		1.44876	0.02592		1.44876	0.08899
1.44867	0.00244		1.44867	0.02827		1.44867	0.09277
1.44859	-0.000671433		1.44859	0.02585		1.44859	0.09272
1.4485	7.34655e-05		1.4485	0.0282		1.4485	0.08884
1.44842	-0.00149		1.44842	0.02897		1.44842	0.08976
1.44833	-0.0015		1.44833	0.02657		1.44833	0.08589
1.44824	2.59655e-05		1.44824	0.02972		1.44824	0.08778
1.44816	1.76375e-05		1.44816	0.02733		1.44816	0.09351
1.44807	1.20763e-05		1.44807	0.02891		1.44807	0.08869
1.44798	6.61689e-06		1.44798	0.02969		1.44798	0.09251
1.4479	-0.000775588		1.4479	0.02968		1.4479	0.09152
1.44781	-0.000790219		1.44781	0.02647		1.44781	0.08859
1.44773	-0.000809306		1.44773	0.02804		1.44773	0.08951
1.44764	0.000718671		1.44764	0.02881		1.44764	0.0885
1.44755	-0.000848508		1.44755	0.02639		1.44755	0.08363
1.44747	-0.000864906		1.44747	0.02477		1.44747	0.09034
1.44738	0.00144		1.44738	0.02555		1.44738	0.0845
1.44729	-0.000896695		1.44729	0.02713		1.44729	0.09218
1.44721	-0.00169		1.44721	0.0271		1.44721	0.08924
1.44712	-0.0017		1.44712	0.02548		1.44712	0.08726
1.44704	-0.00249		1.44704	0.02947		1.44704	0.08722
1.44695	-0.0025		1.44695	0.02785		1.44695	0.08428
1.44686	-0.00174		1.44686	0.02623		1.44686	0.08811
1.44678	0.00214		1.44678	0.02621		1.44678	0.08709
1.44669	0.000558712		1.44669	0.02859		1.44669	0.08897
1.44661	0.00131		1.44661	0.02775		1.44661	0.086
1.44652	-0.00104		1.44652	0.02612		1.44652	0.08497
1.44643	-0.000278609		1.44643	0.02851		1.44643	0.09074
1.44635	0.000491975		1.44635	0.02448		1.44635	0.08585
1.44626	0.00127		1.44626	0.02607		1.44626	0.08775
1.44618	0.00126		1.44618	0.02927		1.44618	0.08673
1.44609	-0.0011		1.44609	0.02684		1.44609	0.08669
1.446	0.000455337		1.446	0.02521		1.446	0.08274
1.44592	-0.00191		1.44592	0.02599		1.44592	0.08853
1.44583	-0.00114		1.44583	0.02597		1.44583	0.0875
1.44575	-0.00036849		1.44575	0.02918		1.44575	0.08843
1.44566	-0.00273		1.44566	0.02674		1.44566	0.09034
1.44557	-0.000390512		1.44557	0.02915		1.44557	0.08736
1.44549	-0.000407402		1.44549	0.02427		1.44549	0.08534
1.4454	-0.00436		1.4454	0.02829		1.4454	0.08919
1.44532	-0.0036		1.44532	0.02664		1.44532	0.08814
1.44523	0.000300844		1.44523	0.0258		1.44523	0.08807
1.44514	-0.00286		1.44514	0.02658		1.44514	0.08605
1.44506	0.00105		1.44506	0.02817		1.44506	0.0899
1.44497	0.00104		1.44497	0.02815		1.44497	0.08594
1.44489	-0.00133		1.44489	0.02814		1.44489	0.08784
1.4448	0.0018		1.4448	0.02406		1.4448	0.09367
1.44472	-0.00136		1.44472	0.02809		1.44472	0.08773
1.44463	0.000191026		1.44463	0.02563		1.44463	0.08865
1.44454	-0.00219		1.44454	0.02642		1.44454	0.08564
1.44446	-0.00221		1.44446	0.02721		1.44446	0.08362
1.44437	0.000927936		1.44437	0.03043		1.44437	0.08749
1.44429	0.00171		1.44429	0.02636		1.44429	0.08646
1.4442	-0.000670697		1.4442	0.02552		1.4442	0.08935
1.44412	-0.000685591		1.44412	0.03039		1.44412	0.08635
1.44403	-0.00229		1.44403	0.02629		1.44403	0.08432
1.44394	0.00164		1.44394	0.02707		1.44394	0.08524
1.44386	0.00162		1.44386	0.02379		1.44386	0.09107
1.44377	0.00159		1.44377	0.0262		1.44377	0.08608
1.44369	-1.00313e-05		1.44369	0.02861		1.44369	0.09093
1.4436	-2.8433e-05		1.4436	0.02859		1.4436	0.0889
1.44352	-4.05617e-05		1.44352	0.02612		1.44352	0.08492
1.44343	-4.77032e-05		1.44343	0.02529		1.44343	0.08586
1.44334	-0.00243		1.44334	0.02691		1.44334	0.08778
1.44326	-6.8439e-05		1.44326	0.02689		1.44326	0.08674
1.44317	-0.00168		1.44317	0.02604		1.44317	0.08767
1.44309	-0.000915436		1.44309	0.02927		1.44309	0.08759
1.443	-0.00253		1.443	0.02596		1.443	0.0885
1.44292	-0.000976181		1.44292	0.02756		1.44292	0.08842
1.44283	-0.00179		1.44283	0.02835		1.44283	0.0854
1.44275	0.000573929		1.44275	0.02506		1.44275	0.08733
1.44266	0.00136		1.44266	0.02505		1.44266	0.08531
1.44258	-0.00421		1.44258	0.02421		1.44258	0.08427
1.44249	0.000547895		1.44249	0.02583		1.44249	0.08819
1.4424	0.00133		1.4424	0.02663		1.4424	0.08616
1.44232	-0.00267		1.44232	0.02988		1.44232	0.08511
1.44223	0.00129		1.44223	0.02493		1.44223	0.08703
1.44215	-0.000327733		1.44215	0.02572		1.44215	0.08796
1.44206	0.000446746		1.44206	0.02323		1.44206	0.08394
1.44198	-0.00116		1.44198	0.02731		1.44198	0.08389
1.44189	-0.000385381		1.44189	0.02482		1.44189	0.08681
1.44181	-0.0012		1.44181	0.02807		1.44181	0.08477
1.44172	-0.000431327		1.44172	0.02722		1.44172	0.08173
1.44163	-0.00125		1.44163	0.02719		1.44163	0.08564
1.44155	-0.00207		1.44155	0.02552		1.44155	0.08757
1.44146	-0.00209		1.44146	0.02713		1.44146	0.0885
1.44138	-0.00291		1.44138	0.02875		1.44138	0.08945
1.44129	-0.000535881		1.44129	0.02462		1.44129	0.08643
1.44121	-0.00135		1.44121	0.02542		1.44121	0.08738
1.44112	-0.000565405		1.44112	0.02868		1.44112	0.09032
1.44104	0.00101		1.44104	0.0229		1.44104	0.08928
1.44095	-0.00141		1.44095	0.02698		1.44095	0.08724
1.44087	-0.000645416		1.44087	0.02694		1.44087	0.08519
1.44078	-0.00227		1.44078	0.02936		1.44078	0.08611
1.4407	-0.0023		1.4407	0.02604		1.4407	0.08308
1.44061	-0.00392		1.44061	0.02684		1.44061	0.08602
1.44053	-0.00313		1.44053	0.02518		1.44053	0.085
1.44044	-0.00154		1.44044	0.02187		1.44044	0.08497
1.44035	-0.00156		1.44035	0.02514		1.44035	0.08892
1.44027	-0.00398		1.44027	0.02429		1.44027	0.0859
1.44018	-0.00321		1.44018	0.02342		1.44018	0.08485
1.4401	-4.62311e-05		1.4401	0.02421		1.4401	0.0838
1.44001	-0.00327		1.44001	0.02417		1.44001	0.08772
1.43993	-0.00089525		1.43993	0.02579		1.43993	0.08769
1.43984	-0.00331		1.43984	0.02329		1.43984	0.08666
1.43976	-0.00333		1.43976	0.02573		1.43976	0.08662
1.43967	-0.00177		1.43967	0.02323		1.43967	0.08459
1.43959	-0.00181		1.43959	0.02482		1.43959	0.0885
1.4395	-0.00185		1.4395	0.0256		1.4395	0.08546
1.43942	-0.00427		1.43942	0.02556		1.43942	0.08244
1.43933	-0.00269		1.43933	0.02471		1.43933	0.08341
1.43925	0.00128		1.43925	0.02469		1.43925	0.08637
1.43916	-0.00193		1.43916	0.02385		1.43916	0.08933
1.43908	-0.00434		1.43908	0.02711		1.43908	0.08633
1.43899	-0.00118		1.43899	0.02543		1.43899	0.0853
1.43891	-0.0028		1.43891	0.02703		1.43891	0.08725
1.43882	-0.00443		1.43882	0.02617		1.43882	0.08423
1.43874	-0.00287		1.43874	0.02449		1.43874	0.0842
1.43865	-0.00448		1.43865	0.02446		1.43865	0.08814
1.43857	-0.00132		1.43857	0.0269		1.43857	0.08813
1.43848	-0.00373		1.43848	0.02852		1.43848	0.08812
1.4384	-0.00215		1.4384	0.02602		1.4384	0.08612
1.43831	-0.00218		1.43831	0.02517		1.43831	0.08609
1.43823	0.000180814		1.43823	0.02348		1.43823	0.08606
1.43814	-0.00304		1.43814	0.02344		1.43814	0.08107
1.43806	-0.00227		1.43806	0.02669		1.43806	0.08402
1.43797	-0.0015		1.43797	0.02501		1.43797	0.084
1.43789	-0.00472		1.43789	0.02662		1.43789	0.08497
1.4378	-0.00315		1.4378	0.02659		1.4378	0.09091
1.43772	-0.00317		1.43772	0.0241		1.43772	0.08495
1.43763	-0.00558		1.43763	0.02489		1.43763	0.08395
1.43755	-2.24234e-05		1.43755	0.0224		1.43755	0.08593
1.43746	-0.00324		1.43746	0.02648		1.43746	0.08393
1.43738	-0.000872328		1.43738	0.02398		1.43738	0.0859
1.43729	-0.0017		1.43729	0.02558		1.43729	0.08687
1.43721	0.000665099		1.43721	0.02226		1.43721	0.08388
1.43712	-0.000157441		1.43712	0.02387		1.43712	0.08784
1.43704	-0.00257		1.43704	0.02384		1.43704	0.08485
1.43695	-0.0042		1.43695	0.02216		1.43695	0.08682
1.43687	-0.00264		1.43687	0.02376		1.43687	0.08383
1.43678	0.000508569		1.43678	0.02372		1.43678	0.08479
1.4367	-0.0043		1.4367	0.02613		1.4367	0.08378
1.43662	-0.00354		1.43662	0.02363		1.43662	0.08574
1.43653	-0.00516		1.43653	0.0236		1.43653	0.08573
1.43645	-0.00518		1.43645	0.02438		1.43645	0.09265
1.43636	-0.00599		1.43636	0.026		1.43636	0.08177
1.43628	-0.00204		1.43628	0.02597		1.43628	0.08277
1.43619	-0.00285		1.43619	0.02513		1.43619	0.08476
1.43611	-0.00447		1.43611	0.02427		1.43611	0.08277
1.43602	-0.00212		1.43602	0.02341		1.43602	0.0887
1.43594	-0.00216		1.43594	0.025		1.43594	0.08273
1.43585	-0.00299		1.43585	0.02332		1.43585	0.08667
1.43577	-0.00302		1.43577	0.02329		1.43577	0.08765
1.43569	-0.000658165		1.43569	0.02407		1.43569	0.0837
1.4356	-0.00148		1.4356	0.0224		1.4356	0.08964
1.43552	-0.00309		1.43552	0.02074		1.43552	0.08766
1.43543	-0.00312		1.43543	0.02397		1.43543	0.08963
1.43535	-0.00076796		1.43535	0.0223		1.43535	0.08665
1.43526	-0.00556		1.43526	0.02389		1.43526	0.08763
1.43518	-0.00559		1.43518	0.0214		1.43518	0.08564
1.43509	-0.00324		1.43509	0.02709		1.43509	0.08268
1.43501	-0.00326		1.43501	0.0246		1.43501	0.08169
1.43492	-0.00408		1.43492	0.02376		1.43492	0.08664
1.43484	-0.00172		1.43484	0.02536		1.43484	0.08665
1.43476	-0.00413		1.43476	0.02451		1.43476	0.08665
1.43467	-0.00495		1.43467	0.02284		1.43467	0.08763
1.43459	-0.0034		1.43459	0.02362		1.43459	0.09059
1.4345	-0.00343		1.4345	0.02113		1.4345	0.08663
1.43442	-0.00187		1.43442	0.02027		1.43442	0.09255
1.43433	-0.00269		1.43433	0.02432		1.43433	0.08663
1.43425	-0.00668		1.43425	0.02347		1.43425	0.08762
1.43416	-0.00275		1.43416	0.02507		1.43416	0.0886
1.43408	-0.00278		1.43408	0.02258		1.43408	0.09155
1.434	0.000358243		1.434	0.02091		1.434	0.09154
1.43391	-0.00125		1.43391	0.02332		1.43391	0.08858
1.43383	-0.00286		1.43383	0.02166		1.43383	0.08069
1.43374	-0.00447		1.43374	0.02408		1.43374	0.08859
1.43366	-0.00449		1.43366	0.02323		1.43366	0.08466
1.43357	-0.00372		1.43357	0.0232		1.43357	0.08664
1.43349	-0.00612		1.43349	0.02072		1.43349	0.08566
1.4334	-0.00377		1.4334	0.01987		1.4334	0.08961
1.43332	-0.00538		1.43332	0.02474		1.43332	0.08862
1.43324	-0.00224		1.43324	0.02307		1.43324	0.08763
1.43315	-0.00385		1.43315	0.02303		1.43315	0.08664
1.43307	-0.00546		1.43307	0.02136		1.43307	0.08861
1.43298	-0.0039		1.43298	0.02214		1.43298	0.08664
1.4329	-0.00155		1.4329	0.02374		1.4329	0.08664
1.43281	-0.00395		1.43281	0.02289		1.43281	0.08763
1.43273	-0.00318		1.43273	0.01878		1.43273	0.08665
1.43265	-0.00479		1.43265	0.02202		1.43265	0.08764
1.43256	-0.00243		1.43256	0.02526		1.43256	0.08864
1.43248	-0.00325		1.43248	0.0236		1.43248	0.08667
1.43239	-0.00248		1.43239	0.02438		1.43239	0.09457
1.43231	-0.0033		1.43231	0.02189		1.43231	0.08962
1.43222	-0.00412		1.43222	0.02185		1.43222	0.08962
1.43214	-0.00494		1.43214	0.02264		1.43214	0.08863
1.43206	-0.00654		1.43206	0.02343		1.43206	0.0837
1.43197	-0.00259		1.43197	0.02259		1.43197	0.08866
1.43189	-0.00578		1.43189	0.02339		1.43189	0.09066
1.4318	-0.0058		1.4318	0.02254		1.4318	0.08769
1.43172	-0.00503		1.43172	0.02169		1.43172	0.08967
1.43164	-0.00507		1.43164	0.02247		1.43164	0.08965
1.43155	-0.00589		1.43155	0.02406		1.43155	0.09259
1.43147	-0.00434		1.43147	0.02238		1.43147	0.0906
1.43138	-0.00357		1.43138	0.02153		1.43138	0.09157
1.4313	-0.00518		1.4313	0.01986		1.4313	0.09058
1.43122	-0.00679		1.43122	0.02147		1.43122	0.08762
1.43113	-0.00522		1.43113	0.02308		1.43113	0.08862
1.43105	-0.00364		1.43105	0.0247		1.43105	0.08764
1.43096	-0.00366		1.43096	0.0255		1.43096	0.09062
1.43088	-0.00527		1.43088	0.02219		1.43088	0.08765
1.4308	-0.00609		1.4308	0.02298		1.4308	0.08764
1.43071	-0.00612		1.43071	0.02295		1.43071	0.08664
1.43063	-0.00375		1.43063	0.02291		1.43063	0.08861
1.43054	-0.00538		1.43054	0.01795		1.43054	0.08661
1.43046	-0.00222		1.43046	0.02202		1.43046	0.09056
1.43038	-0.00542		1.43038	0.02363		1.43038	0.09055
1.43029	-0.00385		1.43029	0.0195		1.43029	0.09254
1.43021	-0.00307		1.43021	0.02276		1.43021	0.09155
1.43012	-0.00148		1.43012	0.02192		1.43012	0.09553
1.43004	-0.00389		1.43004	0.02272		1.43004	0.08857
1.42996	-0.00631		1.42996	0.02104		1.42996	0.08458
1.42987	-0.00234		1.42987	0.02431		1.42987	0.09153
1.42979	-0.000758526		1.42979	0.02181		1.42979	0.09252
1.4297	-0.00477		1.4297	0.02508		1.4297	0.09052
1.42962	-0.00719		1.42962	0.02258		1.42962	0.09151
1.42954	-0.0032		1.42954	0.02008		1.42954	0.0945
1.42945	-0.00483		1.42945	0.0217		1.42945	0.09249
1.42937	-0.00165		1.42937	0.02414		1.42937	0.09445
1.42929	-0.00569		1.42929	0.0241		1.42929	0.08844
1.4292	-0.00491		1.4292	0.02242		1.4292	0.0914
1.42912	-0.00733		1.42912	0.02322		1.42912	0.0894
1.42903	-0.00414		1.42903	0.0232		1.42903	0.09039
1.42895	-0.00656		1.42895	0.02236		1.42895	0.09039
1.42887	-0.00417		1.42887	0.02316		1.42887	0.08837
1.42878	-0.0058		1.42878	0.02064		1.42878	0.09134
1.4287	-0.00502		1.4287	0.02143		1.4287	0.0903
1.42862	-0.00505		1.42862	0.01892		1.42862	0.08927
1.42853	-0.00828		1.42853	0.02303		1.42853	0.09024
1.42845	-0.00107		1.42845	0.02218		1.42845	0.08822
1.42836	-0.00429		1.42836	0.02464		1.42836	0.09522
1.42828	-0.00753		1.42828	0.01964		1.42828	0.0952
1.4282	-0.00594		1.4282	0.0221		1.4282	0.09216
1.42811	-0.00275		1.42811	0.02289		1.42811	0.08509
1.42803	-0.00681		1.42803	0.01871		1.42803	0.09106
1.42795	-0.00683		1.42795	0.02116		1.42795	0.09102
1.42786	-0.00523		1.42786	0.02114		1.42786	0.091
1.42778	-0.00202		1.42778	0.02112		1.42778	0.08797
1.4277	-0.00284		1.4277	0.0211		1.4277	0.08895
1.42761	-0.00527		1.42761	0.01942		1.42761	0.08993
1.42753	-0.00529		1.42753	0.02355		1.42753	0.09392
1.42744	-0.00611		1.42744	0.0202		1.42744	0.09087
1.42736	-0.00451		1.42736	0.021		1.42736	0.09084
1.42728	-0.00615		1.42728	0.02181		1.42728	0.0918
1.4272	-0.00537		1.4272	0.02261		1.4272	0.09276
1.42711	-0.00459		1.42711	0.01923		1.42711	0.08564
1.42703	-0.00624		1.42703	0.02169		1.42703	0.0896
1.42694	-0.00465		1.42694	0.02082		1.42694	0.08954
1.42686	-0.00549		1.42686	0.02079		1.42686	0.09351
1.42678	-0.00631		1.42678	0.02577		1.42678	0.09246
1.42669	-0.00471		1.42669	0.02074		1.42669	0.09445
1.42661	-0.00472		1.42661	0.01905		1.42661	0.09442
1.42653	-0.00635		1.42653	0.0207		1.42653	0.09035
1.42644	-0.00394		1.42644	0.01983		1.42644	0.08928
1.42636	-0.00559		1.42636	0.01896		1.42636	0.08922
1.42628	-0.00237		1.42628	0.02144		1.42628	0.08815
1.42619	-0.00645		1.42619	0.02141		1.42619	0.0891
1.42611	-0.00647		1.42611	0.02222		1.42611	0.09208
1.42603	-0.00405		1.42603	0.02136		1.42603	0.09001
1.42594	-0.00732		1.42594	0.02049		1.42594	0.09199
1.42586	-0.00489		1.42586	0.02131		1.42586	0.08991
1.42578	-0.00491		1.42578	0.02128		1.42578	0.09593
1.42569	-0.00493		1.42569	0.01873		1.42569	0.09283
1.42561	-0.00332		1.42561	0.01954		1.42561	0.09379
1.42553	-0.00823		1.42553	0.0212		1.42553	0.09475
1.42544	-0.00662		1.42544	0.02117		1.42544	0.08861
1.42536	-0.00581		1.42536	0.01863		1.42536	0.09161
1.42528	-0.00827		1.42528	0.02198		1.42528	0.09361
1.42519	-0.00256		1.42519	0.02027		1.42519	0.09152
1.42511	-0.00422		1.42511	0.02109		1.42511	0.08738
1.42503	-0.00506		1.42503	0.02444		1.42503	0.09241
1.42494	-0.00754		1.42494	0.02103		1.42494	0.09029
1.42486	-0.00674		1.42486	0.02184		1.42486	0.0892
1.42478	-0.00513		1.42478	0.0218		1.42478	0.09116
1.42469	-0.00516		1.42469	0.01839		1.42469	0.09006
1.42461	-0.00272		1.42461	0.0192		1.42461	0.08998
1.42453	-0.00275		1.42453	0.02424		1.42453	0.09806
1.42444	-0.00605		1.42444	0.02167		1.42444	0.09391
1.42436	-0.00442		1.42436	0.0208		1.42436	0.09078
1.42428	-0.0069		1.42428	0.02247		1.42428	0.08867
1.4242	-0.00527		1.4242	0.02245		1.4242	0.08963
1.42411	-0.00611		1.42411	0.02073		1.42411	0.09058
1.42403	-0.0045		1.42403	0.02154		1.42403	0.08742
1.42395	-0.00863		1.42395	0.0232		1.42395	0.09143
1.42386	-0.00537		1.42386	0.02147		1.42386	0.09032
1.42378	-0.00786		1.42378	0.01721		1.42378	0.08922
1.4237	-0.00293		1.4237	0.02142		1.4237	0.09428
1.42361	-0.00542		1.42361	0.0214		1.42361	0.09523
1.42353	-0.00297		1.42353	0.02137		1.42353	0.0931
1.42345	-0.00546		1.42345	0.02474		1.42345	0.08994
1.42336	-0.00631		1.42336	0.01706		1.42336	0.08986
1.42328	-0.00963		1.42328	0.02468		1.42328	0.08874
1.4232	-0.00471		1.4232	0.01869		1.4232	0.09275
1.42312	-0.00392		1.42312	0.0212		1.42312	0.09162
1.42303	-0.0056		1.42303	0.02286		1.42303	0.09254
1.42295	-0.00398		1.42295	0.01602		1.42295	0.09141
1.42287	-0.00565		1.42287	0.02024		1.42287	0.09337
1.42278	-0.0098		1.42278	0.02361		1.42278	0.09534
1.4227	-0.00404		1.4227	0.01933		1.4227	0.09011
1.42262	-0.00324		1.42262	0.021		1.42262	0.09207
1.42253	-0.00409		1.42253	0.02011		1.42253	0.093
1.42245	-0.00247		1.42245	0.02178		1.42245	0.09187
1.42237	-0.00496		1.42237	0.02005		1.42237	0.09075
1.42229	-0.00415		1.42229	0.02343		1.42229	0.08861
1.4222	-0.00582		1.4222	0.0217		1.4222	0.08853
1.42212	-0.00667		1.42212	0.02253		1.42212	0.09152
1.42204	-0.0067		1.42204	0.01993		1.42204	0.09143
1.42195	-0.00341		1.42195	0.02331		1.42195	0.08926
1.42187	-0.0084		1.42187	0.02072		1.42187	0.09328
1.42179	-0.00926		1.42179	0.02068		1.42179	0.0942
1.42171	-0.0068		1.42171	0.0215		1.42171	0.08791
1.42162	-0.00849		1.42162	0.01975		1.42162	0.09089
1.42154	-0.00686		1.42154	0.02142		1.42154	0.09387
1.42146	-0.00357		1.42146	0.02224		1.42146	0.09583
1.42137	-0.00608		1.42137	0.0205		1.42137	0.0916
1.42129	-0.00776		1.42129	0.01791		1.42129	0.08633
1.42121	-0.00696		1.42121	0.01873		1.42121	0.09035
1.42113	-0.00699		1.42113	0.02381		1.42113	0.09023
1.42104	-0.00785		1.42104	0.02292		1.42104	0.09114
1.42096	-0.00788		1.42096	0.02032		1.42096	0.08793
1.42088	-0.00625		1.42088	0.02028		1.42088	0.08886
1.4208	-0.00461		1.4208	0.0194		1.4208	0.09082
1.42071	-0.00464		1.42071	0.01936		1.42071	0.08554
1.42063	-0.00384		1.42063	0.02103		1.42063	0.08645
1.42055	-0.00802		1.42055	0.01671		1.42055	0.0894
1.42046	-0.00475		1.42046	0.01922		1.42046	0.08616
1.42038	-0.00645		1.42038	0.02173		1.42038	0.09324
1.4203	-0.00979		1.4203	0.02339		1.4203	0.09001
1.42022	-0.00568		1.42022	0.01824		1.42022	0.09093
1.42013	-0.0057		1.42013	0.01992		1.42013	0.09082
1.42005	-0.00572		1.42005	0.01989		1.42005	0.08557
1.41997	-0.0049		1.41997	0.02072		1.41997	0.08754
1.41989	-0.0099		1.41989	0.02069		1.41989	0.09363
1.4198	-0.00412		1.4198	0.0181		1.4198	0.08938
1.41972	-0.00912		1.41972	0.0172		1.41972	0.09235
1.41964	-0.00667		1.41964	0.02229		1.41964	0.09119
1.41956	-0.00753		1.41956	0.02139		1.41956	0.09519
1.41947	-0.00922		1.41947	0.02135		1.41947	0.09093
1.41939	-0.00427		1.41939	0.0179		1.41939	0.08461
1.41931	-0.00596		1.41931	0.02298		1.41931	0.08654
1.41923	-0.00517		1.41923	0.02123		1.41923	0.0895
1.41914	-0.00852		1.41914	0.02203		1.41914	0.08833
1.41906	-0.00689		1.41906	0.01773		1.41906	0.0882
1.41898	-0.00692		1.41898	0.01769		1.41898	0.09117
1.4189	-0.00528		1.4189	0.01851		1.4189	0.09208
1.41881	-0.00779		1.41881	0.01934		1.41881	0.08681
1.41873	-0.00947		1.41873	0.02016		1.41873	0.08566
1.41865	-0.00701		1.41865	0.02012		1.41865	0.0907
1.41857	-0.00787		1.41857	0.0235		1.41857	0.09469
1.41849	-0.00791		1.41849	0.01833		1.41849	0.08836
1.4184	-0.0038		1.4184	0.02255		1.4184	0.08615
1.41832	-0.00549		1.41832	0.01738		1.41832	0.09425
1.41824	-0.00967		1.41824	0.0216		1.41824	0.08482
1.41815	-0.00805		1.41815	0.02241		1.41815	0.08983
1.41807	-0.00726		1.41807	0.02151		1.41807	0.08866
1.41799	-0.00977		1.41799	0.01977		1.41799	0.08749
1.41791	-0.00566		1.41791	0.02144		1.41791	0.08634
1.41783	-0.00816		1.41783	0.02226		1.41783	0.09137
1.41774	-0.00322		1.41774	0.01967		1.41774	0.09022
1.41766	-0.00656		1.41766	0.01877		1.41766	0.08905
1.41758	-0.00743		1.41758	0.02214		1.41758	0.08787
1.4175	-0.00664		1.4175	0.02039		1.4175	0.09287
1.41742	-0.00832		1.41742	0.01949		1.41742	0.09067
1.41733	-0.00587		1.41733	0.0186		1.41733	0.08848
1.41725	-0.00506		1.41725	0.01686		1.41725	0.08732
1.41717	-0.00674		1.41717	0.02024		1.41717	0.08925
1.41708	-0.01091		1.41708	0.0202		1.41708	0.08499
1.417	-0.00764		1.417	0.021		1.417	0.08793
1.41692	-0.0052		1.41692	0.0167		1.41692	0.08777
1.41684	-0.00771		1.41684	0.02006		1.41684	0.08762
1.41676	-0.01022		1.41676	0.02257		1.41676	0.08953
1.41667	-0.0086		1.41667	0.02253		1.41667	0.08939
1.41659	-0.01029		1.41659	0.02163		1.41659	0.09027
1.41651	-0.00784		1.41651	0.01818		1.41651	0.09012
1.41643	-0.00953		1.41643	0.01984		1.41643	0.08585
1.41635	-0.00791		1.41635	0.0215		1.41635	0.08776
1.41626	-0.0096		1.41626	0.0172		1.41626	0.09068
1.41618	-0.00881		1.41618	0.02055		1.41618	0.08539
1.4161	-0.00884		1.4161	0.01711		1.4161	0.08833
1.41602	-0.00969		1.41602	0.02048		1.41602	0.08922
1.41594	-0.00889		1.41594	0.02214		1.41594	0.086
1.41585	-0.0081		1.41585	0.0187		1.41585	0.08895
1.41577	-0.00813		1.41577	0.02206		1.41577	0.09085
1.41569	-0.00816		1.41569	0.01947		1.41569	0.08864
1.41561	-0.00985		1.41561	0.02111		1.41561	0.08642
1.41553	-0.00907		1.41553	0.02021		1.41553	0.08727
1.41544	-0.0091		1.41544	0.01762		1.41544	0.08403
1.41536	-0.00749		1.41536	0.02012		1.41536	0.09106
1.41528	-0.00669		1.41528	0.02093		1.41528	0.08579
1.4152	-0.00672		1.4152	0.02005		1.4152	0.09078
1.41511	-0.01004		1.41511	0.01662		1.41511	0.08449
1.41503	-0.00759		1.41503	0.01913		1.41503	0.08744
1.41495	-0.00597		1.41495	0.0225		1.41495	0.0873
1.41487	-0.006		1.41487	0.01991		1.41487	0.09126
1.41479	-0.00768		1.41479	0.02242		1.41479	0.08803
1.41471	-0.00771		1.41471	0.01727		1.41471	0.09197
1.41462	-0.00693		1.41462	0.02232		1.41462	0.09283
1.41454	-0.00697		1.41454	0.02142		1.41454	0.08547
1.41446	-0.0103		1.41446	0.01883		1.41446	0.09146
1.41438	-0.00703		1.41438	0.02303		1.41438	0.08825
1.4143	-0.00788		1.4143	0.02131		1.4143	0.09222
1.41421	-0.00707		1.41421	0.02043		1.41421	0.08696
1.41413	-0.00792		1.41413	0.01955		1.41413	0.08682
1.41405	-0.00878		1.41405	0.0246		1.41405	0.0877
1.41397	-0.00634		1.41397	0.02031		1.41397	0.08959
1.41389	-0.00802		1.41389	0.02111		1.41389	0.09044
1.4138	-0.00806		1.4138	0.02106		1.4138	0.08822
1.41372	-0.00645		1.41372	0.01932		1.41372	0.08806
1.41364	-0.0073		1.41364	0.01758		1.41364	0.09303
1.41356	-0.00815		1.41356	0.01755		1.41356	0.09084
1.41348	-0.0057		1.41348	0.01582		1.41348	0.0866
1.4134	-0.00737		1.4134	0.02088		1.4134	0.0916
1.41331	-0.00987		1.41331	0.02		1.41331	0.08632
1.41323	-0.00496		1.41323	0.0191		1.41323	0.08821
1.41315	-0.00912		1.41315	0.0216		1.41315	0.08905
1.41307	-0.00833		1.41307	0.0207		1.41307	0.08991
1.41299	-0.00836		1.41299	0.01642		1.41299	0.08873
1.41291	-0.00756		1.41291	0.02233		1.41291	0.08551
1.41283	-0.0117		1.41283	0.0172		1.41283	0.09358
1.41274	-0.00761		1.41274	0.02142		1.41274	0.08317
1.41266	-0.00599		1.41266	0.02053		1.41266	0.08816
1.41258	-0.01014		1.41258	0.02134		1.41258	0.08903
1.4125	-0.00934		1.4125	0.02131		1.4125	0.08889
1.41242	-0.01101		1.41242	0.01703		1.41242	0.08567
1.41233	-0.00938		1.41233	0.0204		1.41233	0.08861
1.41225	-0.01106		1.41225	0.02121		1.41225	0.08641
1.41217	-0.00696		1.41217	0.02202		1.41217	0.09036
1.41209	-0.00865		1.41209	0.02368		1.41209	0.08813
1.41201	-0.00869		1.41201	0.01938		1.41201	0.08898
1.41193	-0.00954		1.41193	0.01934		1.41193	0.08677
1.41185	-0.00791		1.41185	0.0193		1.41185	0.08868
1.41176	-0.00958		1.41176	0.01928		1.41176	0.08958
1.41168	-0.01125		1.41168	0.02096		1.41168	0.08637
1.4116	-0.01044		1.4116	0.02009		1.4116	0.08831
1.41152	-0.01295		1.41152	0.01835		1.41152	0.08404
1.41144	-0.0047		1.41144	0.01746		1.41144	0.09008
1.41136	-0.00804		1.41136	0.01913		1.41136	0.09094
1.41128	-0.00973		1.41128	0.01908		1.41128	0.08665
1.41119	-0.00727		1.41119	0.0199		1.41119	0.08545
1.41111	-0.01061		1.41111	0.02072		1.41111	0.08943
1.41103	-0.00732		1.41103	0.02496		1.41103	0.09342
1.41095	-0.01148		1.41095	0.02067		1.41095	0.08504
1.41087	-0.00735		1.41087	0.02407		1.41087	0.08904
1.41079	-0.00737		1.41079	0.01976		1.41079	0.08477
1.41071	-0.00739		1.41071	0.0223		1.41071	0.0867
1.41062	-0.00824		1.41062	0.0197		1.41062	0.08034
1.41054	-0.00993		1.41054	0.02481		1.41054	0.08744
1.41046	-0.00912		1.41046	0.02135		1.41046	0.08832
1.41038	-0.00998		1.41038	0.02046		1.41038	0.09024
1.4103	-0.00751		1.4103	0.02299		1.4103	0.09007
1.41022	-0.01087		1.41022	0.01695		1.41022	0.08887
1.41014	-0.01007		1.41014	0.02034		1.41014	0.08974
1.41005	-0.00677		1.41005	0.02202		1.41005	0.09062
1.40997	-0.01012		1.40997	0.0177		1.40997	0.09254
1.40989	-0.00848		1.40989	0.0168		1.40989	0.09032
1.40981	-0.01183		1.40981	0.01935		1.40981	0.09537
1.40973	-0.00851		1.40973	0.01933		1.40973	0.08798
1.40965	-0.00852		1.40965	0.0176		1.40965	0.09411
1.40957	-0.01021		1.40957	0.02016		1.40957	0.08879
1.40948	-0.01106		1.40948	0.02013		1.40948	0.08969
1.4094	-0.00691		1.4094	0.02182		1.4094	0.09056
1.40932	-0.00945		1.40932	0.01919		1.40932	0.08831
1.40924	-0.00697		1.40924	0.02088		1.40924	0.09023
1.40916	-0.00448		1.40916	0.01912		1.40916	0.08487
1.40908	-0.00869		1.40908	0.01823		1.40908	0.08575
1.409	-0.00871		1.409	0.02251		1.409	0.09081
1.40892	-0.00874		1.40892	0.01815		1.40892	0.08751
1.40883	-0.00877		1.40883	0.02071		1.40883	0.0863
1.40875	-0.00628		1.40875	0.01981		1.40875	0.09137
1.40867	-0.00882		1.40867	0.01978		1.40867	0.09225
1.40859	-0.00717		1.40859	0.01888		1.40859	0.08896
1.40851	-0.00636		1.40851	0.02057		1.40851	0.08148
1.40843	-0.00806		1.40843	0.01967		1.40843	0.0834
1.40835	-0.0106		1.40835	0.01877		1.40835	0.08637
1.40827	-0.0081		1.40827	0.02307		1.40827	0.08519
1.40819	-0.00896		1.40819	0.02045		1.40819	0.0861
1.40811	-0.00645		1.40811	0.01957		1.40811	0.08702
1.40802	-0.00899		1.40802	0.02128		1.40802	0.08793
1.40794	-0.0149		1.40794	0.02212		1.40794	0.08779
1.40786	-0.0065		1.40786	0.02122		1.40786	0.09288
1.40778	-0.0099		1.40778	0.01771		1.40778	0.08957
1.4077	-0.00655		1.4077	0.02115		1.4077	0.08731
1.40762	-0.01079		1.40762	0.01765		1.40762	0.08399
1.40754	-0.0066		1.40754	0.01762		1.40754	0.09014
1.40746	-0.01337		1.40746	0.02107		1.40746	0.0879
1.40738	-0.01001		1.40738	0.01843		1.40738	0.08249
1.4073	-0.01003		1.4073	0.01927		1.4073	0.08024
1.40721	-0.00582		1.40721	0.02186		1.40721	0.09273
1.40713	-0.00838		1.40713	0.01748		1.40713	0.08732
1.40705	-0.00924		1.40705	0.02094		1.40705	0.08401
1.40697	-0.00926		1.40697	0.02353		1.40697	0.08596
1.40689	-0.00929		1.40689	0.02088		1.40689	0.08896
1.40681	-0.01016		1.40681	0.01998		1.40681	0.08881
1.40673	-0.01018		1.40673	0.02345		1.40673	0.08338
1.40665	-0.00595		1.40665	0.0208		1.40665	0.08852
1.40657	-0.00682		1.40657	0.02165		1.40657	0.08943
1.40649	-0.01025		1.40649	0.02161		1.40649	0.08185
1.40641	-0.00943		1.40641	0.01631		1.40641	0.08906
1.40632	-0.00776		1.40632	0.02152		1.40632	0.08781
1.40624	-0.00864		1.40624	0.01973		1.40624	0.08764
1.40616	-0.00781		1.40616	0.01883		1.40616	0.09067
1.40608	-0.00952		1.40608	0.02144		1.40608	0.08948
1.406	-0.00613		1.406	0.01879		1.406	0.0851
1.40592	-0.00871		1.40592	0.02491		1.40592	0.08283
1.40584	-0.01214		1.40584	0.02048		1.40584	0.08054
1.40576	-0.01132		1.40576	0.02308		1.40576	0.08779
1.40568	-0.00879		1.40568	0.02041		1.40568	0.08868
1.4056	-0.00711		1.4056	0.02213		1.4056	0.08213
1.40552	-0.00628		1.40552	0.02298		1.40552	0.09578
1.40544	-0.00972		1.40544	0.02119		1.40544	0.08392
1.40536	-0.00803		1.40536	0.02028		1.40536	0.08801
1.40527	-0.01233		1.40527	0.02112		1.40527	0.08784
1.40519	-0.01236		1.40519	0.02197		1.40519	0.09193
1.40511	-0.01067		1.40511	0.02017		1.40511	0.09389
1.40503	-0.00984		1.40503	0.02455		1.40503	0.08841
1.40495	-0.01071		1.40495	0.02541		1.40495	0.08293
1.40487	-0.00988		1.40487	0.01744		1.40487	0.09238
1.40479	-0.00734		1.40479	0.02182		1.40479	0.09007
1.40471	-0.00994		1.40471	0.02266		1.40471	0.08989
1.40463	-0.00911		1.40463	0.02704		1.40463	0.08544
1.40455	-0.00828		1.40455	0.02082		1.40455	0.09165
1.40447	-0.00917		1.40447	0.02254		1.40447	0.08827
1.40439	-0.00748		1.40439	0.02339		1.40439	0.08916
1.40431	-0.00751		1.40431	0.02689		1.40431	0.08791
1.40423	-0.00668		1.40423	0.01978		1.40423	0.08774
1.40415	-0.01013		1.40415	0.02506		1.40415	0.09399
1.40406	-0.01101		1.40406	0.02238		1.40406	0.08743
1.40398	-0.00931		1.40398	0.02679		1.40398	0.08944
1.4039	-0.01018		1.4039	0.02236		1.4039	0.09468
1.40382	-0.00761		1.40382	0.025		1.40382	0.09134
1.40374	-0.00935		1.40374	0.02498		1.40374	0.08906
1.40366	-0.00592		1.40366	0.02228		1.40366	0.09103
1.40358	-0.00854		1.40358	0.02224		1.40358	0.09513
1.4035	-0.00772		1.4035	0.02486		1.4035	0.08849
1.40342	-0.0112		1.40342	0.02747		1.40342	0.08828
1.40334	-0.00693		1.40334	0.02209		1.40334	0.07841
1.40326	-0.00869		1.40326	0.02116		1.40326	0.08572
1.40318	-0.00872		1.40318	0.02378		1.40318	0.0834
1.4031	-0.00788		1.4031	0.02287		1.4031	0.08967
1.40302	-0.00617		1.40302	0.0264		1.40302	0.08954
1.40294	-0.00618		1.40294	0.02194		1.40294	0.08725
1.40286	-0.00706		1.40286	0.02547		1.40286	0.0914
1.40278	-0.00449		1.40278	0.02455		1.40278	0.08371
1.4027	-0.0123		1.4027	0.02095		1.4027	0.08137
1.40262	-0.00801		1.40262	0.0209		1.40262	0.08009
1.40254	-0.00805		1.40254	0.02709		1.40254	0.08849
1.40246	-0.00809		1.40246	0.02348		1.40246	0.08936
1.40238	-0.00812		1.40238	0.02521		1.40238	0.09346
1.4023	-0.00555		1.4023	0.02518		1.4023	0.09222
1.40222	-0.00643		1.40222	0.02427		1.40222	0.091
1.40213	-0.00558		1.40213	0.02157		1.40213	0.08439
1.40206	-0.00734		1.40206	0.026		1.40206	0.08639
1.40197	-0.00824		1.40197	0.0215		1.40197	0.0905
1.40189	-0.00741		1.40189	0.01966		1.40189	0.0935
1.40181	-0.00919		1.40181	0.02317		1.40181	0.08789
1.40173	-0.0075		1.40173	0.02757		1.40173	0.08876
1.40165	-0.00926		1.40165	0.02663		1.40165	0.08747
1.40157	-0.00671		1.40157	0.02479		1.40157	0.08617
1.40149	-0.00848		1.40149	0.02384		1.40149	0.09132
1.40141	-0.0068		1.40141	0.02022		1.40141	0.09108
1.40133	-0.00857		1.40133	0.02373		1.40133	0.08549
1.40125	-0.00946		1.40125	0.02725		1.40125	0.09392
1.40117	-0.00947		1.40117	0.02278		1.40117	0.08411
1.40109	-0.00776		1.40109	0.02366		1.40109	0.09366
1.40101	-0.00865		1.40101	0.02541		1.40101	0.08488
1.40093	-0.00868		1.40093	0.02626		1.40093	0.08684
1.40085	-0.00699		1.40085	0.02621		1.40085	0.08125
1.40077	-0.00875		1.40077	0.02616		1.40077	0.08536
1.40069	-0.00792		1.40069	0.02612		1.40069	0.08625
1.40061	-0.00967		1.40061	0.0243		1.40061	0.09685
1.40053	-0.0071		1.40053	0.02159		1.40053	0.08913
1.40045	-0.0106		1.40045	0.02333		1.40045	0.09433
1.40037	-0.00717		1.40037	0.02596		1.40037	0.09196
1.40029	-0.00635		1.40029	0.02501		1.40029	0.08851
1.40021	-0.00639		1.40021	0.02318		1.40021	0.08184
1.40013	-0.00815		1.40013	0.02581		1.40013	0.09995
1.40005	-0.00558		1.40005	0.0222		1.40005	0.08468
1.39997	-0.00562		1.39997	0.02929		1.39997	0.08987
1.39989	-0.00653		1.39989	0.03101		1.39989	0.09611
1.39981	-0.00744		1.39981	0.02649		1.39981	0.09586
1.39973	-0.00749		1.39973	0.02464		1.39973	0.08807
1.39965	-0.00927		1.39965	0.02191		1.39965	0.08783
1.39957	-0.00672		1.39957	0.02452		1.39957	0.0962
1.39949	-0.00762		1.39949	0.0298		1.39949	0.09169
1.39941	-0.01024		1.39941	0.02531		1.39941	0.08398
1.39933	-0.00854		1.39933	0.02884		1.39933	0.0967
1.39925	-0.0077		1.39925	0.02525		1.39925	0.08472
1.39917	-0.00685		1.39917	0.0279		1.39917	0.08349
1.39909	-0.0112		1.39909	0.0252		1.39909	0.08978
1.39901	-0.00951		1.39901	0.02782		1.39901	0.09388
1.39893	-0.00524		1.39893	0.02419		1.39893	0.09363
1.39885	-0.00616		1.39885	0.02501		1.39885	0.09013
1.39877	-0.00707		1.39877	0.02494		1.39877	0.08989
1.39869	-0.00969		1.39869	0.02489		1.39869	0.09612
1.39861	-0.00627		1.39861	0.02663		1.39861	0.0938
1.39853	-0.01061		1.39853	0.03104		1.39853	0.08502
1.39845	-0.00806		1.39845	0.02744		1.39845	0.0945
1.39837	-0.00896		1.39837	0.02917		1.39837	0.08892
1.39829	-0.00641		1.39829	0.02467		1.39829	0.0887
1.39821	-0.00989		1.39821	0.0273		1.39821	0.09926
1.39813	-0.00819		1.39813	0.02638		1.39813	0.09694
1.39805	-0.00303		1.39805	0.02724		1.39805	0.08818
1.39797	-0.00565		1.39797	0.02631		1.39797	0.09445
1.39789	-0.0057		1.39789	0.0218		1.39789	0.09637
1.39781	-0.00316		1.39781	0.02351		1.39781	0.08537
1.39773	-0.00753		1.39773	0.02521		1.39773	0.09475
1.39765	-0.00672		1.39765	0.0278		1.39765	0.09556
1.39758	-0.00418		1.39758	0.02597		1.39758	0.08997
1.39749	-0.00938		1.39749	0.02593		1.39749	0.09193
1.39741	-0.00682		1.39741	0.03033		1.39741	0.09283
1.39734	-0.00599		1.39734	0.02941		1.39734	0.0948
1.39726	-0.0043		1.39726	0.03115		1.39726	0.09139
1.39718	-0.00691		1.39718	0.024		1.39718	0.09228
1.3971	-0.00781		1.3971	0.02485		1.3971	0.09101
1.39702	-0.00698		1.39702	0.02391		1.39702	0.09724
1.39694	-0.00702		1.39694	0.03185		1.39694	0.09702
1.39686	-0.00448		1.39686	0.03356		1.39686	0.09572
1.39678	-0.00969		1.39678	0.02375		1.39678	0.09121
1.3967	-0.00972		1.3967	0.03435		1.3967	0.09852
1.39662	-0.00372		1.39662	0.03431		1.39662	0.09512
1.39654	-0.00375		1.39654	0.03161		1.39654	0.09601
1.39646	-0.00379		1.39646	0.02624		1.39646	0.09367
1.39638	-0.00382		1.39638	0.02708		1.39638	0.09238
1.3963	-0.00473		1.3963	0.03146		1.3963	0.09859
1.39622	-0.00391		1.39622	0.03229		1.39622	0.09837
1.39614	-0.00652		1.39614	0.0287		1.39614	0.09818
1.39606	-0.00396		1.39606	0.02956		1.39606	0.09695
1.39598	-0.00657		1.39598	0.02953		1.39598	0.09894
1.3959	-0.00401		1.3959	0.03127		1.3959	0.09447
1.39582	-0.00663		1.39582	0.03388		1.39582	0.09963
1.39574	-0.0041		1.39574	0.03381		1.39574	0.09079
1.39566	-0.00244		1.39566	0.03196		1.39566	0.09374
1.39559	-0.00593		1.39559	0.031		1.39559	0.09455
1.39551	-0.00425		1.39551	0.02651		1.39551	0.09646
1.39543	-0.00429		1.39543	0.03267		1.39543	0.0984
1.39535	-0.00346		1.39535	0.03174		1.39535	0.095
1.39527	-0.00779		1.39527	0.03435		1.39527	0.10123
1.39519	-0.00783		1.39519	0.02987		1.39519	0.08818
1.39511	-0.00443		1.39511	0.03071		1.39511	0.09332
1.39503	-0.00446		1.39503	0.03066		1.39503	0.09955
1.39495	-0.00536		1.39495	0.03062		1.39495	0.09935
1.39487	-0.00539		1.39487	0.03678		1.39487	0.09487
1.39479	-0.00628		1.39479	0.03408		1.39479	0.10004
1.39471	-0.00803		1.39471	0.0305		1.39471	0.09986
1.39463	-0.00548		1.39463	0.03223		1.39463	0.10397
1.39455	-0.00379		1.39455	0.03397		1.39455	0.09842
1.39447	-0.00468		1.39447	0.03038		1.39447	0.09931
1.39439	-0.00471		1.39439	0.033		1.39439	0.09913
1.39431	-0.00646		1.39431	0.03474		1.39431	0.10002
1.39424	-0.00477		1.39424	0.0347		1.39424	0.0934
1.39416	-0.000494302		1.39416	0.03288		1.39416	0.08998
1.39408	0.000328851		1.39408	0.03638		1.39408	0.10479
1.394	-0.00316		1.394	0.03632		1.394	0.09921
1.39392	-0.00406		1.39392	0.03361		1.39392	0.10113
1.39384	-0.00582		1.39384	0.03622		1.39384	0.08592
1.39376	-0.00757		1.39376	0.02997		1.39376	0.09967
1.39368	0.000149544		1.39368	0.03526		1.39368	0.10163
1.3936	-0.00419		1.3936	0.03521		1.3936	0.09715
1.39352	0.00181		1.39352	0.03695		1.39352	0.10447
1.39344	-0.000813019		1.39344	0.03512		1.39344	0.10104
1.39336	-0.0043		1.39336	0.03063		1.39336	0.09225
1.39329	0.0017		1.39329	0.03591		1.39329	0.10384
1.39321	-0.00609		1.39321	0.02788		1.39321	0.10258
1.39313	-0.00697		1.39313	0.04028		1.39313	0.10457
1.39305	-0.00182		1.39305	0.0376		1.39305	0.10121
1.39297	-0.00184		1.39297	0.03936		1.39297	0.10536
1.39289	-0.00617		1.39289	0.03489		1.39289	0.09876
1.39281	-0.00448		1.39281	0.03752		1.39281	0.10181
1.39273	0.000673816		1.39273	0.03392		1.39273	0.09732
1.39265	0.00237		1.39265	0.03388		1.39265	0.09929
1.39257	-0.00456		1.39257	0.03652		1.39257	0.1002
1.39249	-0.00113		1.39249	0.03828		1.39249	0.10543
1.39242	0.000582006		1.39242	0.03647		1.39242	0.09666
1.39234	0.000556442		1.39234	0.03376		1.39234	0.1051
1.39226	-0.00293		1.39226	0.03907		1.39226	0.10277
1.39218	-0.00209		1.39218	0.03993		1.39218	0.10152
1.3921	0.000478299		1.3921	0.03901		1.3921	0.10782
1.39202	-0.00127		1.39202	0.04167		1.39202	0.10876
1.39194	-0.00215		1.39194	0.03809		1.39194	0.10324
1.39186	0.000439315		1.39186	0.03986		1.39186	0.1096
1.39178	-0.00044157		1.39178	0.04074		1.39178	0.10947
1.3917	0.00128		1.3917	0.04162		1.3917	0.1104
1.39162	0.000382744		1.39162	0.0389		1.39162	0.11456
1.39154	-0.00486		1.39154	0.03886		1.39154	0.09274
1.39147	-0.00229		1.39147	0.03791		1.39147	0.1055
1.39139	0.002		1.39139	0.03338		1.39139	0.10744
1.39131	0.00196		1.39131	0.03422		1.39131	0.10182
1.39123	-0.00502		1.39123	0.04133		1.39123	0.10811
1.39115	0.00103		1.39115	0.03593		1.39115	0.10036
1.39107	0.00102		1.39107	0.03769		1.39107	0.10995
1.39099	-0.00334		1.39099	0.04306		1.39099	0.10117
1.39091	0.00361		1.39091	0.04305		1.39091	0.10755
1.39083	0.000984974		1.39083	0.04484		1.39083	0.10743
1.39076	0.00271		1.39076	0.04213		1.39076	0.10729
1.39068	0.00182		1.39068	0.04031		1.39068	0.10496
1.3906	-0.00169		1.3906	0.03938		1.3906	0.10697
1.39052	-0.00171		1.39052	0.03845		1.39052	0.1079
1.39044	0.0035		1.39044	0.04112		1.39044	0.11318
1.39036	0.00348		1.39036	0.0384		1.39036	0.10216
1.39028	-0.00178		1.39028	0.04378		1.39028	0.1118
1.3902	0.00432		1.3902	0.03926		1.3902	0.11491
1.39013	0.00255		1.39013	0.04824		1.39013	0.09846
1.39005	0.00429		1.39005	0.04012		1.39005	0.11139
1.38997	0.00253		1.38997	0.04191		1.38997	0.11126
1.38989	0.000758597		1.38989	0.04279		1.38989	0.10784
1.38981	0.00423		1.38981	0.04907		1.38981	0.11638
1.38973	-0.000182263		1.38973	0.0427		1.38973	0.11073
1.38965	0.00241		1.38965	0.04536		1.38965	0.10398
1.38958	0.00238		1.38958	0.04352		1.38958	0.11471
1.3895	0.00237		1.3895	0.04712		1.3895	0.11459
1.38942	0.0015		1.38942	0.04625		1.38942	0.11891
1.38934	0.00415		1.38934	0.04266		1.38934	0.10357
1.38926	0.00416		1.38926	0.04629		1.38926	0.10568
1.38918	0.00766		1.38918	0.0499		1.38918	0.10992
1.3891	0.0041		1.3891	0.0426		1.3891	0.11957
1.38902	0.00406		1.38902	0.04798		1.38902	0.10839
1.38894	0.00753		1.38894	0.05154		1.38894	0.11802
1.38887	0.000470151		1.38887	0.04336		1.38887	0.11347
1.38879	0.00398		1.38879	0.0497		1.38879	0.10788
1.38871	0.00487		1.38871	0.04519		1.38871	0.11331
1.38863	0.0049		1.38863	0.04613		1.38863	0.1122
1.38855	0.00669		1.38855	0.05073		1.38855	0.12318
1.38847	0.000507866		1.38847	0.04984		1.38847	0.11653
1.3884	0.00404		1.3884	0.04893		1.3884	0.11753
1.38832	0.000485409		1.38832	0.04801		1.38832	0.1163
1.38824	0.00313		1.38824	0.048		1.38824	0.11507
1.38816	0.00845		1.38816	0.04617		1.38816	0.11387
1.38808	0.01112		1.38808	0.05167		1.38808	0.10495
1.388	0.0058		1.388	0.04986		1.388	0.11815
1.38792	0.00846		1.38792	0.04894		1.38792	0.10475
1.38785	0.01112		1.38785	0.05168		1.38785	0.12013
1.38777	0.00398		1.38777	0.04982		1.38777	0.11222
1.38769	0.00752		1.38769	0.05072		1.38769	0.11651
1.38761	0.00661		1.38761	0.04978		1.38761	0.11858
1.38753	0.00748		1.38753	0.05526		1.38753	0.11842
1.38745	0.00655		1.38745	0.04879		1.38745	0.11489
1.38738	0.00919		1.38738	0.04782		1.38738	0.11025
1.3873	0.00826		1.3873	0.04961		1.3873	0.11449
1.38722	0.00825		1.38722	0.05694		1.38722	0.11435
1.38714	0.00825		1.38714	0.05695		1.38714	0.12981
1.38706	0.00647		1.38706	0.0533		1.38706	0.1242
1.38698	0.00916		1.38698	0.05332		1.38698	0.11857
1.38691	0.01005		1.38691	0.05424		1.38691	0.11957
1.38683	0.01092		1.38683	0.05329		1.38683	0.11719
1.38675	0.0118		1.38675	0.05419		1.38675	0.13265
1.38667	0.00731		1.38667	0.05233		1.38667	0.12695
1.38659	0.01538		1.38659	0.04773		1.38659	0.11795
1.38651	0.01181		1.38651	0.05237		1.38651	0.1246
1.38644	0.01272		1.38644	0.05887		1.38644	0.12901
1.38636	0.01362		1.38636	0.05424		1.38636	0.12442
1.38628	0.01719		1.38628	0.05236		1.38628	0.12315
1.3862	0.00908		1.3862	0.05882		1.3862	0.12187
1.38612	0.00997		1.38612	0.06253		1.38612	0.11951
1.38604	0.01628		1.38604	0.05976		1.38604	0.11494
1.38597	0.01179		1.38597	0.06165		1.38597	0.12387
1.38589	0.01451		1.38589	0.06167		1.38589	0.11818
1.38581	0.01179		1.38581	0.05701		1.38581	0.1248
1.38573	0.01085		1.38573	0.06535		1.38573	0.12686
1.38565	0.0099		1.38565	0.06342		1.38565	0.13225
1.38557	0.01618		1.38557	0.06243		1.38557	0.12189
1.38549	0.02066		1.38549	0.06518		1.38549	0.12171
1.38542	0.01795		1.38542	0.05867		1.38542	0.12386
1.38534	0.01527		1.38534	0.06244		1.38534	0.11031
1.38526	0.01712		1.38526	0.05877		1.38526	0.12948
1.38518	0.01806		1.38518	0.06256		1.38518	0.12835
1.3851	0.01808		1.3851	0.05698		1.3851	0.12152
1.38503	0.00627		1.38503	0.05791		1.38503	0.13498
1.38495	0.01806		1.38495	0.06256		1.38495	0.12124
1.38487	0.0153		1.38487	0.06627		1.38487	0.12557
1.38479	0.01799		1.38479	0.06622		1.38479	0.12877
1.38471	0.01523		1.38471	0.05868		1.38471	0.13763
1.38464	0.02157		1.38464	0.05771		1.38464	0.12274
1.38456	0.01701		1.38456	0.06707		1.38456	0.12487
1.38448	0.02338		1.38448	0.06239		1.38448	0.13611
1.3844	0.0152		1.3844	0.06148		1.3844	0.13947
1.38432	0.01796		1.38432	0.06433		1.38432	0.13489
1.38425	0.01706		1.38425	0.0653		1.38425	0.1371
1.38417	0.01979		1.38417	0.06624		1.38417	0.13244
1.38409	0.01978		1.38409	0.06716		1.38409	0.13571
1.38401	0.02341		1.38401	0.07184		1.38401	0.12075
1.38393	0.02429		1.38393	0.06521		1.38393	0.13195
1.38386	0.02791		1.38386	0.07081		1.38386	0.14084
1.38378	0.02238		1.38378	0.07074		1.38378	0.13151
1.3837	0.02506		1.3837	0.05937		1.3837	0.14036
1.38362	0.01771		1.38362	0.06966		1.38362	0.12874
1.38354	0.02132		1.38354	0.06773		1.38354	0.13422
1.38347	0.02678		1.38347	0.06488		1.38347	0.13293
1.38339	0.01856		1.38339	0.07053		1.38339	0.14306
1.38331	0.02314		1.38331	0.05829		1.38331	0.14869
1.38323	0.0259		1.38323	0.07341		1.38323	0.13951
1.38316	0.025		1.38316	0.0706		1.38316	0.13374
1.38308	0.02133		1.38308	0.07343		1.38308	0.13705
1.383	0.01947		1.383	0.07719		1.383	0.13005
1.38292	0.02311		1.38292	0.07336		1.38292	0.1367
1.38284	0.02767		1.38284	0.07233		1.38284	0.14218
1.38276	0.025		1.38276	0.07409		1.38276	0.14189
1.38269	0.03051		1.38269	0.07138		1.38269	0.13697
1.38261	0.03583		1.38261	0.07562		1.38261	0.13953
1.38253	0.03285		1.38253	0.07406		1.38253	0.14555
1.38245	0.02498		1.38245	0.06979		1.38245	0.15229
1.38238	0.02694		1.38238	0.07765		1.38238	0.15117
1.3823	0.03055		1.3823	0.07229		1.3823	0.13635
1.38222	0.02973		1.38222	0.0789		1.38222	0.12827
1.38214	0.0285		1.38214	0.07562		1.38214	0.1444
1.38207	0.0301		1.38207	0.08065		1.38207	0.15582
1.38199	0.0283		1.38199	0.08106		1.38199	0.14951
1.38191	0.03082		1.38191	0.07633		1.38191	0.14632
1.38183	0.03182		1.38183	0.08192		1.38183	0.14108
1.38175	0.03455		1.38175	0.08365		1.38175	0.1432
1.38168	0.03575		1.38168	0.07728		1.38168	0.13264
1.3816	0.03752		1.3816	0.07872		1.3816	0.1406
1.38152	0.03973		1.38152	0.08426		1.38152	0.14994
1.38144	0.0352		1.38144	0.08027		1.38144	0.14855
1.38137	0.03685		1.38137	0.07163		1.38137	0.14474
1.38129	0.03476		1.38129	0.07803		1.38129	0.15151
1.38121	0.04088		1.38121	0.08345		1.38121	0.15321
1.38113	0.03376		1.38113	0.08263		1.38113	0.14419
1.38106	0.03885		1.38106	0.08936		1.38106	0.13507
1.38098	0.03769		1.38098	0.09191		1.38098	0.15211
1.3809	0.04368		1.3809	0.08579		1.3809	0.14858
1.38082	0.02756		1.38082	0.08963		1.38082	0.13922
1.38074	0.04028		1.38074	0.08402		1.38074	0.14628
1.38067	0.03942		1.38067	0.08741		1.38067	0.15587
1.38059	0.03716		1.38059	0.08312		1.38059	0.14682
1.38051	0.04076		1.38051	0.08428		1.38051	0.14573
1.38043	0.04189		1.38043	0.08545		1.38043	0.14153
1.38036	0.04384		1.38036	0.09288		1.38036	0.15943
1.38028	0.04388		1.38028	0.08932		1.38028	0.14275
1.3802	0.0428		1.3802	0.08852		1.3802	0.15454
1.38012	0.04179		1.38012	0.08579		1.38012	0.14853
1.38005	0.04465		1.38005	0.0928		1.38005	0.14819
1.37997	0.05326		1.37997	0.09252		1.37997	0.15421
1.37989	0.0464		1.37989	0.0964		1.37989	0.15531
1.37981	0.04272		1.37981	0.09798		1.37981	0.15811
1.37974	0.04544		1.37974	0.09912		1.37974	0.16392
1.37966	0.0466		1.37966	0.09661		1.37966	0.14837
1.37958	0.05416		1.37958	0.09096		1.37958	0.15839
1.37951	0.04626		1.37951	0.09748		1.37951	0.16615
1.37943	0.05124		1.37943	0.0968		1.37943	0.15899
1.37935	0.0477		1.37935	0.09913		1.37935	0.15552
1.37927	0.05033		1.37927	0.09408		1.37927	0.16119
1.3792	0.04961		1.3792	0.0982		1.3792	0.15788
1.37912	0.05243		1.37912	0.09865		1.37912	0.16171
1.37904	0.05203		1.37904	0.09754		1.37904	0.16659
1.37896	0.05024		1.37896	0.09797		1.37896	0.15913
1.37889	0.05258		1.37889	0.09968		1.37889	0.16405
1.37881	0.05415		1.37881	0.10145		1.37881	0.16913
1.37873	0.0542		1.37873	0.10168		1.37873	0.16642
1.37865	0.05448		1.37865	0.1005		1.37865	0.16749
1.37858	0.05577		1.37858	0.10599		1.37858	0.16417
1.3785	0.06288		1.3785	0.10436		1.3785	0.15884
1.37842	0.06289		1.37842	0.10625		1.37842	0.16565
1.37834	0.05857		1.37834	0.10381		1.37834	0.16433
1.37827	0.05833		1.37827	0.10813		1.37827	0.16651
1.37819	0.06044		1.37819	0.11086		1.37819	0.16321
1.37811	0.06056		1.37811	0.11189		1.37811	0.17069
1.37804	0.05949		1.37804	0.11232		1.37804	0.16731
1.37796	0.06405		1.37796	0.10668		1.37796	0.17291
1.37788	0.06219		1.37788	0.11198		1.37788	0.1722
1.3778	0.06359		1.3778	0.10845		1.3778	0.17267
1.37773	0.06689		1.37773	0.11129		1.37773	0.17162
1.37765	0.06409		1.37765	0.11394		1.37765	0.17333
1.37757	0.06643		1.37757	0.1172		1.37757	0.1801
1.37749	0.06471		1.37749	0.11295		1.37749	0.17769
1.37742	0.06857		1.37742	0.11568		1.37742	0.17661
1.37734	0.06635		1.37734	0.11393		1.37734	0.17648
1.37726	0.0643		1.37726	0.11602		1.37726	0.17901
1.37719	0.06842		1.37719	0.1181		1.37719	0.19097
1.37711	0.07083		1.37711	0.11623		1.37711	0.18728
1.37703	0.07174		1.37703	0.11673		1.37703	0.17332
1.37695	0.07394		1.37695	0.1193		1.37695	0.17667
1.37688	0.07261		1.37688	0.12114		1.37688	0.18367
1.3768	0.07629		1.3768	0.11639		1.3768	0.18232
1.37672	0.07425		1.37672	0.11744		1.37672	0.18024
1.37665	0.07172		1.37665	0.12076		1.37665	0.18084
1.37657	0.07468		1.37657	0.12237		1.37657	0.18096
1.37649	0.07479		1.37649	0.12789		1.37649	0.17925
1.37642	0.07883		1.37642	0.12318		1.37642	0.17389
1.37634	0.07829		1.37634	0.12137		1.37634	0.17835
1.37626	0.07959		1.37626	0.12561		1.37626	0.18443
1.37618	0.08136		1.37618	0.13038		1.37618	0.18947
1.37611	0.07591		1.37611	0.12797		1.37611	0.19252
1.37603	0.07899		1.37603	0.12765		1.37603	0.19189
1.37595	0.08367		1.37595	0.12786		1.37595	0.19057
1.37588	0.08593		1.37588	0.13239		1.37588	0.19425
1.3758	0.08721		1.3758	0.13219		1.3758	0.19437
1.37572	0.08841		1.37572	0.13449		1.37572	0.1872
1.37565	0.0828		1.37565	0.13499		1.37565	0.18814
1.37557	0.08227		1.37557	0.12828		1.37557	0.19809
1.37549	0.08385		1.37549	0.13333		1.37549	0.19728
1.37542	0.08649		1.37542	0.1366		1.37542	0.19782
1.37534	0.0869		1.37534	0.13702		1.37534	0.19351
1.37526	0.09244		1.37526	0.13691		1.37526	0.19457
1.37518	0.0966		1.37518	0.14277		1.37518	0.1982
1.37511	0.09001		1.37511	0.14086		1.37511	0.19848
1.37503	0.09313		1.37503	0.1459		1.37503	0.20116
1.37495	0.09283		1.37495	0.14284		1.37495	0.20505
1.3749	0.09532		1.3749	0.14474		1.3749	0.20897
1.37482	0.09898		1.37482	0.13523		1.37482	0.19966
1.37475	0.09898		1.37475	0.14277		1.37475	0.20754
1.37467	0.09345		1.37467	0.14557		1.37467	0.20053
1.37459	0.09436		1.37459	0.14932		1.37459	0.20153
1.37451	0.08978		1.37451	0.14932		1.37451	0.19457
1.37444	0.10178		1.37444	0.14936		1.37444	0.20942
1.37436	0.09907		1.37436	0.14655		1.37436	0.20939
1.37428	0.1092		1.37428	0.16171		1.37428	0.21273
1.3742	0.10824		1.3742	0.14267		1.3742	0.20794
1.37413	0.10728		1.37413	0.15301		1.37413	0.19626
1.37405	0.10269		1.37405	0.15015		1.37405	0.20073
1.37397	0.09999		1.37397	0.15686		1.37397	0.2168
1.3739	0.1093		1.3739	0.14937		1.3739	0.20884
1.37382	0.09829		1.37382	0.157		1.37382	0.20536
1.37374	0.11207		1.37374	0.14931		1.37374	0.21546
1.37366	0.10457		1.37366	0.16146		1.37366	0.21852
1.37359	0.11364		1.37359	0.1603		1.37359	0.21008
1.37351	0.12001		1.37351	0.16302		1.37351	0.21439
1.37343	0.11083		1.37343	0.16208		1.37343	0.1994
1.37336	0.11182		1.37336	0.17164		1.37336	0.21087
1.37328	0.11281		1.37328	0.16411		1.37328	0.20974
1.3732	0.11379		1.3732	0.16892		1.3732	0.2281
1.37312	0.11384		1.37312	0.17086		1.37312	0.22463
1.37305	0.1176		1.37305	0.16426		1.37305	0.22923
1.37297	0.11675		1.37297	0.16624		1.37297	0.2051
1.37289	0.12422		1.37289	0.17393		1.37289	0.22698
1.37282	0.1252		1.37282	0.17397		1.37282	0.22925
1.37274	0.128		1.37274	0.16254		1.37274	0.22686
1.37266	0.13263		1.37266	0.16919		1.37266	0.21868
1.37258	0.12062		1.37258	0.1749		1.37258	0.23355
1.37251	0.12898		1.37251	0.17015		1.37251	0.23464
1.37243	0.13274		1.37243	0.17974		1.37243	0.22539
1.37235	0.1328		1.37235	0.16831		1.37235	0.21959
1.37228	0.12726		1.37228	0.18455		1.37228	0.23796
1.3722	0.11798		1.3722	0.17879		1.3722	0.22397
1.37212	0.13095		1.37212	0.17969		1.37212	0.24112
1.37205	0.13373		1.37205	0.18253		1.37205	0.22829
1.37197	0.14303		1.37197	0.18159		1.37197	0.22706
1.37189	0.14403		1.37189	0.17973		1.37189	0.22935
1.37181	0.14317		1.37181	0.18265		1.37181	0.24784
1.37174	0.1395		1.37174	0.19225		1.37174	0.23739
1.37166	0.13674		1.37166	0.1846		1.37166	0.22921
1.37158	0.13955		1.37158	0.19513		1.37158	0.24877
1.37151	0.14887		1.37151	0.19418		1.37151	0.23597
1.37143	0.14429		1.37143	0.19616		1.37143	0.23479
1.37135	0.14439		1.37135	0.19434		1.37135	0.2302
1.37128	0.15289		1.37128	0.1935		1.37128	0.24186
1.3712	0.16233		1.3712	0.19361		1.3712	0.24193
1.37112	0.15871		1.37112	0.20716		1.37112	0.25824
1.37105	0.156		1.37105	0.19763		1.37105	0.23734
1.37097	0.15047		1.37097	0.1948		1.37097	0.24663
1.37089	0.1552		1.37089	0.1987		1.37089	0.2373
1.37082	0.16834		1.37082	0.19393		1.37082	0.24425
1.37074	0.16185		1.37074	0.21322		1.37074	0.2535
1.37066	0.16284		1.37066	0.21037		1.37066	0.24181
1.37059	0.16198		1.37059	0.19211		1.37059	0.25112
1.37051	0.16584		1.37051	0.20959		1.37051	0.26052
1.37043	0.17068		1.37043	0.20685		1.37043	0.25481
1.37036	0.17834		1.37036	0.21473		1.37036	0.25142
1.37028	0.18501		1.37028	0.20417		1.37028	0.2374
1.3702	0.17		1.3702	0.21286		1.3702	0.25365
1.37012	0.17466		1.37012	0.21085		1.37012	0.25462
1.37005	0.17087		1.37005	0.21852		1.37005	0.25444
1.36997	0.17841		1.36997	0.20691		1.36997	0.26135
1.36989	0.1738		1.36989	0.21666		1.36989	0.25552
1.36982	0.18049		1.36982	0.22354		1.36982	0.25438
1.36974	0.18715		1.36974	0.22264		1.36974	0.25906
1.36966	0.17778		1.36966	0.2178		1.36966	0.26131
1.36959	0.18906		1.36959	0.23231		1.36959	0.26351
1.36951	0.18908		1.36951	0.22357		1.36951	0.25871
1.36943	0.18443		1.36943	0.22846		1.36943	0.26687
1.36936	0.17513		1.36936	0.23342		1.36936	0.26106
1.36928	0.19036		1.36928	0.23164		1.36928	0.26233
1.36921	0.19337		1.36921	0.23474		1.36921	0.28363
1.36913	0.19829		1.36913	0.23787		1.36913	0.27441
1.36905	0.18998		1.36905	0.25074		1.36905	0.26869
1.36898	0.1996		1.36898	0.23921		1.36898	0.27351
1.3689	0.2054		1.3689	0.23541		1.3689	0.27237
1.36882	0.20739		1.36882	0.24036		1.36882	0.27355
1.36874	0.21224		1.36874	0.25707		1.36874	0.27358
1.36867	0.21432		1.36867	0.25139		1.36867	0.28553
1.36859	0.21742		1.36859	0.25165		1.36859	0.26684
1.36852	0.21007		1.36852	0.24504		1.36852	0.27178
1.36844	0.22641		1.36844	0.25011		1.36844	0.2944
1.36836	0.21793		1.36836	0.25606		1.36836	0.28728
1.36828	0.22562		1.36828	0.25905		1.36828	0.27064
1.36821	0.2315		1.36821	0.25724		1.36821	0.28022
1.36813	0.21655		1.36813	0.24575		1.36813	0.28763
1.36806	0.23029		1.36806	0.25204		1.36806	0.30113
1.36798	0.23347		1.36798	0.26811		1.36798	0.28953
1.3679	0.24123		1.3679	0.26228		1.3679	0.25854
1.36783	0.21529		1.36783	0.26707		1.36783	0.29758
1.36775	0.23999		1.36775	0.27571		1.36775	0.29959
1.36767	0.24375		1.36767	0.2628		1.36767	0.29935
1.3676	0.24486		1.3676	0.26884		1.3676	0.29822
1.36752	0.24519		1.36752	0.27213		1.36752	0.28781
1.36744	0.25808		1.36744	0.28442		1.36744	0.28703
1.36737	0.24887		1.36737	0.27492		1.36737	0.28858
1.36729	0.25395		1.36729	0.27022		1.36729	0.29479
1.36722	0.25987		1.36722	0.2763		1.36722	0.28766
1.36714	0.24647		1.36714	0.26841		1.36714	0.302
1.36706	0.26196		1.36706	0.27839		1.36706	0.30436
1.36699	0.25825		1.36699	0.28645		1.36699	0.30321
1.36691	0.26715		1.36691	0.28865		1.36691	0.29376
1.36683	0.26837		1.36683	0.28591		1.36683	0.29995
1.36676	0.2734		1.36676	0.2831		1.36676	0.3133
1.36668	0.28027		1.36668	0.29314		1.36668	0.31089
1.36661	0.26289		1.36661	0.29711		1.36661	0.31317
1.36653	0.27255		1.36653	0.29209		1.36653	0.32265
1.36645	0.27452		1.36645	0.2881		1.36645	0.3069
1.36638	0.28137		1.36638	0.29614		1.36638	0.30566
1.3663	0.28538		1.3663	0.29525		1.3663	0.31292
1.36622	0.29622		1.36622	0.29141		1.36622	0.30819
1.36615	0.29838		1.36615	0.29959		1.36615	0.30831
1.36607	0.28699		1.36607	0.30381		1.36607	0.30605
1.366	0.30669		1.366	0.29706		1.366	0.32318
1.36592	0.29049		1.36592	0.30335		1.36592	0.30769
1.36584	0.31028		1.36584	0.30467		1.36584	0.31764
1.36577	0.30773		1.36577	0.30902		1.36577	0.3046
1.36569	0.29836		1.36569	0.31138		1.36569	0.32068
1.36561	0.31724		1.36561	0.32073		1.36561	0.3258
1.36554	0.30476		1.36554	0.32698		1.36554	0.32228
1.36546	0.31267		1.36546	0.31797		1.36546	0.32346
1.36538	0.33515		1.36538	0.32902		1.36538	0.30506
1.36531	0.32049		1.36531	0.3169		1.36531	0.31952
1.36523	0.33519		1.36523	0.33906		1.36523	0.33402
1.36516	0.31083		1.36516	0.32904		1.36516	0.31449
1.36508	0.34715		1.36508	0.3251		1.36508	0.32668
1.365	0.34342		1.365	0.32323		1.365	0.32064
1.36493	0.34075		1.36493	0.3396		1.36493	0.32933
1.36485	0.3431		1.36485	0.33996		1.36485	0.32962
1.36478	0.35243		1.36478	0.33231		1.36478	0.33735
1.3647	0.348		1.3647	0.34389		1.3647	0.33285
1.36462	0.37193		1.36462	0.34416		1.36462	0.33428
1.36455	0.35033		1.36455	0.33708		1.36455	0.33664
1.36447	0.36493		1.36447	0.34297		1.36447	0.31916
1.3644	0.35982		1.3644	0.35086		1.3644	0.34208
1.36432	0.35583		1.36432	0.36293		1.36432	0.33452
1.36424	0.36974		1.36424	0.3671		1.36424	0.34188
1.36417	0.37986		1.36417	0.35313		1.36417	0.34939
1.36409	0.38114		1.36409	0.35032		1.36409	0.34096
1.36402	0.3636		1.36402	0.34134		1.36402	0.34594
1.36394	0.38938		1.36394	0.35769		1.36394	0.34349
1.36386	0.38654		1.36386	0.37302		1.36386	0.35206
1.36379	0.37384		1.36379	0.36802		1.36379	0.36434
1.36371	0.38683		1.36371	0.36407		1.36371	0.35331
1.36364	0.41077		1.36364	0.37036		1.36364	0.33987
1.36356	0.40515		1.36356	0.36755		1.36356	0.35972
1.36349	0.38869		1.36349	0.37397		1.36349	0.35133
1.36341	0.43065		1.36341	0.37735		1.36341	0.35402
1.36333	0.39827		1.36333	0.37862		1.36333	0.36406
1.36326	0.43716		1.36326	0.39923		1.36326	0.35055
1.36318	0.42042		1.36318	0.38091		1.36318	0.37771
1.3631	0.43736		1.3631	0.38503		1.3631	0.34426
1.36303	0.4285		1.36303	0.39733		1.36303	0.37262
1.36295	0.4346		1.36295	0.39231		1.36295	0.37384
1.36288	0.44579		1.36288	0.39661		1.36288	0.38509
1.3628	0.45811		1.3628	0.39692		1.3628	0.36428
1.36273	0.45359		1.36273	0.39113		1.36273	0.36456
1.36265	0.44997		1.36265	0.40065		1.36265	0.36847
1.36257	0.46309		1.36257	0.41823		1.36257	0.36849
1.3625	0.44414		1.3625	0.41099		1.3625	0.38942
1.36242	0.46997		1.36242	0.42423		1.36242	0.3805
1.36235	0.4799		1.36235	0.41492		1.36235	0.389
1.36227	0.47996		1.36227	0.42006		1.36227	0.3765
1.3622	0.49002		1.3622	0.416		1.3622	0.38264
1.36212	0.46418		1.36212	0.41912		1.36212	0.37387
1.36204	0.49425		1.36204	0.40996		1.36204	0.38007
1.36197	0.48261		1.36197	0.41638		1.36197	0.39017
1.36189	0.49317		1.36189	0.41273		1.36189	0.39056
1.36182	0.52592		1.36182	0.42671		1.36182	0.39482
1.36174	0.49452		1.36174	0.43857		1.36174	0.38901
1.36167	0.49178		1.36167	0.42742		1.36167	0.40284
1.36159	0.51269		1.36159	0.43346		1.36159	0.39008
1.36151	0.52733		1.36151	0.43928		1.36151	0.39083
1.36144	0.53903		1.36144	0.44723		1.36144	0.37046
1.36136	0.52806		1.36136	0.44826		1.36136	0.38904
1.36129	0.5485		1.36129	0.43928		1.36129	0.41295
1.36121	0.55404		1.36121	0.45414		1.36121	0.39953
1.36114	0.5563		1.36114	0.46258		1.36114	0.39334
1.36106	0.55604		1.36106	0.44269		1.36106	0.40546
1.36098	0.55039		1.36098	0.46278		1.36098	0.39103
1.36091	0.56878		1.36091	0.45498		1.36091	0.39284
1.36083	0.55654		1.36083	0.47125		1.36083	0.40621
1.36076	0.57285		1.36076	0.46733		1.36076	0.40506
1.36068	0.56543		1.36068	0.45437		1.36068	0.40292
1.36061	0.59905		1.36061	0.46303		1.36061	0.39695
1.36053	0.58421		1.36053	0.48797		1.36053	0.41695
1.36046	0.59112		1.36046	0.47129		1.36046	0.41171
1.36038	0.60095		1.36038	0.47006		1.36038	0.4014
1.36031	0.61994		1.36031	0.47514		1.36031	0.39246
1.36023	0.6071		1.36023	0.48973		1.36023	0.41494
1.36015	0.58946		1.36015	0.47349		1.36015	0.41638
1.36008	0.62919		1.36008	0.49564		1.36008	0.41794
1.36	0.6227		1.36	0.49605		1.36	0.42072
1.35993	0.61801		1.35993	0.49317		1.35993	0.44214
1.35985	0.60589		1.35985	0.51487		1.35985	0.41313
1.35978	0.64868		1.35978	0.48335		1.35978	0.41386
1.3597	0.65397		1.3597	0.50863		1.3597	0.41941
1.35963	0.64225		1.35963	0.4946		1.35963	0.41374
1.35955	0.64292		1.35955	0.49844		1.35955	0.42583
1.35947	0.63997		1.35947	0.51602		1.35947	0.43571
1.3594	0.66429		1.3594	0.51514		1.3594	0.42574
1.35932	0.67946		1.35932	0.51105		1.35932	0.41193
1.35925	0.66526		1.35925	0.52331		1.35925	0.42791
1.35917	0.68906		1.35917	0.53442		1.35917	0.40881
1.3591	0.68489		1.3591	0.52185		1.3591	0.44226
1.35902	0.7061		1.35902	0.52192		1.35902	0.41848
1.35895	0.68943		1.35895	0.53459		1.35895	0.44111
1.35887	0.70792		1.35887	0.54316		1.35887	0.44501
1.3588	0.68606		1.3588	0.55264		1.3588	0.44255
1.35872	0.7163		1.35872	0.55474		1.35872	0.44746
1.35865	0.71737		1.35865	0.5361		1.35865	0.4436
1.35857	0.72257		1.35857	0.54655		1.35857	0.4586
1.35849	0.74395		1.35849	0.55604		1.35849	0.44986
1.35842	0.72605		1.35842	0.54475		1.35842	0.43107
1.35834	0.73215		1.35834	0.55202		1.35834	0.46229
1.35827	0.76233		1.35827	0.56131		1.35827	0.47716
1.35819	0.74125		1.35819	0.5582		1.35819	0.46076
1.35812	0.73741		1.35812	0.56142		1.35812	0.45447
1.35804	0.74973		1.35804	0.57193		1.35804	0.45825
1.35797	0.74276		1.35797	0.58234		1.35797	0.46944
1.35789	0.76877		1.35789	0.59876		1.35789	0.43781
1.35782	0.76937		1.35782	0.58699		1.35782	0.46496
1.35774	0.777		1.35774	0.57004		1.35774	0.46826
1.35767	0.76468		1.35767	0.59468		1.35767	0.45165
1.35759	0.77879		1.35759	0.58948		1.35759	0.4728
1.35752	0.75595		1.35752	0.59071		1.35752	0.46785
1.35744	0.78468		1.35744	0.59421		1.35744	0.45555
1.35737	0.8187		1.35737	0.58645		1.35737	0.45215
1.35729	0.79437		1.35729	0.58603		1.35729	0.47395
1.35722	0.81535		1.35722	0.59906		1.35722	0.47182
1.35714	0.79767		1.35714	0.60878		1.35714	0.48335
1.35707	0.80281		1.35707	0.60464		1.35707	0.46563
1.35699	0.80555		1.35699	0.60542		1.35699	0.48793
1.35692	0.81007		1.35692	0.60497		1.35692	0.48362
1.35684	0.84277		1.35684	0.60967		1.35684	0.47425
1.35677	0.84527		1.35677	0.61963		1.35677	0.4863
1.35669	0.84392		1.35669	0.60791		1.35669	0.47337
1.35662	0.82569		1.35662	0.62443		1.35662	0.47064
1.35654	0.83894		1.35654	0.63281		1.35654	0.49444
1.35647	0.8271		1.35647	0.64129		1.35647	0.48317
1.35639	0.85862		1.35639	0.62688		1.35639	0.48192
1.35631	0.87289		1.35631	0.63631		1.35631	0.49568
1.35624	0.85682		1.35624	0.62384		1.35624	0.4893
1.35617	0.8428		1.35617	0.63532		1.35617	0.49801
1.35609	0.86219		1.35609	0.64897		1.35609	0.49675
1.35602	0.83721		1.35602	0.65747		1.35602	0.50181
1.35594	0.86369		1.35594	0.65551		1.35594	0.52319
1.35587	0.85567		1.35587	0.65865		1.35587	0.50799
1.35579	0.87784		1.35579	0.66481		1.35579	0.49646
1.35572	0.85953		1.35572	0.66155		1.35572	0.51258
1.35564	0.88162		1.35564	0.66349		1.35564	0.52743
1.35557	0.87041		1.35557	0.66962		1.35557	0.50834
1.35549	0.88858		1.35549	0.65603		1.35549	0.51573
1.35542	0.89077		1.35542	0.68319		1.35542	0.48801
1.35534	0.89828		1.35534	0.67619		1.35534	0.52086
1.35527	0.88679		1.35527	0.69542		1.35527	0.50477
1.35519	0.89662		1.35519	0.6584		1.35519	0.51897
1.35512	0.92357		1.35512	0.67134		1.35512	0.5003
1.35504	0.87431		1.35504	0.69562		1.35504	0.50798
1.35497	0.91607		1.35497	0.68425		1.35497	0.4865
1.35489	0.91107		1.35489	0.66232		1.35489	0.52174
1.35482	0.90803		1.35482	0.6978		1.35482	0.53674
1.35474	0.90701		1.35474	0.70612		1.35474	0.50628
1.35467	0.93248		1.35467	0.68631		1.35467	0.52262
1.35459	0.943		1.35459	0.70433		1.35459	0.53408
1.35452	0.9173		1.35452	0.69018		1.35452	0.51922
1.35444	0.92017		1.35444	0.72743		1.35444	0.52974
1.35437	0.93		1.35437	0.6965		1.35437	0.53512
1.35429	0.93939		1.35429	0.71761		1.35429	0.52119
1.35422	0.92694		1.35422	0.72156		1.35422	0.52214
1.35414	0.95088		1.35414	0.72954		1.35414	0.54193
1.35407	0.96886		1.35407	0.71669		1.35407	0.56435
1.35399	0.95064		1.35399	0.71146		1.35399	0.54526
1.35392	0.97134		1.35392	0.72742		1.35392	0.53523
1.35384	0.93307		1.35384	0.74235		1.35384	0.52645
1.35377	0.94131		1.35377	0.73191		1.35377	0.56437
1.3537	0.97467		1.3537	0.75372		1.3537	0.55014
1.35362	0.93771		1.35362	0.73768		1.35362	0.55862
1.35355	0.94671		1.35355	0.75952		1.35355	0.55203
1.35347	0.9551		1.35347	0.75445		1.35347	0.56092
1.3534	0.99548		1.3534	0.75392		1.3534	0.53336
1.35332	0.99032		1.35332	0.76301		1.35332	0.53253
1.35325	0.93612		1.35325	0.76154		1.35325	0.54816
1.35317	0.99072		1.35317	0.74407		1.35317	0.55853
1.3531	0.95936		1.3531	0.7516		1.3531	0.55475
1.35302	0.94324		1.35302	0.75804		1.35302	0.55855
1.35295	0.97121		1.35295	0.79937		1.35295	0.56376
1.35287	0.9668		1.35287	0.76306		1.35287	0.57172
1.3528	0.95539		1.3528	0.73736		1.3528	0.57215
1.35273	0.96839		1.35273	0.76426		1.35273	0.55848
1.35265	0.9964		1.35265	0.79617		1.35265	0.56623
1.35258	0.99229		1.35258	0.77818		1.35258	0.60305
1.3525	0.97364		1.3525	0.78746		1.3525	0.56194
1.35243	0.97551		1.35243	0.79044		1.35243	0.55275
1.35235	0.97039		1.35235	0.78723		1.35235	0.58829
1.35228	1.00228		1.35228	0.79681		1.35228	0.55637
1.3522	0.9666		1.3522	0.7969		1.3522	0.58819
1.35213	0.97689		1.35213	0.80218		1.35213	0.5715
1.35205	1.00247		1.35205	0.8264		1.35205	0.57261
1.35198	0.97078		1.35198	0.80636		1.35198	0.56357
1.35191	1.02235		1.35191	0.79077		1.35191	0.60065
1.35183	0.98415		1.35183	0.7945		1.35183	0.59974
1.35176	0.97703		1.35176	0.79853		1.35176	0.57991
1.35168	0.96079		1.35168	0.81329		1.35168	0.59341
1.35161	0.99383		1.35161	0.82695		1.35161	0.58639
1.35153	0.99986		1.35153	0.82236		1.35153	0.55991
1.35146	0.97667		1.35146	0.82911		1.35146	0.59089
1.35138	0.9933		1.35138	0.81857		1.35138	0.58313
1.35131	0.98905		1.35131	0.83861		1.35131	0.5829
1.35124	1.00528		1.35124	0.8341		1.35124	0.59411
1.35116	1.00087		1.35116	0.82002		1.35116	0.60146
1.35109	0.98419		1.35109	0.82618		1.35109	0.62168
1.35101	0.99446		1.35101	0.81126		1.35101	0.60484
1.35094	0.97617		1.35094	0.84858		1.35094	0.59846
1.35086	0.98599		1.35086	0.84903		1.35086	0.60896
1.35079	0.9992		1.35079	0.85716		1.35079	0.59656
1.35071	1.01054		1.35071	0.81863		1.35071	0.62026
1.35064	0.98574		1.35064	0.84821		1.35064	0.58609
1.35057	1.01041		1.35057	0.84894		1.35057	0.61232
1.35049	0.97175		1.35049	0.85802		1.35049	0.62167
1.35042	0.98772		1.35042	0.84556		1.35042	0.63474
1.35034	1.01291		1.35034	0.85221		1.35034	0.62838
1.35027	0.97904		1.35027	0.86527		1.35027	0.60911
1.35019	0.98048		1.35019	0.85705		1.35019	0.60667
1.35012	0.99544		1.35012	0.86489		1.35012	0.59133
1.35005	0.94709		1.35005	0.831		1.35005	0.64834
1.34997	0.98077		1.34997	0.89557		1.34997	0.61364
1.3499	0.96586		1.3499	0.86082		1.3499	0.62175
1.34982	1.00001		1.34982	0.87014		1.34982	0.63001
1.34975	0.97601		1.34975	0.86776		1.34975	0.64614
1.34967	0.99141		1.34967	0.89315		1.34967	0.65051
1.3496	1.01182		1.3496	0.8797		1.3496	0.62095
1.34953	0.98728		1.34953	0.90159		1.34953	0.64842
1.34945	1.00033		1.34945	0.87516		1.34945	0.64088
1.34938	0.95815		1.34938	0.89828		1.34938	0.6503
1.3493	0.99524		1.3493	0.89874		1.3493	0.63755
1.34923	0.98194		1.34923	0.88389		1.34923	0.64152
1.34916	0.97472		1.34916	0.89579		1.34916	0.63754
1.34908	1.00418		1.34908	0.8927		1.34908	0.63623
1.34901	0.99424		1.34901	0.87373		1.34901	0.62214
1.34893	0.96049		1.34893	0.88626		1.34893	0.64212
1.34886	0.98118		1.34886	0.90531		1.34886	0.68432
1.34878	1.00177		1.34878	0.92427		1.34878	0.64032
1.34871	1.00355		1.34871	0.90654		1.34871	0.65117
1.34864	0.95742		1.34864	0.91512		1.34864	0.66757
1.34856	0.95589		1.34856	0.91232		1.34856	0.64776
1.34849	0.99466		1.34849	0.89237		1.34849	0.63595
1.34841	0.95931		1.34841	0.92643		1.34841	0.67643
1.34834	0.9738		1.34834	0.91189		1.34834	0.66505
1.34827	0.97167		1.34827	0.90857		1.34827	0.67147
1.34819	1.003		1.34819	0.92453		1.34819	0.67235
1.34812	0.99332		1.34812	0.88406		1.34812	0.66944
1.34804	0.95762		1.34804	0.92014		1.34804	0.67341
1.34797	0.96756		1.34797	0.90854		1.34797	0.67624
1.3479	0.99962		1.3479	0.94588		1.3479	0.67374
1.34782	0.98391		1.34782	0.89695		1.34782	0.66713
1.34775	0.97976		1.34775	0.93404		1.34775	0.68548
1.34767	0.98104		1.34767	0.95058		1.34767	0.67892
1.3476	0.98261		1.3476	0.93141		1.3476	0.68972
1.34753	0.9357		1.34753	0.94956		1.34753	0.67831
1.34745	0.95455		1.34745	0.96349		1.34745	0.66434
1.34738	0.9607		1.34738	0.93042		1.34738	0.68601
1.3473	0.97947		1.3473	0.93984		1.3473	0.67455
1.34723	0.95236		1.34723	0.93483		1.34723	0.68937
1.34716	0.98243		1.34716	0.93511		1.34716	0.69478
1.34708	0.96256		1.34708	0.96935		1.34708	0.70284
1.34701	0.96846		1.34701	0.94908		1.34701	0.68066
1.34694	0.96419		1.34694	0.97204		1.34694	0.68535
1.34686	0.93362		1.34686	0.94817		1.34686	0.68503
1.34679	0.93822		1.34679	0.94627		1.34679	0.68207
1.34671	0.97347		1.34671	0.98035		1.34671	0.69877
1.34664	0.9665		1.34664	0.94336		1.34664	0.7177
1.34657	0.96551		1.34657	0.95664		1.34657	0.71096
1.34649	0.92269		1.34649	0.97312		1.34649	0.71081
1.34642	0.95289		1.34642	0.97665		1.34642	0.70421
1.34635	0.96539		1.34635	0.97184		1.34635	0.71534
1.34627	0.9537		1.34627	0.9498		1.34627	0.68414
1.3462	0.96153		1.3462	0.95891		1.3462	0.71055
1.34612	0.97029		1.34612	0.96233		1.34612	0.72751
1.34605	0.94093		1.34605	0.96861		1.34605	0.72802
1.34598	0.96267		1.34598	0.97989		1.34598	0.70662
1.3459	0.93782		1.3459	0.96757		1.3459	0.70774
1.34583	0.95499		1.34583	0.95639		1.34583	0.729
1.34575	0.93261		1.34575	0.96324		1.34575	0.73174
1.34568	0.90725		1.34568	0.94707		1.34568	0.71191
1.34561	0.9413		1.34561	0.96437		1.34561	0.73114
1.34553	0.93561		1.34553	0.98627		1.34553	0.73303
1.34546	0.93116		1.34546	0.96499		1.34546	0.72701
1.34539	0.95709		1.34539	0.97053		1.34539	0.7332
1.34531	0.93321		1.34531	0.96707		1.34531	0.71507
1.34524	0.92946		1.34524	0.98327		1.34524	0.74241
1.34516	0.93168		1.34516	0.98552		1.34516	0.73827
1.34509	0.93896		1.34509	0.9796		1.34509	0.77561
1.34502	0.93655		1.34502	0.98824		1.34502	0.72537
1.34494	0.93017		1.34494	0.97382		1.34494	0.74016
1.34487	0.91871		1.34487	0.96534		1.34487	0.72694
1.3448	0.90197		1.3448	0.97488		1.3448	0.71385
1.34472	0.93402		1.34472	0.99785		1.34472	0.73721
1.34465	0.91079		1.34465	0.97726		1.34465	0.75656
1.34458	0.91476		1.34458	0.98024		1.34458	0.7314
1.3445	0.94051		1.3445	0.99895		1.3445	0.73329
1.34443	0.90629		1.34443	0.97713		1.34443	0.75399
1.34436	0.94457		1.34436	0.97955		1.34436	0.77572
1.34428	0.91832		1.34428	1.00628		1.34428	0.74158
1.34421	0.90077		1.34421	0.98591		1.34421	0.75756
1.34413	0.94123		1.34413	1.00181		1.34413	0.75762
1.34406	0.91369		1.34406	1.0026		1.34406	0.73243
1.34399	0.91703		1.34399	0.99823		1.34399	0.76864
1.34391	0.90953		1.34391	0.98718		1.34391	0.78734
1.34384	0.93343		1.34384	1.00057		1.34384	0.75411
1.34377	0.91541		1.34377	0.99327		1.34377	0.74768
1.34369	0.8905		1.34369	0.99351		1.34369	0.74097
1.34362	0.93006		1.34362	0.95986		1.34362	0.76007
1.34355	0.92381		1.34355	1.01429		1.34355	0.76159
1.34347	0.90902		1.34347	0.99906		1.34347	0.76877
1.3434	0.90641		1.3434	0.97945		1.3434	0.78293
1.34333	0.91586		1.34333	1.00729		1.34333	0.7698
1.34325	0.90109		1.34325	0.99094		1.34325	0.75792
1.34318	0.91253		1.34318	1.00614		1.34318	0.79925
1.34311	0.88658		1.34311	0.99072		1.34311	0.79541
1.34303	0.91556		1.34303	0.99114		1.34303	0.77926
1.34296	0.88409		1.34296	1.00743		1.34296	0.77405
1.34289	0.88113		1.34289	1.01119		1.34289	0.78932
1.34281	0.88792		1.34281	1.00798		1.34281	0.77019
1.34274	0.89011		1.34274	0.99547		1.34274	0.7906
1.34267	0.89106		1.34267	0.99527		1.34267	0.74922
1.34259	0.86788		1.34259	1.00308		1.34259	0.79831
1.34252	0.8978		1.34252	0.99764		1.34252	0.78607
1.34245	0.89721		1.34245	1.00952		1.34245	0.7974
1.34237	0.88237		1.34237	1.00789		1.34237	0.78414
1.3423	0.87183		1.3423	0.98569		1.3423	0.79547
1.34223	0.88763		1.34223	1.01221		1.34223	0.81081
1.34215	0.87473		1.34215	0.99439		1.34215	0.79729
1.34208	0.8553		1.34208	1.01078		1.34208	0.79898
1.34201	0.86909		1.34201	1.01253		1.34201	0.79529
1.34193	0.8586		1.34193	1.00747		1.34193	0.79849
1.34186	0.8812		1.34186	1.01029		1.34186	0.81263
1.34179	0.85068		1.34179	1.02903		1.34179	0.80332
1.34171	0.89103		1.34171	0.98625		1.34171	0.80785
1.34164	0.87279		1.34164	0.99602		1.34164	0.80557
1.34157	0.88105		1.34157	1.02398		1.34157	0.78525
1.34149	0.85245		1.34149	0.99794		1.34149	0.80606
1.34142	0.88343		1.34142	0.9887		1.34142	0.82105
1.34135	0.87335		1.34135	0.97712		1.34135	0.8139
1.34127	0.82583		1.34127	1.00242		1.34127	0.80427
1.3412	0.85406		1.3412	1.01329		1.3412	0.81435
1.34113	0.85803		1.34113	1.01173		1.34113	0.82597
1.34105	0.86397		1.34105	0.99499		1.34105	0.8221
1.34098	0.86387		1.34098	1.03148		1.34098	0.82048
1.34091	0.84788		1.34091	1.01376		1.34091	0.80052
1.34083	0.84747		1.34083	1.02467		1.34083	0.83726
1.34076	0.86405		1.34076	0.99597		1.34076	0.83153
1.34069	0.85107		1.34069	0.99977		1.34069	0.79997
1.34062	0.83383		1.34062	1.01297		1.34062	0.82116
1.34054	0.8643		1.34054	1.02038		1.34054	0.80908
1.34047	0.8501		1.34047	1.00919		1.34047	0.82445
1.3404	0.85233		1.3404	1.00116		1.3404	0.8174
1.34032	0.84441		1.34032	0.98722		1.34032	0.82404
1.34025	0.83759		1.34025	0.9916		1.34025	0.84037
1.34018	0.80979		1.34018	1.00073		1.34018	0.82777
1.3401	0.83226		1.3401	0.99411		1.3401	0.8279
1.34003	0.83384		1.34003	1.01414		1.34003	0.85046
1.33996	0.84773		1.33996	1.00214		1.33996	0.82459
1.33988	0.84811		1.33988	1.00141		1.33988	0.84845
1.33981	0.84818		1.33981	0.99918		1.33981	0.82482
1.33974	0.82128		1.33974	0.99895		1.33974	0.84254
1.33967	0.80657		1.33967	0.9975		1.33967	0.85186
1.33959	0.79756		1.33959	0.99276		1.33959	0.85855
1.33952	0.84106		1.33952	0.99855		1.33952	0.84463
1.33945	0.80891		1.33945	1.00789		1.33945	0.86965
1.33937	0.82239		1.33937	1.01834		1.33937	0.82942
1.3393	0.83021		1.3393	1.0103		1.3393	0.85429
1.33923	0.81572		1.33923	1.01027		1.33923	0.83751
1.33916	0.79916		1.33916	0.9645		1.33916	0.83894
1.33908	0.813		1.33908	0.97767		1.33908	0.85602
1.33901	0.8004		1.33901	0.98206		1.33901	0.84849
1.33894	0.81025		1.33894	0.99697		1.33894	0.83134
1.33886	0.81209		1.33886	0.98977		1.33886	0.85713
1.33879	0.8214		1.33879	1.00287		1.33879	0.86997
1.33872	0.79572		1.33872	0.94063		1.33872	0.84343
1.33864	0.83263		1.33864	0.98556		1.33864	0.82795
1.33857	0.82714		1.33857	0.99028		1.33857	0.86836
1.3385	0.80605		1.3385	1.00547		1.3385	0.86566
1.33843	0.8229		1.33843	0.99628		1.33843	0.83772
1.33835	0.80142		1.33835	0.99139		1.33835	0.85408
1.33828	0.81786		1.33828	0.98978		1.33828	0.86747
1.33821	0.81655		1.33821	1.00337		1.33821	0.88106
1.33813	0.828		1.33813	0.99443		1.33813	0.86312
1.33806	0.79845		1.33806	0.97677		1.33806	0.87637
1.33799	0.80714		1.33799	0.98933		1.33799	0.85214
1.33792	0.76969		1.33792	0.99828		1.33792	0.85145
1.33784	0.80602		1.33784	1.00803		1.33784	0.85881
1.33777	0.8096		1.33777	0.97932		1.33777	0.84074
1.3377	0.78726		1.3377	0.99914		1.3377	0.87575
1.33763	0.81553		1.33763	0.99124		1.33763	0.86185
1.33755	0.78881		1.33755	0.96952		1.33755	0.85084
1.33748	0.7914		1.33748	0.95485		1.33748	0.88473
1.33741	0.75695		1.33741	0.99593		1.33741	0.88374
1.33734	0.79909		1.33734	1.00814		1.33734	0.87163
1.33726	0.79845		1.33726	1.01222		1.33726	0.90718
1.33719	0.8146		1.33719	0.98247		1.33719	0.87804
1.33712	0.79907		1.33712	0.9688		1.33712	0.88384
1.33704	0.78352		1.33704	1.00394		1.33704	0.89946
1.33697	0.79858		1.33697	1.00209		1.33697	0.90687
1.3369	0.78111		1.3369	0.99119		1.3369	0.87234
1.33683	0.78738		1.33683	0.97099		1.33683	0.90677
1.33675	0.81153		1.33675	0.96913		1.33675	0.92688
1.33668	0.77877		1.33668	0.96449		1.33668	0.88174
1.33661	0.80116		1.33661	0.99449		1.33661	0.89261
1.33654	0.7614		1.33654	0.98955		1.33654	0.8838
1.33646	0.78521		1.33646	0.97565		1.33646	0.91896
1.33639	0.77091		1.33639	0.97729		1.33639	0.88838
1.33632	0.78166		1.33632	0.96631		1.33632	0.89179
1.33625	0.78899		1.33625	0.9938		1.33625	0.89094
1.33617	0.77689		1.33617	0.9849		1.33617	0.90963
1.3361	0.77141		1.3361	0.98395		1.3361	0.89988
1.33603	0.77604		1.33603	0.97002		1.33603	0.87164
1.33595	0.7557		1.33595	0.98061		1.33595	0.89138
1.33588	0.75584		1.33588	0.95855		1.33588	0.92392
1.33581	0.77192		1.33581	0.95879		1.33581	0.91985
1.33574	0.75969		1.33574	0.95557		1.33574	0.90733
1.33567	0.79505		1.33567	0.96161		1.33567	0.8933
1.33559	0.75532		1.33559	0.97797		1.33559	0.87622
1.33552	0.77672		1.33552	0.96486		1.33552	0.90416
1.33545	0.73111		1.33545	0.94937		1.33545	0.92638
1.33538	0.77873		1.33538	0.97735		1.33538	0.89369
1.3353	0.75969		1.3353	0.95543		1.3353	0.93349
1.33523	0.76705		1.33523	0.96546		1.33523	0.87611
1.33516	0.75859		1.33516	0.95921		1.33516	0.89804
1.33509	0.75563		1.33509	0.9797		1.33509	0.91128
1.33501	0.76943		1.33501	0.96578		1.33501	0.93402
1.33494	0.76359		1.33494	0.94212		1.33494	0.92803
1.33487	0.75548		1.33487	0.95716		1.33487	0.92914
1.3348	0.78282		1.3348	0.95601		1.3348	0.92624
1.33472	0.73067		1.33472	0.97734		1.33472	0.91363
1.33465	0.77985		1.33465	0.94596		1.33465	0.94502
1.33458	0.76522		1.33458	0.95201		1.33458	0.95081
1.33451	0.72998		1.33451	0.95207		1.33451	0.92101
1.33443	0.74595		1.33443	0.94034		1.33443	0.91099
1.33436	0.73238		1.33436	0.95101		1.33436	0.91953
1.33429	0.76457		1.33429	0.94901		1.33429	0.92123
1.33422	0.74343		1.33422	0.92731		1.33422	0.92607
1.33415	0.75892		1.33415	0.96222		1.33415	0.94392
1.33407	0.75382		1.33407	0.94884		1.33407	0.94464
1.334	0.74044		1.334	0.93981		1.334	0.95209
1.33393	0.73242		1.33393	0.94684		1.33393	0.94485
1.33386	0.75851		1.33386	0.94774		1.33386	0.94588
1.33378	0.76983		1.33378	0.95936		1.33378	0.92713
1.33371	0.76881		1.33371	0.95479		1.33371	0.96418
1.33364	0.7405		1.33364	0.95628		1.33364	0.91746
1.33357	0.73497		1.33357	0.94707		1.33357	0.97456
1.33349	0.7556		1.33349	0.94946		1.33349	0.93606
1.33342	0.7408		1.33342	0.93657		1.33342	0.93463
1.33335	0.73543		1.33335	0.93463		1.33335	0.9407
1.33328	0.71431		1.33328	0.93189		1.33328	0.93864
1.33321	0.7379		1.33321	0.92683		1.33321	0.95092
1.33313	0.74748		1.33313	0.9084		1.33313	0.95281
1.33306	0.75325		1.33306	0.93442		1.33306	0.94274
1.33299	0.73139		1.33299	0.93078		1.33299	0.95254
1.33292	0.70869		1.33292	0.93225		1.33292	0.97851
1.33284	0.73237		1.33284	0.93554		1.33284	0.93371
1.33277	0.75751		1.33277	0.94863		1.33277	0.96364
1.3327	0.75831		1.3327	0.94012		1.3327	0.94601
1.33263	0.74006		1.33263	0.93557		1.33263	0.96621
1.33256	0.75226		1.33256	0.93141		1.33256	0.94108
1.33248	0.75034		1.33248	0.94702		1.33248	0.91842
1.33241	0.73025		1.33241	0.92734		1.33241	0.97765
1.33234	0.74754		1.33234	0.93687		1.33234	0.96761
1.33227	0.72887		1.33227	0.90713		1.33227	0.96446
1.3322	0.73392		1.3322	0.93881		1.3322	0.96094
1.33212	0.72554		1.33212	0.94853		1.33212	0.98534
1.33205	0.73669		1.33205	0.93066		1.33205	0.96639
1.33198	0.71703		1.33198	0.91067		1.33198	0.96661
1.33191	0.72653		1.33191	0.93246		1.33191	0.96683
1.33184	0.72702		1.33184	0.93635		1.33184	0.96283
1.33176	0.72824		1.33176	0.94089		1.33176	0.95248
1.33169	0.71459		1.33169	0.92418		1.33169	0.95537
1.33162	0.72347		1.33162	0.90817		1.33162	0.95614
1.33155	0.73628		1.33155	0.90945		1.33155	0.97057
1.33147	0.74114		1.33147	0.88824		1.33147	0.96935
1.3314	0.73773		1.3314	0.91096		1.3314	0.9405
1.33133	0.71453		1.33133	0.90969		1.33133	0.9706
1.33126	0.72416		1.33126	0.897		1.33126	0.96093
1.33119	0.73725		1.33119	0.88568		1.33119	0.96156
1.33112	0.71351		1.33112	0.92175		1.33112	0.9731
1.33104	0.72339		1.33104	0.89195		1.33104	1.00091
1.33097	0.74615		1.33097	0.91741		1.33097	0.97598
1.3309	0.72963		1.3309	0.92762		1.3309	0.94988
1.33083	0.71538		1.33083	0.92142		1.33083	0.96877
1.33076	0.69808		1.33076	0.9249		1.33076	0.9833
1.33068	0.73192		1.33068	0.91666		1.33068	0.97487
1.33061	0.73102		1.33061	0.89353		1.33061	0.98777
1.33054	0.71711		1.33054	0.89583		1.33054	0.99047
1.33047	0.72607		1.33047	0.8905		1.33047	0.99123
1.3304	0.70599		1.3304	0.88299		1.3304	0.99079
1.33033	0.71754		1.33033	0.88762		1.33033	0.97595
1.33025	0.71078		1.33025	0.91681		1.33025	0.98058
1.33018	0.72685		1.33018	0.91066		1.33018	0.97304
1.33011	0.71182		1.33011	0.8991		1.33011	0.98373
1.33004	0.70745		1.33004	0.89009		1.33004	0.97275
1.32997	0.68536		1.32997	0.90038		1.32997	1.00121
1.32989	0.69742		1.32989	0.90469		1.32989	0.97846
1.32982	0.72034		1.32982	0.88612		1.32982	0.97648
1.32975	0.72085		1.32975	0.88819		1.32975	0.95973
1.32968	0.71011		1.32968	0.90912		1.32968	0.99083
1.32961	0.71965		1.32961	0.8896		1.32961	0.98784
1.32953	0.73879		1.32953	0.8859		1.32953	1.00984
1.32946	0.71961		1.32946	0.8951		1.32946	0.99137
1.32939	0.70436		1.32939	0.88643		1.32939	0.98522
1.32932	0.73108		1.32932	0.89681		1.32932	1.0065
1.32925	0.70032		1.32925	0.89427		1.32925	0.97102
1.32918	0.71791		1.32918	0.89654		1.32918	1.01044
1.3291	0.6763		1.3291	0.88397		1.3291	1.0319
1.32903	0.7055		1.32903	0.9018		1.32903	1.02102
1.32896	0.71013		1.32896	0.85912		1.32896	1.02813
1.32889	0.68079		1.32889	0.88361		1.32889	0.98861
1.32882	0.7012		1.32882	0.87187		1.32882	0.98171
1.32875	0.70432		1.32875	0.86427		1.32875	0.9813
1.32867	0.72014		1.32867	0.87234		1.32867	0.99251
1.3286	0.70273		1.3286	0.88431		1.3286	1.03515
1.32853	0.72056		1.32853	0.87886		1.32853	1.02581
1.32846	0.72497		1.32846	0.87291		1.32846	1.03818
1.32839	0.73501		1.32839	0.87857		1.32839	1.01219
1.32832	0.71046		1.32832	0.87915		1.32832	0.97391
1.32824	0.69999		1.32824	0.88641		1.32824	1.04672
1.32817	0.71419		1.32817	0.8795		1.32817	0.99496
1.3281	0.68719		1.3281	0.84756		1.3281	1.01553
1.32803	0.68511		1.32803	0.84398		1.32803	1.00362
1.32796	0.70321		1.32796	0.88351		1.32796	1.00393
1.32789	0.70458		1.32789	0.84713		1.32789	1.01637
1.32782	0.70685		1.32782	0.87327		1.32782	1.00794
1.32774	0.68653		1.32774	0.8516		1.32774	1.02815
1.32767	0.6725		1.32767	0.87341		1.32767	1.01721
1.3276	0.70229		1.3276	0.8396		1.3276	1.01368
1.32753	0.69783		1.32753	0.84203		1.32753	0.97448
1.32746	0.68774		1.32746	0.87074		1.32746	1.01942
1.32739	0.69229		1.32739	0.87194		1.32739	1.04324
1.32731	0.68569		1.32731	0.85121		1.32731	1.01261
1.32724	0.69907		1.32724	0.86381		1.32724	1.02842
1.32717	0.70365		1.32717	0.88363		1.32717	1.02092
1.3271	0.69871		1.3271	0.86416		1.3271	1.05269
1.32703	0.68622		1.32703	0.86673		1.32703	1.02673
1.32696	0.73605		1.32696	0.84307		1.32696	1.04399
1.32689	0.71136		1.32689	0.86935		1.32689	1.04946
1.32681	0.69387		1.32681	0.90028		1.32681	1.0606
1.32674	0.69177		1.32674	0.85342		1.32674	1.04635
1.32667	0.70215		1.32667	0.86345		1.32667	1.04431
1.3266	0.67174		1.3266	0.85256		1.3266	1.01097
1.32653	0.66957		1.32653	0.87309		1.32653	0.99178
1.32646	0.68536		1.32646	0.84781		1.32646	1.00599
1.32639	0.67981		1.32639	0.85554		1.32639	1.0077
1.32632	0.68398		1.32632	0.86739		1.32632	1.05195
1.32624	0.67793		1.32624	0.85769		1.32624	1.01032
1.32617	0.66087		1.32617	0.85153		1.32617	1.03446
1.3261	0.67098		1.3261	0.85832		1.3261	1.04566
1.32603	0.65637		1.32603	0.84446		1.32603	1.04235
1.32596	0.67669		1.32596	0.82926		1.32596	1.02088
1.32589	0.68821		1.32589	0.83253		1.32589	1.03992
1.32582	0.6677		1.32582	0.83183		1.32582	1.02587
1.32575	0.69786		1.32575	0.83626		1.32575	1.01974
1.32567	0.68787		1.32567	0.83715		1.32567	1.03692
1.3256	0.7041		1.3256	0.85359		1.3256	1.05292
1.32553	0.69877		1.32553	0.82544		1.32553	1.03464
1.32546	0.69567		1.32546	0.85384		1.32546	1.04696
1.32539	0.71449		1.32539	0.84435		1.32539	1.05467
1.32532	0.67553		1.32532	0.84124		1.32532	1.0348
1.32525	0.67965		1.32525	0.84		1.32525	1.04052
1.32517	0.69212		1.32517	0.84558		1.32517	0.98348
1.3251	0.67144		1.3251	0.82884		1.3251	1.04157
1.32503	0.67038		1.32503	0.83874		1.32503	1.03266
1.32496	0.66856		1.32496	0.83345		1.32496	1.00799
1.32489	0.68016		1.32489	0.83756		1.32489	1.03744
1.32482	0.67741		1.32482	0.85064		1.32482	1.05733
1.32475	0.67169		1.32475	0.82878		1.32475	1.08381
1.32468	0.65811		1.32468	0.8344		1.32468	1.03351
1.32461	0.66039		1.32461	0.82506		1.32461	1.0067
1.32453	0.66118		1.32453	0.81067		1.32453	1.00439
1.32446	0.66377		1.32446	0.8297		1.32446	1.05319
1.32439	0.62993		1.32439	0.81126		1.32439	1.06591
1.32432	0.64993		1.32432	0.85086		1.32432	1.03161
1.32425	0.65049		1.32425	0.81501		1.32425	1.01726
1.32418	0.68927		1.32418	0.79959		1.32418	1.01091
1.32411	0.66106		1.32411	0.81621		1.32411	1.04341
1.32404	0.65285		1.32404	0.81062		1.32404	1.00629
1.32397	0.68058		1.32397	0.7989		1.32397	1.04923
1.32389	0.6711		1.32389	0.82504		1.32389	1.04884
1.32382	0.67444		1.32382	0.81844		1.32382	1.04714
1.32375	0.68672		1.32375	0.79407		1.32375	1.06231
1.32368	0.66374		1.32368	0.79065		1.32368	1.03173
1.32361	0.64581		1.32361	0.80514		1.32361	1.0321
1.32354	0.65578		1.32354	0.79886		1.32354	1.01831
1.32347	0.64324		1.32347	0.82057		1.32347	1.04164
1.3234	0.65018		1.3234	0.8039		1.3234	1.0234
1.32333	0.63415		1.32333	0.81748		1.32333	1.03876
1.32326	0.64701		1.32326	0.80697		1.32326	1.0313
1.32318	0.67838		1.32318	0.81783		1.32318	1.06056
1.32311	0.66572		1.32311	0.81665		1.32311	1.05935
1.32304	0.65723		1.32304	0.81157		1.32304	1.07482
1.32297	0.68182		1.32297	0.81177		1.32297	1.03525
1.3229	0.67165		1.3229	0.82366		1.3229	1.04562
1.32283	0.65221		1.32283	0.79781		1.32283	1.03832
1.32276	0.64919		1.32276	0.80705		1.32276	1.03667
1.32269	0.64633		1.32269	0.80018		1.32269	1.06975
1.32262	0.65782		1.32262	0.82227		1.32262	1.06879
1.32255	0.64989		1.32255	0.80915		1.32255	1.0361
1.32247	0.64252		1.32247	0.76222		1.32247	1.04755
1.3224	0.63111		1.3224	0.77134		1.3224	1.02363
1.32233	0.66157		1.32233	0.77243		1.32233	1.08328
1.32226	0.66436		1.32226	0.77829		1.32226	1.06004
1.32219	0.63406		1.32219	0.80418		1.32219	1.0791
1.32212	0.65826		1.32212	0.78232		1.32212	1.06017
1.32205	0.65018		1.32205	0.78012		1.32205	1.05534
1.32198	0.63443		1.32198	0.78563		1.32198	1.03524
1.32191	0.6535		1.32191	0.76427		1.32191	1.02696
1.32184	0.662		1.32184	0.78264		1.32184	1.06108
1.32177	0.61236		1.32177	0.80898		1.32177	1.06869
1.3217	0.64156		1.3217	0.80808		1.3217	1.05371
1.32162	0.62746		1.32162	0.7945		1.32162	1.06524
1.32155	0.66198		1.32155	0.80719		1.32155	1.0654
1.32148	0.64203		1.32148	0.79104		1.32148	1.08231
1.32141	0.62835		1.32141	0.76996		1.32141	1.0311
1.32134	0.64359		1.32134	0.79831		1.32134	1.05569
1.32127	0.63755		1.32127	0.7831		1.32127	1.05129
1.3212	0.61355		1.3212	0.76757		1.3212	1.0701
1.32113	0.61262		1.32113	0.76051		1.32113	1.05428
1.32106	0.6259		1.32106	0.78497		1.32106	1.036
1.32099	0.63913		1.32099	0.77307		1.32099	1.04092
1.32092	0.62883		1.32092	0.77043		1.32092	1.08355
1.32085	0.64239		1.32085	0.78303		1.32085	1.06719
1.32078	0.62201		1.32078	0.7617		1.32078	1.06752
1.32071	0.6364		1.32071	0.76836		1.32071	1.04824
1.32063	0.61095		1.32063	0.78696		1.32063	1.04362
1.32056	0.60627		1.32056	0.76768		1.32056	1.0745
1.32049	0.62594		1.32049	0.75952		1.32049	1.03645
1.32042	0.60848		1.32042	0.75312		1.32042	1.03333
1.32035	0.64248		1.32035	0.77401		1.32035	1.02124
1.32028	0.59782		1.32028	0.76544		1.32028	1.00936
1.32021	0.62586		1.32021	0.72475		1.32021	1.04605
1.32014	0.61521		1.32014	0.76294		1.32014	1.06274
1.32007	0.60963		1.32007	0.76766		1.32007	1.07177
1.32	0.60143		1.32	0.75934		1.32	1.06189
1.31993	0.60056		1.31993	0.75723		1.31993	1.06412
1.31986	0.61451		1.31986	0.77551		1.31986	1.05959
1.31979	0.60056		1.31979	0.7546		1.31979	1.0358
1.31972	0.5965		1.31972	0.78271		1.31972	1.08839
1.31965	0.58613		1.31965	0.77709		1.31965	1.03919
1.31958	0.60095		1.31958	0.72498		1.31958	1.05427
1.31951	0.60965		1.31951	0.74039		1.31951	1.04622
1.31943	0.62364		1.31943	0.72504		1.31943	1.07148
1.31936	0.57257		1.31936	0.74759		1.31936	1.07854
1.31929	0.60845		1.31929	0.7575		1.31929	1.04531
1.31922	0.58905		1.31922	0.74416		1.31922	1.07334
1.31915	0.60986		1.31915	0.74884		1.31915	1.05251
1.31908	0.59386		1.31908	0.76233		1.31908	1.0422
1.31901	0.58394		1.31901	0.73263		1.31901	1.07863
1.31894	0.59796		1.31894	0.7484		1.31894	1.0631
1.31887	0.58811		1.31887	0.7487		1.31887	1.04936
1.3188	0.59107		1.3188	0.74272		1.3188	1.04854
1.31873	0.58903		1.31873	0.7316		1.31873	1.04471
1.31866	0.58687		1.31866	0.74248		1.31866	1.06899
1.31859	0.58319		1.31859	0.74654		1.31859	1.04866
1.31852	0.59329		1.31852	0.74518		1.31852	1.05642
1.31845	0.5921		1.31845	0.72567		1.31845	1.0486
1.31838	0.59376		1.31838	0.72484		1.31838	1.07454
1.31831	0.59194		1.31831	0.73225		1.31831	1.09485
1.31824	0.60161		1.31824	0.72272		1.31824	1.04886
1.31817	0.61351		1.31817	0.72981		1.31817	1.05757
1.3181	0.59054		1.3181	0.75197		1.3181	1.08743
1.31803	0.60534		1.31803	0.72911		1.31803	1.03899
1.31796	0.57704		1.31796	0.72997		1.31796	1.07463
1.31789	0.57987		1.31789	0.72769		1.31789	1.0688
1.31781	0.59372		1.31781	0.73828		1.31781	1.0472
1.31774	0.58904		1.31774	0.71804		1.31774	1.07741
1.31767	0.56499		1.31767	0.72256		1.31767	1.07879
1.3176	0.55541		1.3176	0.73001		1.3176	1.06895
1.31753	0.58194		1.31753	0.71897		1.31753	1.03785
1.31746	0.577		1.31746	0.7505		1.31746	1.06429
1.31739	0.5707		1.31739	0.71736		1.31739	1.06183
1.31732	0.5967		1.31732	0.70193		1.31732	1.03007
1.31725	0.56592		1.31725	0.72662		1.31725	1.06136
1.31718	0.57757		1.31718	0.70056		1.31718	1.04895
1.31711	0.57908		1.31711	0.75208		1.31711	1.05252
1.31704	0.55879		1.31704	0.72463		1.31704	1.06858
1.31697	0.57036		1.31697	0.71816		1.31697	1.06236
1.3169	0.55408		1.3169	0.72643		1.3169	1.02159
1.31683	0.57142		1.31683	0.6984		1.31683	1.08027
1.31676	0.54955		1.31676	0.71435		1.31676	1.08101
1.31669	0.5739		1.31669	0.73713		1.31669	1.07242
1.31662	0.56585		1.31662	0.72245		1.31662	1.07587
1.31655	0.56093		1.31655	0.72007		1.31655	1.09707
1.31648	0.56171		1.31648	0.72999		1.31648	1.07195
1.31641	0.55703		1.31641	0.73153		1.31641	1.07017
1.31634	0.54874		1.31634	0.7162		1.31634	1.07048
1.31627	0.5603		1.31627	0.71621		1.31627	1.05769
1.3162	0.55322		1.3162	0.70377		1.3162	1.07168
1.31613	0.54893		1.31613	0.71015		1.31613	1.06699
1.31606	0.53802		1.31606	0.71234		1.31606	1.06995
1.31599	0.54989		1.31599	0.7127		1.31599	1.03521
1.31592	0.5537		1.31592	0.70731		1.31592	1.07352
1.31585	0.55991		1.31585	0.7269		1.31585	1.0778
1.31578	0.55192		1.31578	0.71858		1.31578	1.10923
1.31571	0.55043		1.31571	0.73024		1.31571	1.06389
1.31564	0.5235		1.31564	0.7131		1.31564	1.07202
1.31557	0.5333		1.31557	0.70353		1.31557	1.04801
1.3155	0.55209		1.3155	0.70481		1.3155	1.0602
1.31543	0.53993		1.31543	0.7079		1.31543	1.077
1.31536	0.5586		1.31536	0.71757		1.31536	1.06816
1.31529	0.56803		1.31529	0.71749		1.31529	1.04876
1.31522	0.54148		1.31522	0.72623		1.31522	1.06541
1.31515	0.57203		1.31515	0.7045		1.31515	1.08534
1.31508	0.54474		1.31508	0.71533		1.31508	1.09224
1.31501	0.5625		1.31501	0.70427		1.31501	1.0754
1.31494	0.53981		1.31494	0.70302		1.31494	1.0787
1.31487	0.54313		1.31487	0.71126		1.31487	1.0908
1.3148	0.53718		1.3148	0.69686		1.3148	1.06159
1.31473	0.53309		1.31473	0.70866		1.31473	1.09676
1.31466	0.51218		1.31466	0.69362		1.31466	1.04275
1.31459	0.52718		1.31459	0.6808		1.31459	1.07375
1.31452	0.52029		1.31452	0.67742		1.31452	1.07538
1.31445	0.52535		1.31445	0.70809		1.31445	1.08071
1.31438	0.50676		1.31438	0.6885		1.31438	1.03925
1.31431	0.51798		1.31431	0.67332		1.31431	1.07728
1.31424	0.53077		1.31424	0.67949		1.31424	1.08606
1.31417	0.51881		1.31417	0.69163		1.31417	1.04653
1.3141	0.52827		1.3141	0.66195		1.3141	1.05837
1.31403	0.52294		1.31403	0.69351		1.31403	1.06801
1.31396	0.54071		1.31396	0.69439		1.31396	1.05815
1.31389	0.5295		1.31389	0.68688		1.31389	1.0557
1.31382	0.51583		1.31382	0.66146		1.31382	1.09687
1.31375	0.52491		1.31375	0.69101		1.31375	1.09224
1.31368	0.51208		1.31368	0.68046		1.31368	1.06247
1.31361	0.50526		1.31361	0.68672		1.31361	1.07555
1.31354	0.51263		1.31354	0.66526		1.31354	1.04073
1.31347	0.51595		1.31347	0.64865		1.31347	1.08048
1.3134	0.53521		1.3134	0.68371		1.3134	1.07576
1.31333	0.51323		1.31333	0.69196		1.31333	1.06175
1.31326	0.51845		1.31326	0.68467		1.31326	1.08902
1.31319	0.5068		1.31319	0.67645		1.31319	1.0665
1.31312	0.51064		1.31312	0.67903		1.31312	1.0606
1.31305	0.49531		1.31305	0.65748		1.31305	1.06246
1.31298	0.50081		1.31298	0.65882		1.31298	1.07373
1.31291	0.52011		1.31291	0.64892		1.31291	1.07713
1.31284	0.48838		1.31284	0.67294		1.31284	1.06534
1.31277	0.51419		1.31277	0.66578		1.31277	1.06822
1.3127	0.47818		1.3127	0.66215		1.3127	1.07527
1.31263	0.51427		1.31263	0.65815		1.31263	1.06648
1.31256	0.49378		1.31256	0.65168		1.31256	1.06288
1.31249	0.49162		1.31249	0.65639		1.31249	1.03097
1.31242	0.48741		1.31242	0.67658		1.31242	1.05649
1.31236	0.48875		1.31236	0.66325		1.31236	1.07046
1.31229	0.49486		1.31229	0.65967		1.31229	1.08214
1.31222	0.49249		1.31222	0.6588		1.31222	1.06158
1.31215	0.48933		1.31215	0.65005		1.31215	1.07596
1.31208	0.48229		1.31208	0.66021		1.31208	1.07153
1.31201	0.48871		1.31201	0.64082		1.31201	1.06484
1.31194	0.46318		1.31194	0.65666		1.31194	1.08222
1.31187	0.47317		1.31187	0.64715		1.31187	1.09842
1.3118	0.4816		1.3118	0.66112		1.3118	1.06805
1.31173	0.48556		1.31173	0.65756		1.31173	1.05571
1.31166	0.48696		1.31166	0.63559		1.31166	1.05981
1.31159	0.48699		1.31159	0.65571		1.31159	1.05554
1.31152	0.48257		1.31152	0.64835		1.31152	1.05663
1.31145	0.47486		1.31145	0.64795		1.31145	1.07631
1.31138	0.47303		1.31138	0.64893		1.31138	1.07494
1.31131	0.47066		1.31131	0.66223		1.31131	1.06603
1.31124	0.48045		1.31124	0.65568		1.31124	1.06758
1.31117	0.46055		1.31117	0.65017		1.31117	1.05993
1.3111	0.46546		1.3111	0.65102		1.3111	1.05665
1.31103	0.47281		1.31103	0.63455		1.31103	1.06382
1.31096	0.47367		1.31096	0.63449		1.31096	1.05671
1.31089	0.46384		1.31089	0.63878		1.31089	1.06565
1.31083	0.46383		1.31083	0.62818		1.31083	1.05047
1.31075	0.47071		1.31075	0.63547		1.31075	1.04708
1.31069	0.47224		1.31069	0.63152		1.31069	1.08049
1.31062	0.46098		1.31062	0.63534		1.31062	1.08798
1.31055	0.47044		1.31055	0.62387		1.31055	1.07592
1.31048	0.47967		1.31048	0.62997		1.31048	1.07158
1.31041	0.45505		1.31041	0.63845		1.31041	1.0786
1.31034	0.46085		1.31034	0.64141		1.31034	1.0701
1.31027	0.46974		1.31027	0.63004		1.31027	1.04772
1.3102	0.46311		1.3102	0.62554		1.3102	1.04874
1.31013	0.45754		1.31013	0.62693		1.31013	1.06347
1.31006	0.4624		1.31006	0.61965		1.31006	1.06574
1.30999	0.46863		1.30999	0.62993		1.30999	1.07288
1.30992	0.45408		1.30992	0.63422		1.30992	1.06753
1.30985	0.44615		1.30985	0.62894		1.30985	1.0663
1.30978	0.45318		1.30978	0.63358		1.30978	1.06465
1.30971	0.45		1.30971	0.6294		1.30971	1.08948
1.30964	0.4532		1.30964	0.62083		1.30964	1.0777
1.30958	0.44269		1.30958	0.63273		1.30958	1.06059
1.30951	0.43437		1.30951	0.63306		1.30951	1.08066
1.30944	0.44037		1.30944	0.62318		1.30944	1.06541
1.30937	0.45832		1.30937	0.61802		1.30937	1.06251
1.3093	0.43938		1.3093	0.61423		1.3093	1.0716
1.30923	0.43243		1.30923	0.6261		1.30923	1.06353
1.30916	0.44345		1.30916	0.61344		1.30916	1.04804
1.30909	0.41052		1.30909	0.61784		1.30909	1.05486
1.30902	0.41876		1.30902	0.60076		1.30902	1.06531
1.30895	0.42942		1.30895	0.62323		1.30895	1.0762
1.30888	0.4356		1.30888	0.61579		1.30888	1.06563
1.30881	0.43386		1.30881	0.6002		1.30881	1.04424
1.30874	0.44639		1.30874	0.61609		1.30874	1.06217
1.30868	0.44307		1.30868	0.63946		1.30868	1.06784
1.3086	0.42115		1.3086	0.60474		1.3086	1.07213
1.30854	0.42005		1.30854	0.63105		1.30854	1.06046
1.30847	0.43685		1.30847	0.60881		1.30847	1.07881
1.3084	0.44213		1.3084	0.61893		1.3084	1.05791
1.30833	0.3966		1.30833	0.60999		1.30833	1.02749
1.30826	0.41648		1.30826	0.61002		1.30826	1.0343
1.30819	0.38196		1.30819	0.59136		1.30819	1.07729
1.30812	0.42475		1.30812	0.61422		1.30812	1.0491
1.30805	0.39443		1.30805	0.61056		1.30805	1.0465
1.30798	0.42793		1.30798	0.60506		1.30798	1.05629
1.30791	0.42624		1.30791	0.62102		1.30791	1.06028
1.30784	0.40458		1.30784	0.6075		1.30784	1.09483
1.30778	0.43727		1.30778	0.59883		1.30778	1.10517
1.30771	0.40442		1.30771	0.60509		1.30771	1.01759
1.30764	0.41028		1.30764	0.61123		1.30764	1.081
1.30757	0.41222		1.30757	0.60004		1.30757	1.03162
1.30757	0.4122		1.30757	0.59948		1.30757	1.02911
1.3075	0.39829		1.3075	0.61402		1.3075	1.05418
1.30743	0.41427		1.30743	0.5984		1.30743	1.04704
1.30736	0.40399		1.30736	0.58333		1.30736	1.05725
1.30729	0.41127		1.30729	0.58958		1.30729	1.04806
1.30722	0.36655		1.30722	0.58786		1.30722	1.06396
1.30715	0.41686		1.30715	0.57735		1.30715	1.06225
1.30708	0.40884		1.30708	0.58058		1.30708	1.00789
1.30701	0.38672		1.30701	0.6034		1.30701	1.06814
1.30694	0.4046		1.30694	0.59331		1.30694	1.0627
1.30687	0.38241		1.30687	0.57042		1.30687	1.07625
1.3068	0.37688		1.3068	0.55904		1.3068	1.03665
1.30673	0.38396		1.30673	0.60205		1.30673	1.03367
1.30666	0.37189		1.30666	0.57982		1.30666	1.04856
1.30659	0.39321		1.30659	0.57919		1.30659	1.06393
1.30652	0.39784		1.30652	0.5813		1.30652	1.06179
1.30645	0.38127		1.30645	0.58859		1.30645	1.03263
1.30638	0.38231		1.30638	0.57094		1.30638	1.04546
1.30632	0.4041		1.30632	0.56894		1.30632	0.99939
1.30625	0.38903		1.30625	0.57065		1.30625	1.06035
1.30618	0.38336		1.30618	0.56388		1.30618	1.03285
1.30611	0.37163		1.30611	0.59447		1.30611	1.03928
1.30604	0.37824		1.30604	0.57204		1.30604	1.00428
1.30597	0.37561		1.30597	0.60492		1.30597	1.058
1.3059	0.37433		1.3059	0.58187		1.3059	1.05137
1.30583	0.38587		1.30583	0.57585		1.30583	1.04802
1.30576	0.36733		1.30576	0.57776		1.30576	1.06933
1.30569	0.38021		1.30569	0.57898		1.30569	1.03627
1.30562	0.35626		1.30562	0.58309		1.30562	1.03582
1.30555	0.36346		1.30555	0.55599		1.30555	1.0835
1.30548	0.37445		1.30548	0.56148		1.30548	1.0358
1.30541	0.36276		1.30541	0.58528		1.30541	1.07614
1.30534	0.3684		1.30534	0.53923		1.30534	1.05362
1.30528	0.35966		1.30528	0.57834		1.30528	1.03065
1.30521	0.36047		1.30521	0.58175		1.30521	1.04258
1.30514	0.38299		1.30514	0.58877		1.30514	1.07007
1.30507	0.38222		1.30507	0.55806		1.30507	1.08505
1.305	0.36548		1.305	0.55714		1.305	1.03822
1.30493	0.37129		1.30493	0.54939		1.30493	1.05912
1.30486	0.35917		1.30486	0.54042		1.30486	1.0525
1.30479	0.35013		1.30479	0.55355		1.30479	1.02887
1.30472	0.36022		1.30472	0.55327		1.30472	1.01132
1.30465	0.34444		1.30465	0.53978		1.30465	0.9911
1.30458	0.36147		1.30458	0.54149		1.30458	1.03362
1.30451	0.37163		1.30451	0.5376		1.30451	1.03628
1.30444	0.36484		1.30444	0.55828		1.30444	0.9897
1.30437	0.36503		1.30437	0.55421		1.30437	1.04636
1.30431	0.34969		1.30431	0.55155		1.30431	1.00471
1.30424	0.34562		1.30424	0.54746		1.30424	1.02628
1.30417	0.36557		1.30417	0.5405		1.30417	1.03393
1.3041	0.34606		1.3041	0.54379		1.3041	1.04347
1.30403	0.38161		1.30403	0.56308		1.30403	1.009
1.30396	0.33089		1.30396	0.54877		1.30396	1.01123
1.30389	0.35357		1.30389	0.53721		1.30389	1.01494
[truncated: 1,379 more rows]

## Sheet: Fig.S7a
FGT			CrSBr
E-EF	Intensity		E-EF	Intensity
-75.48	0.08324		-75.48	0.12171
-75.44	0.09381		-75.44	0.11893
-75.4	0.07986		-75.4	0.11751
-75.36	0.08173		-75.36	0.11745
-75.32	0.08203		-75.32	0.11876
-75.28	0.08726		-75.28	0.12144
-75.24	0.07907		-75.24	0.12954
-75.2	0.07483		-75.2	0.13949
-75.16	0.08334		-75.16	0.1389
-75.12	0.08148		-75.12	0.14034
-75.08	0.06761		-75.08	0.13866
-75.04	0.08655		-75.04	0.13382
-75	0.0873		-75	0.12299
-74.96	0.08312		-74.96	0.11588
-74.92	0.06927		-74.92	0.11569
-74.88	0.0872		-74.88	0.10859
-74.84	0.08099		-74.84	0.10751
-74.8	0.0785		-74.8	0.11115
-74.76	0.07708		-74.76	0.10329
-74.72	0.07616		-74.72	0.1003
-74.68	0.07838		-74.68	0.09788
-74.64	0.07112		-74.64	0.09256
-74.6	0.07771		-74.6	0.08822
-74.56	0.0833		-74.56	0.08849
-74.52	0.07615		-74.52	0.09115
-74.48	0.0643		-74.48	0.09084
-74.44	0.06949		-74.44	0.0885
-74.4	0.07587		-74.4	0.08895
-74.36	0.06011		-74.36	0.0817
-74.32	0.06372		-74.32	0.08423
-74.28	0.06734		-74.28	0.08805
-74.24	0.05794		-74.24	0.09221
-74.2	0.08071		-74.2	0.09206
-74.16	0.07387		-74.16	0.09421
-74.12	0.05805		-74.12	0.10019
-74.08	0.07015		-74.08	0.09644
-74.04	0.06525		-74.04	0.09188
-74	0.06802		-74	0.08498
-73.96	0.06467		-73.96	0.07891
-73.92	0.05924		-73.92	0.08065
-73.88	0.07229		-73.88	0.08435
-73.84	0.06829		-73.84	0.08558
-73.8	0.06621		-73.8	0.08127
-73.76	0.07148		-73.76	0.08366
-73.72	0.0622		-73.72	0.08626
-73.68	0.05207		-73.68	0.08182
-73.64	0.05315		-73.64	0.07772
-73.6	0.0575		-73.6	0.07312
-73.56	0.0535		-73.56	0.07607
-73.52	0.04462		-73.52	0.0788
-73.48	0.04978		-73.48	0.07815
-73.44	0.06324		-73.44	0.08059
-73.4	0.04797		-73.4	0.08166
-73.36	0.06424		-73.36	0.07772
-73.32	0.06577		-73.32	0.07833
-73.28	0.06899		-73.28	0.07695
-73.24	0.06249		-73.24	0.07071
-73.2	0.05217		-73.2	0.06928
-73.16	0.05179		-73.16	0.07476
-73.12	0.04975		-73.12	0.07437
-73.08	0.05897		-73.08	0.074
-73.04	0.05349		-73.04	0.07979
-73	0.05283		-73	0.08102
-72.96	0.05992		-72.96	0.07527
-72.92	0.05126		-72.92	0.07669
-72.88	0.05624		-72.88	0.07576
-72.84	0.05078		-72.84	0.07255
-72.8	0.05374		-72.8	0.06963
-72.76	0.06008		-72.76	0.0705
-72.72	0.05289		-72.72	0.06648
-72.68	0.0634		-72.68	0.06879
-72.64	0.04842		-72.64	0.06521
-72.6	0.03987		-72.6	0.06489
-72.56	0.04457		-72.56	0.05974
-72.52	0.05769		-72.52	0.06252
-72.48	0.05153		-72.48	0.06721
-72.44	0.05732		-72.44	0.06934
-72.4	0.05308		-72.4	0.06807
-72.36	0.04449		-72.36	0.07051
-72.32	0.05233		-72.32	0.06889
-72.28	0.05224		-72.28	0.06988
-72.24	0.04478		-72.24	0.06392
-72.2	0.05064		-72.2	0.05928
-72.16	0.04299		-72.16	0.05316
-72.12	0.04898		-72.12	0.05067
-72.08	0.06534		-72.08	0.05206
-72.04	0.05756		-72.04	0.05298
-72	0.05394		-72	0.05291
-71.96	0.05397		-71.96	0.05689
-71.92	0.05117		-71.92	0.06158
-71.88	0.05532		-71.88	0.06685
-71.84	0.06459		-71.84	0.06802
-71.8	0.05112		-71.8	0.06656
-71.76	0.04785		-71.76	0.06722
-71.72	0.05813		-71.72	0.06997
-71.68	0.05096		-71.68	0.072
-71.64	0.05814		-71.64	0.07049
-71.6	0.0523		-71.6	0.06687
-71.56	0.04818		-71.56	0.0662
-71.52	0.05802		-71.52	0.06401
-71.48	0.05511		-71.48	0.06255
-71.44	0.06673		-71.44	0.05888
-71.4	0.0592		-71.4	0.05603
-71.36	0.05634		-71.36	0.05412
-71.32	0.06009		-71.32	0.05891
-71.28	0.05361		-71.28	0.05512
-71.24	0.06294		-71.24	0.05665
-71.2	0.06058		-71.2	0.05817
-71.16	0.05774		-71.16	0.05989
-71.12	0.06781		-71.12	0.05854
-71.08	0.06253		-71.08	0.05886
-71.04	0.06132		-71.04	0.05463
-71	0.07985		-71	0.0558
-70.96	0.06578		-70.96	0.05665
-70.92	0.07189		-70.92	0.06319
-70.88	0.07436		-70.88	0.05944
-70.84	0.07329		-70.84	0.06427
-70.8	0.08121		-70.8	0.06698
-70.76	0.07868		-70.76	0.06876
-70.72	0.08477		-70.72	0.06272
-70.68	0.08252		-70.68	0.06224
-70.64	0.10052		-70.64	0.05801
-70.6	0.09011		-70.6	0.06023
-70.56	0.09163		-70.56	0.05767
-70.52	0.11089		-70.52	0.0557
-70.48	0.09932		-70.48	0.04781
-70.44	0.11085		-70.44	0.04735
-70.4	0.10895		-70.4	0.04594
-70.36	0.11171		-70.36	0.04524
-70.32	0.12431		-70.32	0.03628
-70.28	0.12155		-70.28	0.04176
-70.24	0.1226		-70.24	0.04442
-70.2	0.12327		-70.2	0.04976
-70.16	0.13996		-70.16	0.05074
-70.12	0.13924		-70.12	0.05132
-70.08	0.13513		-70.08	0.04893
-70.04	0.15104		-70.04	0.04918
-70	0.14794		-70	0.04812
-69.96	0.15833		-69.96	0.0441
-69.92	0.17143		-69.92	0.03762
-69.88	0.17404		-69.88	0.04104
-69.84	0.16392		-69.84	0.04178
-69.8	0.17457		-69.8	0.0449
-69.76	0.17205		-69.76	0.04267
-69.72	0.1709		-69.72	0.03937
-69.68	0.17696		-69.68	0.0426
-69.64	0.18782		-69.64	0.04527
-69.6	0.18166		-69.6	0.04927
-69.56	0.18945		-69.56	0.05063
-69.52	0.18891		-69.52	0.05111
-69.48	0.20217		-69.48	0.05518
-69.44	0.20304		-69.44	0.05968
-69.4	0.20876		-69.4	0.06113
-69.36	0.20892		-69.36	0.05651
-69.32	0.2175		-69.32	0.05421
-69.28	0.21046		-69.28	0.05256
-69.24	0.2136		-69.24	0.04734
-69.2	0.21416		-69.2	0.04404
-69.16	0.22209		-69.16	0.04057
-69.12	0.2442		-69.12	0.03601
-69.08	0.22779		-69.08	0.03997
-69.04	0.24333		-69.04	0.04494
-69	0.23325		-69	0.04447
-68.96	0.23165		-68.96	0.04582
-68.92	0.23817		-68.92	0.04715
-68.88	0.23173		-68.88	0.04506
-68.84	0.23641		-68.84	0.04521
-68.8	0.24435		-68.8	0.0438
-68.76	0.25471		-68.76	0.04592
-68.72	0.26256		-68.72	0.04472
-68.68	0.24713		-68.68	0.04741
-68.64	0.25975		-68.64	0.04531
-68.6	0.27286		-68.6	0.04686
-68.56	0.26635		-68.56	0.04944
-68.52	0.24781		-68.52	0.04888
-68.48	0.27548		-68.48	0.05072
-68.44	0.27676		-68.44	0.04921
-68.4	0.2652		-68.4	0.04939
-68.36	0.26981		-68.36	0.05271
-68.32	0.27579		-68.32	0.05471
-68.28	0.29076		-68.28	0.05694
-68.24	0.27634		-68.24	0.05595
-68.2	0.29018		-68.2	0.05855
-68.16	0.29215		-68.16	0.05769
-68.12	0.2689		-68.12	0.05609
-68.08	0.27344		-68.08	0.05843
-68.04	0.27755		-68.04	0.05706
-68	0.28542		-68	0.06202
-67.96	0.27476		-67.96	0.06548
-67.92	0.28434		-67.92	0.06775
-67.88	0.28553		-67.88	0.0715
-67.84	0.30476		-67.84	0.07173
-67.8	0.29394		-67.8	0.0705
-67.76	0.28577		-67.76	0.07066
-67.72	0.29508		-67.72	0.07155
-67.68	0.2933		-67.68	0.07394
-67.64	0.28968		-67.64	0.07542
-67.6	0.3012		-67.6	0.07667
-67.56	0.29311		-67.56	0.07441
-67.52	0.294		-67.52	0.07378
-67.48	0.30276		-67.48	0.07456
-67.44	0.30421		-67.44	0.07142
-67.4	0.2921		-67.4	0.07177
-67.36	0.31471		-67.36	0.07944
-67.32	0.30857		-67.32	0.08538
-67.28	0.2932		-67.28	0.08977
-67.24	0.30136		-67.24	0.09554
-67.2	0.3018		-67.2	0.10022
-67.16	0.31325		-67.16	0.09929
-67.12	0.31015		-67.12	0.09628
-67.08	0.32941		-67.08	0.09271
-67.04	0.31862		-67.04	0.08912
-67	0.32082		-67	0.08708
-66.96	0.30674		-66.96	0.09248
-66.92	0.31237		-66.92	0.09285
-66.88	0.31772		-66.88	0.09379
-66.84	0.30434		-66.84	0.0972
-66.8	0.32696		-66.8	0.10055
-66.76	0.32004		-66.76	0.09765
-66.72	0.31411		-66.72	0.10113
-66.68	0.30353		-66.68	0.10607
-66.64	0.32911		-66.64	0.10815
-66.6	0.30828		-66.6	0.11105
-66.56	0.31674		-66.56	0.11791
-66.52	0.3012		-66.52	0.11445
-66.48	0.32711		-66.48	0.1147
-66.44	0.3076		-66.44	0.11688
-66.4	0.3173		-66.4	0.11857
-66.36	0.31425		-66.36	0.1179
-66.32	0.31895		-66.32	0.12132
-66.28	0.30771		-66.28	0.12095
-66.24	0.31416		-66.24	0.12273
-66.2	0.31743		-66.2	0.12604
-66.16	0.31303		-66.16	0.12692
-66.12	0.32173		-66.12	0.12188
-66.08	0.31926		-66.08	0.12339
-66.04	0.32069		-66.04	0.12352
-66	0.33159		-66	0.12725
-65.96	0.31236		-65.96	0.12935
-65.92	0.30985		-65.92	0.13187
-65.88	0.32346		-65.88	0.13413
-65.84	0.31044		-65.84	0.13766
-65.8	0.32678		-65.8	0.14346
-65.76	0.33761		-65.76	0.14771
-65.72	0.31736		-65.72	0.14767
-65.68	0.32412		-65.68	0.14571
-65.64	0.32038		-65.64	0.14536
-65.6	0.31933		-65.6	0.14592
-65.56	0.3386		-65.56	0.14387
-65.52	0.31636		-65.52	0.14128
-65.48	0.31739		-65.48	0.13907
-65.44	0.33066		-65.44	0.14087
-65.4	0.31181		-65.4	0.14728
-65.36	0.32763		-65.36	0.15188
-65.32	0.31486		-65.32	0.15645
-65.28	0.31323		-65.28	0.1617
-65.24	0.30345		-65.24	0.16387
-65.2	0.31052		-65.2	0.16407
-65.16	0.32606		-65.16	0.16475
-65.12	0.32383		-65.12	0.16604
-65.08	0.31388		-65.08	0.16786
-65.04	0.32498		-65.04	0.17096
-65	0.31762		-65	0.17067
-64.96	0.32174		-64.96	0.16877
-64.92	0.32115		-64.92	0.16965
-64.88	0.32334		-64.88	0.16773
-64.84	0.32309		-64.84	0.16349
-64.8	0.32332		-64.8	0.16008
-64.76	0.31689		-64.76	0.15811
-64.72	0.32191		-64.72	0.1572
-64.68	0.33522		-64.68	0.15967
-64.64	0.3273		-64.64	0.16034
-64.6	0.31161		-64.6	0.16063
-64.56	0.32656		-64.56	0.16397
-64.52	0.31697		-64.52	0.16663
-64.48	0.31893		-64.48	0.16893
-64.44	0.33164		-64.44	0.17295
-64.4	0.31318		-64.4	0.17841
-64.36	0.32683		-64.36	0.1815
-64.32	0.33243		-64.32	0.18087
-64.28	0.33035		-64.28	0.18514
-64.24	0.33483		-64.24	0.18438
-64.2	0.32829		-64.2	0.18907
-64.16	0.31707		-64.16	0.19219
-64.12	0.32344		-64.12	0.18919
-64.08	0.31122		-64.08	0.1867
-64.04	0.3195		-64.04	0.19023
-64	0.33309		-64	0.1985
-63.96	0.3297		-63.96	0.19997
-63.92	0.32998		-63.92	0.1959
-63.88	0.32316		-63.88	0.19732
-63.84	0.32106		-63.84	0.19281
-63.8	0.32436		-63.8	0.19252
-63.76	0.32556		-63.76	0.19009
-63.72	0.32661		-63.72	0.18732
-63.68	0.32143		-63.68	0.1872
-63.64	0.32394		-63.64	0.19292
-63.6	0.32259		-63.6	0.20029
-63.56	0.32162		-63.56	0.20276
-63.52	0.32603		-63.52	0.20046
-63.48	0.32543		-63.48	0.20071
-63.44	0.32532		-63.44	0.19687
-63.4	0.32777		-63.4	0.20004
-63.36	0.31648		-63.36	0.20213
-63.32	0.33128		-63.32	0.20294
-63.28	0.32356		-63.28	0.20636
-63.24	0.33412		-63.24	0.2044
-63.2	0.31527		-63.2	0.20402
-63.16	0.32797		-63.16	0.20153
-63.12	0.34453		-63.12	0.19243
-63.08	0.32751		-63.08	0.19296
-63.04	0.32814		-63.04	0.19619
-63	0.32592		-63	0.20271
-62.96	0.33374		-62.96	0.20659
-62.92	0.33322		-62.92	0.21325
-62.88	0.3311		-62.88	0.22382
-62.84	0.32591		-62.84	0.22331
-62.8	0.33036		-62.8	0.22431
-62.76	0.32741		-62.76	0.21971
-62.72	0.33849		-62.72	0.21699
-62.68	0.34331		-62.68	0.21886
-62.64	0.33302		-62.64	0.22073
-62.6	0.33088		-62.6	0.22276
-62.56	0.33067		-62.56	0.22454
-62.52	0.32616		-62.52	0.22669
-62.48	0.32862		-62.48	0.22487
-62.44	0.32983		-62.44	0.21875
-62.4	0.34048		-62.4	0.21405
-62.36	0.33509		-62.36	0.21048
-62.32	0.33447		-62.32	0.21367
-62.28	0.34072		-62.28	0.21498
-62.24	0.32171		-62.24	0.22418
-62.2	0.35313		-62.2	0.22493
-62.16	0.32806		-62.16	0.22909
-62.12	0.32943		-62.12	0.22885
-62.08	0.34651		-62.08	0.22557
-62.04	0.35467		-62.04	0.22675
-62	0.35513		-62	0.22411
-61.96	0.35051		-61.96	0.22341
-61.92	0.34102		-61.92	0.22496
-61.88	0.33504		-61.88	0.23046
-61.84	0.35169		-61.84	0.23168
-61.8	0.34257		-61.8	0.22305
-61.76	0.35001		-61.76	0.22346
-61.72	0.36307		-61.72	0.22015
-61.68	0.34361		-61.68	0.22005
-61.64	0.36307		-61.64	0.21487
-61.6	0.35552		-61.6	0.21177
-61.56	0.36266		-61.56	0.21346
-61.52	0.36421		-61.52	0.21773
-61.48	0.34692		-61.48	0.22424
-61.44	0.35377		-61.44	0.22832
-61.4	0.35112		-61.4	0.22988
-61.36	0.35475		-61.36	0.23765
-61.32	0.34814		-61.32	0.23632
-61.28	0.35892		-61.28	0.23488
-61.24	0.35403		-61.24	0.23067
-61.2	0.34865		-61.2	0.23563
-61.16	0.36678		-61.16	0.23244
-61.12	0.36262		-61.12	0.2347
-61.08	0.38223		-61.08	0.2373
-61.04	0.3664		-61.04	0.23972
-61	0.35869		-61	0.23821
-60.96	0.37663		-60.96	0.24183
-60.92	0.36169		-60.92	0.23382
-60.88	0.36649		-60.88	0.2287
-60.84	0.37348		-60.84	0.22963
-60.8	0.37204		-60.8	0.23866
-60.76	0.38081		-60.76	0.24533
-60.72	0.3723		-60.72	0.25562
-60.68	0.36454		-60.68	0.25768
-60.64	0.37511		-60.64	0.25782
-60.6	0.3909		-60.6	0.25087
-60.56	0.39743		-60.56	0.25024
-60.52	0.37521		-60.52	0.24338
-60.48	0.39068		-60.48	0.23543
-60.44	0.38006		-60.44	0.24002
-60.4	0.38302		-60.4	0.24733
-60.36	0.3916		-60.36	0.25787
-60.32	0.38054		-60.32	0.26195
-60.28	0.3719		-60.28	0.26161
-60.24	0.39491		-60.24	0.263
-60.2	0.39527		-60.2	0.25385
-60.16	0.37976		-60.16	0.25391
-60.12	0.3949		-60.12	0.24969
-60.08	0.38456		-60.08	0.24501
-60.04	0.37741		-60.04	0.24553
-60	0.38139		-60	0.24504
-59.96	0.41934		-59.96	0.25079
-59.92	0.37982		-59.92	0.25203
-59.88	0.39549		-59.88	0.2514
-59.84	0.38811		-59.84	0.25114
-59.8	0.38694		-59.8	0.2444
-59.76	0.38578		-59.76	0.24725
-59.72	0.38335		-59.72	0.24468
-59.68	0.37566		-59.68	0.24436
-59.64	0.38592		-59.64	0.25028
-59.6	0.39222		-59.6	0.25527
-59.56	0.39547		-59.56	0.26102
-59.52	0.40014		-59.52	0.26221
-59.48	0.39761		-59.48	0.25994
-59.44	0.38952		-59.44	0.25345
-59.4	0.39289		-59.4	0.24857
-59.36	0.39264		-59.36	0.24599
-59.32	0.3924		-59.32	0.24305
-59.28	0.41214		-59.28	0.23964
-59.24	0.39565		-59.24	0.24462
-59.2	0.39292		-59.2	0.24374
-59.16	0.39626		-59.16	0.25007
-59.12	0.39925		-59.12	0.25682
-59.08	0.39986		-59.08	0.25921
-59.04	0.41275		-59.04	0.2578
-59	0.40732		-59	0.2631
-58.96	0.41204		-58.96	0.26344
-58.92	0.38631		-58.92	0.26312
-58.88	0.40211		-58.88	0.25863
-58.84	0.40677		-58.84	0.26239
-58.8	0.41779		-58.8	0.25995
-58.76	0.40251		-58.76	0.25869
-58.72	0.4017		-58.72	0.26391
-58.68	0.41114		-58.68	0.26238
-58.64	0.39187		-58.64	0.26072
-58.6	0.41075		-58.6	0.26532
-58.56	0.40574		-58.56	0.26311
-58.52	0.40391		-58.52	0.26578
-58.48	0.39855		-58.48	0.26523
-58.44	0.40592		-58.44	0.27394
-58.4	0.39344		-58.4	0.27248
-58.36	0.41924		-58.36	0.2708
-58.32	0.39354		-58.32	0.27425
-58.28	0.39605		-58.28	0.27176
-58.24	0.4141		-58.24	0.26722
-58.2	0.41094		-58.2	0.26487
-58.16	0.4103		-58.16	0.25976
-58.12	0.40823		-58.12	0.26468
-58.08	0.42698		-58.08	0.26184
-58.04	0.3904		-58.04	0.27005
-58	0.39689		-58	0.26633
-57.96	0.3991		-57.96	0.26711
-57.92	0.39903		-57.92	0.27511
-57.88	0.40194		-57.88	0.28368
-57.84	0.41008		-57.84	0.28439
-57.8	0.41697		-57.8	0.28329
-57.76	0.41587		-57.76	0.28415
-57.72	0.38409		-57.72	0.2832
-57.68	0.3914		-57.68	0.27869
-57.64	0.39936		-57.64	0.27638
-57.6	0.41957		-57.6	0.26508
-57.56	0.41515		-57.56	0.25849
-57.52	0.4052		-57.52	0.2653
-57.48	0.41438		-57.48	0.27326
-57.44	0.39069		-57.44	0.27208
-57.4	0.3961		-57.4	0.26986
-57.36	0.42238		-57.36	0.27018
-57.32	0.38438		-57.32	0.27286
-57.28	0.40047		-57.28	0.2752
-57.24	0.38297		-57.24	0.28081
-57.2	0.40582		-57.2	0.27691
-57.16	0.40778		-57.16	0.27528
-57.12	0.40032		-57.12	0.2794
-57.08	0.39136		-57.08	0.28417
-57.04	0.39832		-57.04	0.27827
-57	0.40219		-57	0.27575
-56.96	0.38455		-56.96	0.27309
-56.92	0.39039		-56.92	0.27622
-56.88	0.4052		-56.88	0.27202
-56.84	0.38967		-56.84	0.27398
-56.8	0.40193		-56.8	0.27247
-56.76	0.38362		-56.76	0.27071
-56.72	0.39368		-56.72	0.26912
-56.68	0.36954		-56.68	0.2735
-56.64	0.37855		-56.64	0.27111
-56.6	0.39014		-56.6	0.27664
-56.56	0.38892		-56.56	0.27922
-56.52	0.38341		-56.52	0.28236
-56.48	0.38878		-56.48	0.28451
-56.44	0.39879		-56.44	0.286
-56.4	0.38605		-56.4	0.28746
-56.36	0.37401		-56.36	0.28602
-56.32	0.38663		-56.32	0.28384
-56.28	0.37491		-56.28	0.28446
-56.24	0.37046		-56.24	0.27771
-56.2	0.38912		-56.2	0.28439
-56.16	0.40086		-56.16	0.28684
-56.12	0.38872		-56.12	0.28577
-56.08	0.37316		-56.08	0.28582
-56.04	0.37661		-56.04	0.28296
-56	0.36293		-56	0.28659
-55.96	0.39269		-55.96	0.2875
-55.92	0.37145		-55.92	0.289
-55.88	0.35703		-55.88	0.28736
-55.84	0.38485		-55.84	0.28503
-55.8	0.38317		-55.8	0.28997
-55.76	0.39226		-55.76	0.28729
-55.72	0.3802		-55.72	0.28512
-55.68	0.37365		-55.68	0.28414
-55.64	0.37517		-55.64	0.28326
-55.6	0.38871		-55.6	0.28377
-55.56	0.38138		-55.56	0.28752
-55.52	0.35897		-55.52	0.29943
-55.48	0.38		-55.48	0.30253
-55.44	0.35372		-55.44	0.30382
-55.4	0.35373		-55.4	0.29937
-55.36	0.36986		-55.36	0.29
-55.32	0.36629		-55.32	0.28616
-55.28	0.36965		-55.28	0.28254
-55.24	0.36432		-55.24	0.27674
-55.2	0.37176		-55.2	0.27286
-55.16	0.36208		-55.16	0.27815
-55.12	0.36848		-55.12	0.2863
-55.08	0.35926		-55.08	0.28758
-55.04	0.37458		-55.04	0.28725
-55	0.36764		-55	0.29029
-54.96	0.35595		-54.96	0.28658
-54.92	0.37689		-54.92	0.28829
-54.88	0.35729		-54.88	0.2896
-54.84	0.37376		-54.84	0.28815
-54.8	0.36296		-54.8	0.28462
-54.76	0.35402		-54.76	0.28466
-54.72	0.35315		-54.72	0.28213
-54.68	0.35142		-54.68	0.28592
-54.64	0.35709		-54.64	0.29057
-54.6	0.36089		-54.6	0.30231
-54.56	0.3562		-54.56	0.3068
-54.52	0.36676		-54.52	0.31444
-54.48	0.36008		-54.48	0.31528
-54.44	0.35364		-54.44	0.3149
-54.4	0.35519		-54.4	0.30904
-54.36	0.34389		-54.36	0.30841
-54.32	0.34535		-54.32	0.30018
-54.28	0.36297		-54.28	0.29905
-54.24	0.33147		-54.24	0.30067
-54.2	0.33144		-54.2	0.30208
-54.16	0.35236		-54.16	0.30179
-54.12	0.34936		-54.12	0.30379
-54.08	0.34551		-54.08	0.3003
-54.04	0.35358		-54.04	0.29768
-54	0.36491		-54	0.28919
-53.96	0.3527		-53.96	0.28357
-53.92	0.34748		-53.92	0.27864
-53.88	0.3544		-53.88	0.28393
-53.84	0.34462		-53.84	0.29227
-53.8	0.34303		-53.8	0.2938
-53.76	0.33967		-53.76	0.30008
-53.72	0.33088		-53.72	0.30433
-53.68	0.34335		-53.68	0.31191
-53.64	0.34575		-53.64	0.30926
-53.6	0.33725		-53.6	0.30643
-53.56	0.34634		-53.56	0.30082
-53.52	0.33164		-53.52	0.29519
-53.48	0.34302		-53.48	0.29956
-53.44	0.32964		-53.44	0.29685
-53.4	0.33802		-53.4	0.29631
-53.36	0.33888		-53.36	0.29083
-53.32	0.3224		-53.32	0.28992
-53.28	0.33213		-53.28	0.2986
-53.24	0.34476		-53.24	0.29958
-53.2	0.33682		-53.2	0.30657
-53.16	0.34449		-53.16	0.30954
-53.12	0.31532		-53.12	0.31113
-53.08	0.35309		-53.08	0.31497
-53.04	0.3398		-53.04	0.31367
-53	0.33187		-53	0.31078
-52.96	0.32966		-52.96	0.30218
-52.92	0.33958		-52.92	0.30065
-52.88	0.32574		-52.88	0.29768
-52.84	0.32922		-52.84	0.29444
-52.8	0.35313		-52.8	0.29828
-52.76	0.33605		-52.76	0.2995
-52.72	0.32639		-52.72	0.29721
-52.68	0.32671		-52.68	0.3028
-52.64	0.33934		-52.64	0.30898
-52.6	0.313		-52.6	0.31669
-52.56	0.33688		-52.56	0.32864
-52.52	0.33377		-52.52	0.33026
-52.48	0.33377		-52.48	0.32903
-52.44	0.32358		-52.44	0.32256
-52.4	0.32557		-52.4	0.31613
-52.36	0.3136		-52.36	0.30394
-52.32	0.3088		-52.32	0.2985
-52.28	0.30819		-52.28	0.30123
-52.24	0.32149		-52.24	0.30863
-52.2	0.32955		-52.2	0.31605
-52.16	0.32819		-52.16	0.32078
-52.12	0.32597		-52.12	0.32111
-52.08	0.32559		-52.08	0.31789
-52.04	0.31579		-52.04	0.31106
-52	0.30812		-52	0.30324
-51.96	0.3078		-51.96	0.29598
-51.92	0.30851		-51.92	0.29584
-51.88	0.31548		-51.88	0.29354
-51.84	0.31821		-51.84	0.30114
-51.8	0.32165		-51.8	0.29331
-51.76	0.30929		-51.76	0.29022
-51.72	0.30492		-51.72	0.2961
-51.68	0.31343		-51.68	0.29636
-51.64	0.32829		-51.64	0.29819
-51.6	0.31281		-51.6	0.30272
-51.56	0.29841		-51.56	0.31055
-51.52	0.32701		-51.52	0.31276
-51.48	0.30763		-51.48	0.32073
-51.44	0.30674		-51.44	0.32512
-51.4	0.30223		-51.4	0.31784
-51.36	0.30615		-51.36	0.31859
-51.32	0.30061		-51.32	0.32068
-51.28	0.29332		-51.28	0.31893
-51.24	0.29559		-51.24	0.31365
-51.2	0.29124		-51.2	0.31733
-51.16	0.3136		-51.16	0.32161
-51.12	0.30216		-51.12	0.31851
-51.08	0.29461		-51.08	0.33227
-51.04	0.30153		-51.04	0.33487
-51	0.31251		-51	0.33068
-50.96	0.29456		-50.96	0.32683
-50.92	0.31215		-50.92	0.32174
-50.88	0.31023		-50.88	0.32455
-50.84	0.30441		-50.84	0.32134
-50.8	0.3111		-50.8	0.3281
-50.76	0.30083		-50.76	0.33213
-50.72	0.30183		-50.72	0.32915
-50.68	0.28603		-50.68	0.33302
-50.64	0.29037		-50.64	0.33017
-50.6	0.30143		-50.6	0.32406
-50.56	0.30612		-50.56	0.32161
-50.52	0.31218		-50.52	0.3201
-50.48	0.29499		-50.48	0.32516
-50.44	0.31455		-50.44	0.32362
-50.4	0.29821		-50.4	0.33172
-50.36	0.30498		-50.36	0.33445
-50.32	0.2941		-50.32	0.32676
-50.28	0.3174		-50.28	0.32673
-50.24	0.3088		-50.24	0.3294
-50.2	0.31081		-50.2	0.33037
-50.16	0.31104		-50.16	0.32937
-50.12	0.29974		-50.12	0.32535
-50.08	0.30219		-50.08	0.32289
-50.04	0.30826		-50.04	0.32252
-50	0.28826		-50	0.32523
-49.96	0.2859		-49.96	0.32945
-49.92	0.2952		-49.92	0.32674
-49.88	0.3037		-49.88	0.33475
-49.84	0.29035		-49.84	0.33847
-49.8	0.30411		-49.8	0.33433
-49.76	0.31359		-49.76	0.33223
-49.72	0.30538		-49.72	0.32665
-49.68	0.30031		-49.68	0.32303
-49.64	0.32446		-49.64	0.32487
-49.6	0.30039		-49.6	0.32317
-49.56	0.30716		-49.56	0.32914
-49.52	0.29739		-49.52	0.32837
-49.48	0.29926		-49.48	0.32723
-49.44	0.31752		-49.44	0.32946
-49.4	0.31706		-49.4	0.32512
-49.36	0.29854		-49.36	0.32531
-49.32	0.29423		-49.32	0.31892
-49.28	0.30979		-49.28	0.31624
-49.24	0.30111		-49.24	0.31676
-49.2	0.31069		-49.2	0.32174
-49.16	0.30812		-49.16	0.32521
-49.12	0.31051		-49.12	0.3243
-49.08	0.32048		-49.08	0.32462
-49.04	0.31898		-49.04	0.33595
-49	0.29403		-49	0.33747
-48.96	0.30969		-48.96	0.34224
-48.92	0.32492		-48.92	0.33692
-48.88	0.31247		-48.88	0.33636
-48.84	0.30602		-48.84	0.33462
-48.8	0.31675		-48.8	0.33749
-48.76	0.31557		-48.76	0.32263
-48.72	0.30242		-48.72	0.313
-48.68	0.31595		-48.68	0.31518
-48.64	0.30767		-48.64	0.31496
-48.6	0.30618		-48.6	0.32359
-48.56	0.31727		-48.56	0.33309
-48.52	0.30998		-48.52	0.33539
-48.48	0.3163		-48.48	0.34275
-48.44	0.30342		-48.44	0.34636
-48.4	0.31035		-48.4	0.34904
-48.36	0.32157		-48.36	0.34085
-48.32	0.3254		-48.32	0.3347
-48.28	0.32406		-48.28	0.33573
-48.24	0.32744		-48.24	0.32902
-48.2	0.30655		-48.2	0.33118
-48.16	0.31171		-48.16	0.32519
-48.12	0.31451		-48.12	0.31614
-48.08	0.30915		-48.08	0.31168
-48.04	0.30903		-48.04	0.30825
-48	0.32239		-48	0.3148
-47.96	0.30795		-47.96	0.31948
-47.92	0.32211		-47.92	0.32004
-47.88	0.30678		-47.88	0.32987
-47.84	0.32909		-47.84	0.32877
-47.8	0.29436		-47.8	0.32524
-47.76	0.3158		-47.76	0.32252
-47.72	0.32006		-47.72	0.32181
-47.68	0.30364		-47.68	0.32404
-47.64	0.32668		-47.64	0.32407
-47.6	0.31221		-47.6	0.32893
-47.56	0.32265		-47.56	0.33123
-47.52	0.31501		-47.52	0.33067
-47.48	0.31396		-47.48	0.32658
-47.44	0.32546		-47.44	0.31769
-47.4	0.32289		-47.4	0.31474
-47.36	0.31935		-47.36	0.31863
-47.32	0.32637		-47.32	0.31483
-47.28	0.31622		-47.28	0.31669
-47.24	0.31943		-47.24	0.31592
-47.2	0.32069		-47.2	0.31526
-47.16	0.32187		-47.16	0.31464
-47.12	0.33122		-47.12	0.31427
-47.08	0.32431		-47.08	0.30841
-47.04	0.32334		-47.04	0.31147
-47	0.33075		-47	0.3178
-46.96	0.33661		-46.96	0.32953
-46.92	0.32703		-46.92	0.33299
-46.88	0.32785		-46.88	0.34211
-46.84	0.32875		-46.84	0.34491
-46.8	0.31651		-46.8	0.34657
-46.76	0.33584		-46.76	0.34381
-46.72	0.3315		-46.72	0.34519
-46.68	0.3261		-46.68	0.33924
-46.64	0.32782		-46.64	0.33347
-46.6	0.32476		-46.6	0.33651
-46.56	0.33488		-46.56	0.33915
-46.52	0.31024		-46.52	0.34515
-46.48	0.32066		-46.48	0.34238
-46.44	0.33299		-46.44	0.34441
-46.4	0.3286		-46.4	0.34768
-46.36	0.31998		-46.36	0.34525
-46.32	0.32653		-46.32	0.34551
-46.28	0.33268		-46.28	0.33669
-46.24	0.33599		-46.24	0.33186
-46.2	0.33135		-46.2	0.33183
-46.16	0.31345		-46.16	0.33194
-46.12	0.33316		-46.12	0.33012
-46.08	0.32542		-46.08	0.33118
-46.04	0.33289		-46.04	0.33841
-46	0.33167		-46	0.34251
-45.96	0.33239		-45.96	0.34043
-45.92	0.31205		-45.92	0.33536
-45.88	0.32946		-45.88	0.3283
-45.84	0.33154		-45.84	0.3227
-45.8	0.32336		-45.8	0.32121
-45.76	0.33117		-45.76	0.32559
-45.72	0.32544		-45.72	0.32599
-45.68	0.32705		-45.68	0.33893
-45.64	0.33618		-45.64	0.34409
-45.6	0.31869		-45.6	0.34635
-45.56	0.33206		-45.56	0.34683
-45.52	0.33689		-45.52	0.3461
-45.48	0.3226		-45.48	0.34628
-45.44	0.33396		-45.44	0.33944
-45.4	0.33877		-45.4	0.33923
-45.36	0.34067		-45.36	0.33744
-45.32	0.34159		-45.32	0.33594
-45.28	0.32964		-45.28	0.32965
-45.24	0.33521		-45.24	0.33115
-45.2	0.33441		-45.2	0.32944
-45.16	0.33414		-45.16	0.33012
-45.12	0.34553		-45.12	0.33647
-45.08	0.34968		-45.08	0.33868
-45.04	0.33801		-45.04	0.34009
-45	0.35799		-45	0.34214
-44.96	0.35044		-44.96	0.352
-44.92	0.33907		-44.92	0.35375
-44.88	0.34299		-44.88	0.35139
-44.84	0.34694		-44.84	0.35192
-44.8	0.34231		-44.8	0.34498
-44.76	0.35235		-44.76	0.34157
-44.72	0.35058		-44.72	0.3435
-44.68	0.34945		-44.68	0.34051
-44.64	0.34929		-44.64	0.34028
-44.6	0.33703		-44.6	0.33723
-44.56	0.35665		-44.56	0.35006
-44.52	0.36815		-44.52	0.34696
-44.48	0.36486		-44.48	0.34335
-44.44	0.35603		-44.44	0.33868
-44.4	0.35539		-44.4	0.3334
-44.36	0.36085		-44.36	0.33765
-44.32	0.37823		-44.32	0.34151
-44.28	0.37848		-44.28	0.3413
-44.24	0.36549		-44.24	0.34352
-44.2	0.35859		-44.2	0.34347
-44.16	0.36451		-44.16	0.34691
-44.12	0.37441		-44.12	0.34277
-44.08	0.3694		-44.08	0.33581
-44.04	0.37997		-44.04	0.33328
-44	0.3855		-44	0.33099
-43.96	0.3738		-43.96	0.33827
-43.92	0.37216		-43.92	0.34002
-43.88	0.39391		-43.88	0.34544
-43.84	0.40886		-43.84	0.3452
-43.8	0.41854		-43.8	0.34425
-43.76	0.40775		-43.76	0.34145
-43.72	0.3929		-43.72	0.3339
-43.68	0.41235		-43.68	0.33585
-43.64	0.39465		-43.64	0.33983
-43.6	0.41503		-43.6	0.34722
-43.56	0.42549		-43.56	0.34865
-43.52	0.42203		-43.52	0.35019
-43.48	0.41566		-43.48	0.35622
-43.44	0.41863		-43.44	0.35153
-43.4	0.43416		-43.4	0.34977
-43.36	0.42078		-43.36	0.34595
-43.32	0.43968		-43.32	0.34265
-43.28	0.44195		-43.28	0.35273
-43.24	0.47092		-43.24	0.35644
-43.2	0.46755		-43.2	0.35682
-43.16	0.4689		-43.16	0.35079
-43.12	0.47924		-43.12	0.35174
-43.08	0.49227		-43.08	0.35146
-43.04	0.48566		-43.04	0.3487
-43	0.48944		-43	0.34303
-42.96	0.50885		-42.96	0.34226
-42.92	0.52299		-42.92	0.34234
-42.88	0.53418		-42.88	0.34455
-42.84	0.5583		-42.84	0.34079
-42.8	0.54757		-42.8	0.33714
-42.76	0.56839		-42.76	0.33821
-42.72	0.58745		-42.72	0.33315
-42.68	0.6043		-42.68	0.32817
-42.64	0.61268		-42.64	0.33132
-42.6	0.6139		-42.6	0.33128
-42.56	0.65216		-42.56	0.33861
-42.52	0.67618		-42.52	0.34339
-42.48	0.68418		-42.48	0.34791
-42.44	0.70603		-42.44	0.34959
-42.4	0.73881		-42.4	0.35621
-42.36	0.76638		-42.36	0.35607
-42.32	0.78506		-42.32	0.35441
-42.28	0.85059		-42.28	0.35359
-42.24	0.88421		-42.24	0.35226
-42.2	0.95919		-42.2	0.35303
-42.16	0.99016		-42.16	0.35393
-42.12	1.05525		-42.12	0.35469
-42.08	1.14616		-42.08	0.35525
-42.04	1.24902		-42.04	0.3614
-42	1.35453		-42	0.36245
-41.96	1.46554		-41.96	0.35785
-41.92	1.60073		-41.92	0.3573
-41.88	1.7454		-41.88	0.35582
-41.84	1.96154		-41.84	0.34787
-41.8	2.0662		-41.8	0.35043
-41.76	2.23699		-41.76	0.34362
-41.72	2.4152		-41.72	0.34191
-41.68	2.5502		-41.68	0.34367
-41.64	2.66229		-41.64	0.35552
-41.6	2.84141		-41.6	0.35702
-41.56	2.81723		-41.56	0.35755
-41.52	2.79972		-41.52	0.36483
-41.48	2.63627		-41.48	0.36323
-41.44	2.41869		-41.44	0.35767
-41.4	2.13629		-41.4	0.35318
-41.36	1.81857		-41.36	0.34532
-41.32	1.5066		-41.32	0.33802
-41.28	1.34509		-41.28	0.33534
-41.24	1.19937		-41.24	0.34217
-41.2	1.11207		-41.2	0.34581
-41.16	1.04614		-41.16	0.35323
-41.12	0.979		-41.12	0.36167
-41.08	0.96048		-41.08	0.36291
-41.04	0.93958		-41.04	0.3648
-41	0.92142		-41	0.36541
-40.96	0.92606		-40.96	0.37248
-40.92	0.95825		-40.92	0.37067
-40.88	0.99406		-40.88	0.36977
-40.84	0.967		-40.84	0.36949
-40.8	1.0091		-40.8	0.36122
-40.76	1.05104		-40.76	0.35453
-40.72	1.15159		-40.72	0.35021
-40.68	1.22499		-40.68	0.34745
-40.64	1.33928		-40.64	0.338
-40.6	1.44971		-40.6	0.34025
-40.56	1.56061		-40.56	0.34817
-40.52	1.72876		-40.52	0.35277
-40.48	1.87904		-40.48	0.35602
-40.44	2.08789		-40.44	0.35614
-40.4	2.33332		-40.4	0.34713
-40.36	2.50942		-40.36	0.35224
-40.32	2.74544		-40.32	0.35357
-40.28	2.96494		-40.28	0.35017
-40.24	3.14094		-40.24	0.35194
-40.2	3.36809		-40.2	0.3573
-40.16	3.54795		-40.16	0.36147
-40.12	3.68239		-40.12	0.36078
-40.08	3.76977		-40.08	0.36376
-40.04	3.64015		-40.04	0.3587
-40	3.34842		-40	0.35229
-39.96	2.94702		-39.96	0.35075
-39.92	2.41035		-39.92	0.33986
-39.88	1.96799		-39.88	0.34387
-39.84	1.60279		-39.84	0.35362
-39.8	1.2742		-39.8	0.36392
-39.76	1.06539		-39.76	0.36711
-39.72	0.86981		-39.72	0.37167
-39.68	0.76772		-39.68	0.37401
-39.64	0.68477		-39.64	0.36668
-39.6	0.59047		-39.6	0.36589
-39.56	0.52096		-39.56	0.35605
-39.52	0.48679		-39.52	0.34774
-39.48	0.45192		-39.48	0.35228
-39.44	0.41802		-39.44	0.35235
-39.4	0.38346		-39.4	0.35714
-39.36	0.3619		-39.36	0.3591
-39.32	0.35107		-39.32	0.3669
-39.28	0.33906		-39.28	0.3668
-39.24	0.30854		-39.24	0.36431
-39.2	0.31165		-39.2	0.36719
-39.16	0.28575		-39.16	0.36047
-39.12	0.27824		-39.12	0.35724
-39.08	0.26497		-39.08	0.35115
-39.04	0.26021		-39.04	0.35316
-39	0.24948		-39	0.35448
-38.96	0.24912		-38.96	0.35721
-38.92	0.24909		-38.92	0.36112
-38.88	0.23484		-38.88	0.36628
-38.84	0.23435		-38.84	0.36333
-38.8	0.22354		-38.8	0.36397
-38.76	0.22509		-38.76	0.35932
-38.72	0.20782		-38.72	0.36107
-38.68	0.21773		-38.68	0.3591
-38.64	0.22102		-38.64	0.36541
-38.6	0.20721		-38.6	0.36532
-38.56	0.20223		-38.56	0.3657
-38.52	0.18538		-38.52	0.36264
-38.48	0.20881		-38.48	0.37136
-38.44	0.19329		-38.44	0.36516
-38.4	0.20087		-38.4	0.36313
-38.36	0.18734		-38.36	0.35793
-38.32	0.18577		-38.32	0.35562
-38.28	0.18119		-38.28	0.35548
-38.24	0.19186		-38.24	0.35448
-38.2	0.1795		-38.2	0.35576
-38.16	0.17668		-38.16	0.35744
-38.12	0.18748		-38.12	0.35292
-38.08	0.16811		-38.08	0.35411
-38.04	0.17907		-38.04	0.35037
-38	0.17279		-38	0.35513
-37.96	0.17322		-37.96	0.35571
-37.92	0.192		-37.92	0.35657
-37.88	0.17172		-37.88	0.35743
-37.84	0.17182		-37.84	0.35754
-37.8	0.18027		-37.8	0.36352
-37.76	0.17304		-37.76	0.36206
-37.72	0.18223		-37.72	0.35432
-37.68	0.16911		-37.68	0.3526
-37.64	0.18043		-37.64	0.35239
-37.6	0.16797		-37.6	0.35694
-37.56	0.16876		-37.56	0.35188
-37.52	0.16259		-37.52	0.34939
-37.48	0.16182		-37.48	0.34478
-37.44	0.16096		-37.44	0.34315
-37.4	0.15143		-37.4	0.3399
-37.36	0.15986		-37.36	0.33972
-37.32	0.16048		-37.32	0.33945
-37.28	0.16635		-37.28	0.34415
-37.24	0.16031		-37.24	0.34555
-37.2	0.15215		-37.2	0.34805
-37.16	0.15576		-37.16	0.3474
-37.12	0.15965		-37.12	0.35044
-37.08	0.14822		-37.08	0.3516
-37.04	0.15756		-37.04	0.35079
-37	0.16054		-37	0.34458
-36.96	0.13814		-36.96	0.35406
-36.92	0.15572		-36.92	0.3495
-36.88	0.15282		-36.88	0.34582
-36.84	0.15929		-36.84	0.34368
-36.8	0.15315		-36.8	0.34387
-36.76	0.15912		-36.76	0.34474
-36.72	0.15186		-36.72	0.34441
-36.68	0.14336		-36.68	0.35001
-36.64	0.15658		-36.64	0.34865
-36.6	0.14879		-36.6	0.35136
-36.56	0.14552		-36.56	0.36067
-36.52	0.1523		-36.52	0.3545
-36.48	0.16685		-36.48	0.34848
-36.44	0.14943		-36.44	0.34699
-36.4	0.15133		-36.4	0.34997
-36.36	0.15269		-36.36	0.34715
-36.32	0.15197		-36.32	0.34483
-36.28	0.14329		-36.28	0.34853
-36.24	0.14902		-36.24	0.34575
-36.2	0.15067		-36.2	0.34753
-36.16	0.14367		-36.16	0.35287
-36.12	0.14259		-36.12	0.34605
-36.08	0.1345		-36.08	0.34515
-36.04	0.1361		-36.04	0.35124
-36	0.15083		-36	0.35158
-35.96	0.14309		-35.96	0.35024
-35.92	0.14648		-35.92	0.3496
-35.88	0.14664		-35.88	0.35345
-35.84	0.14592		-35.84	0.35351
-35.8	0.1414		-35.8	0.34635
-35.76	0.14141		-35.76	0.35154
-35.72	0.14629		-35.72	0.34226
-35.68	0.12968		-35.68	0.34325
-35.64	0.13781		-35.64	0.34016
-35.6	0.1464		-35.6	0.34021
-35.56	0.14514		-35.56	0.3447
-35.52	0.13428		-35.52	0.34841
-35.48	0.14832		-35.48	0.35181
-35.44	0.13621		-35.44	0.353
-35.4	0.14305		-35.4	0.34756
-35.36	0.14016		-35.36	0.34537
-35.32	0.1354		-35.32	0.34249
-35.28	0.14267		-35.28	0.33692
-35.24	0.14489		-35.24	0.33458
-35.2	0.13198		-35.2	0.33814
-35.16	0.14843		-35.16	0.34103
-35.12	0.14625		-35.12	0.34347
-35.08	0.13464		-35.08	0.34223
-35.04	0.13266		-35.04	0.34274
-35	0.12873		-35	0.34216
-34.96	0.13537		-34.96	0.34061
-34.92	0.14024		-34.92	0.33981
-34.88	0.14088		-34.88	0.34085
-34.84	0.13472		-34.84	0.3459
-34.8	0.13115		-34.8	0.3458
-34.76	0.12991		-34.76	0.34385
-34.72	0.13027		-34.72	0.34639
-34.68	0.12465		-34.68	0.34699
-34.64	0.14054		-34.64	0.34938
-34.6	0.13515		-34.6	0.34818
-34.56	0.13534		-34.56	0.34152
-34.52	0.14011		-34.52	0.33369
-34.48	0.13855		-34.48	0.33967
-34.44	0.12768		-34.44	0.33465
-34.4	0.13292		-34.4	0.33024
-34.36	0.14474		-34.36	0.32573
-34.32	0.13149		-34.32	0.33014
-34.28	0.1339		-34.28	0.33478
-34.24	0.13987		-34.24	0.33812
-34.2	0.12231		-34.2	0.34069
-34.16	0.12691		-34.16	0.33645
-34.12	0.13596		-34.12	0.33446
-34.08	0.13491		-34.08	0.33395
-34.04	0.13573		-34.04	0.33016
-34	0.13274		-34	0.32593
-33.96	0.13523		-33.96	0.3273
-33.92	0.12763		-33.92	0.3321
-33.88	0.12708		-33.88	0.33428
-33.84	0.13071		-33.84	0.33558
-33.8	0.12564		-33.8	0.33626
-33.76	0.1277		-33.76	0.33259
-33.72	0.13928		-33.72	0.32191
-33.68	0.11846		-33.68	0.32373
-33.64	0.12928		-33.64	0.3213
-33.6	0.13345		-33.6	0.32205
-33.56	0.13578		-33.56	0.33289
-33.52	0.1423		-33.52	0.34119
-33.48	0.1339		-33.48	0.34203
-33.44	0.14183		-33.44	0.3456
-33.4	0.12686		-33.4	0.34195
-33.36	0.12849		-33.36	0.34036
-33.32	0.12497		-33.32	0.33702
-33.28	0.13331		-33.28	0.34305
-33.24	0.12824		-33.24	0.3346
-33.2	0.14024		-33.2	0.33925
-33.16	0.12963		-33.16	0.3408
-33.12	0.13214		-33.12	0.33768
-33.08	0.12777		-33.08	0.33508
-33.04	0.13685		-33.04	0.33438
-33	0.12884		-33	0.32337
-32.96	0.14026		-32.96	0.31974
-32.92	0.13791		-32.92	0.32237
-32.88	0.12812		-32.88	0.32473
-32.84	0.11452		-32.84	0.3255
-32.8	0.13163		-32.8	0.32851
-32.76	0.12532		-32.76	0.32769
-32.72	0.13315		-32.72	0.33034
-32.68	0.13179		-32.68	0.33198
-32.64	0.12797		-32.64	0.33218
-32.6	0.13028		-32.6	0.32473
-32.56	0.13089		-32.56	0.31903
-32.52	0.13504		-32.52	0.31804
-32.48	0.12841		-32.48	0.31976
-32.44	0.1182		-32.44	0.31904
-32.4	0.13886		-32.4	0.31877
-32.36	0.12864		-32.36	0.31988
-32.32	0.13408		-32.32	0.32785
-32.28	0.12699		-32.28	0.32756
-32.24	0.13147		-32.24	0.32839
-32.2	0.13122		-32.2	0.33007
-32.16	0.13024		-32.16	0.3299
-32.12	0.12288		-32.12	0.33354
-32.08	0.11967		-32.08	0.33509
-32.04	0.12285		-32.04	0.33784
-32	0.12973		-32	0.34157
-31.96	0.13047		-31.96	0.34169
-31.92	0.12697		-31.92	0.34095
-31.88	0.12002		-31.88	0.33693
-31.84	0.12443		-31.84	0.33148
-31.8	0.11959		-31.8	0.32829
-31.76	0.13189		-31.76	0.32254
-31.72	0.13353		-31.72	0.32268
-31.68	0.12685		-31.68	0.31971
-31.64	0.13295		-31.64	0.32005
-31.6	0.13381		-31.6	0.31991
-31.56	0.11599		-31.56	0.31808
-31.52	0.13426		-31.52	0.31395
-31.48	0.14659		-31.48	0.31891
-31.44	0.13056		-31.44	0.31932
-31.4	0.12497		-31.4	0.31566
-31.36	0.13		-31.36	0.31212
-31.32	0.1292		-31.32	0.31425
-31.28	0.14492		-31.28	0.31019
-31.24	0.11532		-31.24	0.31141
-31.2	0.13362		-31.2	0.31387
-31.16	0.12451		-31.16	0.31882
-31.12	0.1228		-31.12	0.32127
-31.08	0.13226		-31.08	0.32471
-31.04	0.12368		-31.04	0.32676
-31	0.13225		-31	0.32235
-30.96	0.12478		-30.96	0.31989
-30.92	0.11254		-30.92	0.31774
-30.88	0.14116		-30.88	0.31868
-30.84	0.13213		-30.84	0.31968
-30.8	0.13464		-30.8	0.32764
-30.76	0.1242		-30.76	0.33599
-30.72	0.12046		-30.72	0.33363
-30.68	0.13185		-30.68	0.33595
-30.64	0.12807		-30.64	0.33891
-30.6	0.13072		-30.6	0.33398
-30.56	0.11768		-30.56	0.32595
-30.52	0.12621		-30.52	0.32415
-30.48	0.13198		-30.48	0.32474
-30.44	0.12834		-30.44	0.32144
-30.4	0.1186		-30.4	0.3243
-30.36	0.1284		-30.36	0.32268
-30.32	0.12806		-30.32	0.32167
-30.28	0.12027		-30.28	0.33009
-30.24	0.12841		-30.24	0.32861
-30.2	0.1325		-30.2	0.31873
-30.16	0.12811		-30.16	0.30761
-30.12	0.12768		-30.12	0.3083
-30.08	0.12631		-30.08	0.30843
-30.04	0.12231		-30.04	0.30745
-30	0.12527		-30	0.30535
-29.96	0.1267		-29.96	0.30269
-29.92	0.13763		-29.92	0.30785
-29.88	0.1351		-29.88	0.31558
-29.84	0.1236		-29.84	0.3164
-29.8	0.12263		-29.8	0.31507
-29.76	0.13734		-29.76	0.31452
-29.72	0.11882		-29.72	0.31705
-29.68	0.13383		-29.68	0.32114
-29.64	0.12032		-29.64	0.31187
-29.6	0.13533		-29.6	0.31259
-29.56	0.11731		-29.56	0.30781
-29.52	0.13167		-29.52	0.30436
-29.48	0.13157		-29.48	0.30193
-29.44	0.12582		-29.44	0.299
-29.4	0.12464		-29.4	0.29765
-29.36	0.12621		-29.36	0.29584
-29.32	0.14151		-29.32	0.2997
-29.28	0.12561		-29.28	0.30098
-29.24	0.12681		-29.24	0.30376
-29.2	0.13133		-29.2	0.31345
-29.16	0.12342		-29.16	0.31344
-29.12	0.11607		-29.12	0.31048
-29.08	0.1194		-29.08	0.30623
-29.04	0.13029		-29.04	0.30313
-29	0.12542		-29	0.30543
-28.96	0.11957		-28.96	0.30076
-28.92	0.12706		-28.92	0.30583
-28.88	0.13371		-28.88	0.30122
-28.84	0.13364		-28.84	0.30515
-28.8	0.12256		-28.8	0.3022
-28.76	0.12002		-28.76	0.3005
-28.72	0.13697		-28.72	0.30183
-28.68	0.13095		-28.68	0.30378
-28.64	0.12646		-28.64	0.30827
-28.6	0.12807		-28.6	0.31833
-28.56	0.13078		-28.56	0.31898
-28.52	0.13981		-28.52	0.32019
-28.48	0.13201		-28.48	0.31577
-28.44	0.12909		-28.44	0.30358
-28.4	0.12703		-28.4	0.29171
-28.36	0.11614		-28.36	0.28886
-28.32	0.13829		-28.32	0.29272
-28.28	0.13495		-28.28	0.29924
-28.24	0.1284		-28.24	0.30374
-28.2	0.12412		-28.2	0.3081
-28.16	0.11833		-28.16	0.31427
-28.12	0.13114		-28.12	0.31868
-28.08	0.12363		-28.08	0.31894
-28.04	0.13427		-28.04	0.30714
-28	0.1484		-28	0.30201
-27.96	0.12383		-27.96	0.30088
-27.92	0.12553		-27.92	0.29779
-27.88	0.12922		-27.88	0.2928
-27.84	0.1217		-27.84	0.28502
-27.8	0.12872		-27.8	0.28265
-27.76	0.13009		-27.76	0.28818
-27.72	0.1291		-27.72	0.29436
-27.68	0.12727		-27.68	0.30514
-27.64	0.12752		-27.64	0.30892
-27.6	0.12905		-27.6	0.30913
-27.56	0.13414		-27.56	0.30613
-27.52	0.12693		-27.52	0.29365
-27.48	0.13378		-27.48	0.289
-27.44	0.12202		-27.44	0.28201
-27.4	0.13375		-27.4	0.28343
-27.36	0.13591		-27.36	0.2881
-27.32	0.13225		-27.32	0.29679
-27.28	0.11598		-27.28	0.31059
-27.24	0.13608		-27.24	0.31267
-27.2	0.13415		-27.2	0.30566
-27.16	0.12255		-27.16	0.30746
-27.12	0.13625		-27.12	0.29951
-27.08	0.12818		-27.08	0.30365
-27.04	0.12876		-27.04	0.3019
-27	0.12666		-27	0.30103
-26.96	0.12608		-26.96	0.30204
-26.92	0.1412		-26.92	0.30084
-26.88	0.13679		-26.88	0.29933
-26.84	0.12981		-26.84	0.29585
-26.8	0.13316		-26.8	0.28963
-26.76	0.12404		-26.76	0.29292
-26.72	0.12484		-26.72	0.28842
-26.68	0.12767		-26.68	0.29017
-26.64	0.14438		-26.64	0.29181
-26.6	0.13925		-26.6	0.29033
-26.56	0.14161		-26.56	0.29372
-26.52	0.12372		-26.52	0.28931
-26.48	0.13681		-26.48	0.29127
-26.44	0.12835		-26.44	0.29489
-26.4	0.1208		-26.4	0.29586
-26.36	0.13963		-26.36	0.29446
-26.32	0.13159		-26.32	0.29209
-26.28	0.13152		-26.28	0.29417
-26.24	0.14455		-26.24	0.29877
-26.2	0.14657		-26.2	0.30017
-26.16	0.13731		-26.16	0.30425
-26.12	0.12526		-26.12	0.29759
-26.08	0.13083		-26.08	0.29758
-26.04	0.126		-26.04	0.29347
-26	0.11739		-26	0.28516
-25.96	0.12279		-25.96	0.2877
-25.92	0.13736		-25.92	0.29051
-25.88	0.1284		-25.88	0.29959
-25.84	0.12661		-25.84	0.30469
-25.8	0.13321		-25.8	0.30988
-25.76	0.12917		-25.76	0.31254
-25.72	0.13316		-25.72	0.31056
-25.68	0.12645		-25.68	0.30111
-25.64	0.13428		-25.64	0.28913
-25.6	0.13668		-25.6	0.28021
-25.56	0.14003		-25.56	0.28401
-25.52	0.13445		-25.52	0.27805
-25.48	0.13256		-25.48	0.28179
-25.44	0.14287		-25.44	0.27966
-25.4	0.13511		-25.4	0.28638
-25.36	0.13104		-25.36	0.28858
-25.32	0.13099		-25.32	0.28857
-25.28	0.12534		-25.28	0.28788
-25.24	0.12797		-25.24	0.28848
-25.2	0.13263		-25.2	0.2864
-25.16	0.12376		-25.16	0.28312
-25.12	0.12971		-25.12	0.27701
-25.08	0.13605		-25.08	0.27873
-25.04	0.12924		-25.04	0.27699
-25	0.12995		-25	0.28453
-24.96	0.13097		-24.96	0.28823
-24.92	0.12698		-24.92	0.28628
-24.88	0.1386		-24.88	0.28837
-24.84	0.13559		-24.84	0.28855
-24.8	0.13947		-24.8	0.28555
-24.76	0.1297		-24.76	0.28906
-24.72	0.13107		-24.72	0.2948
-24.68	0.13672		-24.68	0.29994
-24.64	0.12904		-24.64	0.30487
-24.6	0.13378		-24.6	0.30654
-24.56	0.13193		-24.56	0.30722
-24.52	0.14452		-24.52	0.30488
-24.48	0.14011		-24.48	0.29961
-24.44	0.14312		-24.44	0.30336
-24.4	0.13613		-24.4	0.30306
-24.36	0.12952		-24.36	0.30648
-24.32	0.12295		-24.32	0.30213
-24.28	0.13581		-24.28	0.29775
-24.24	0.14262		-24.24	0.29025
-24.2	0.12898		-24.2	0.29415
-24.16	0.1241		-24.16	0.30077
-24.12	0.13212		-24.12	0.30655
-24.08	0.14431		-24.08	0.31082
-24.04	0.12664		-24.04	0.31136
-24	0.13135		-24	0.31738
-23.96	0.13421		-23.96	0.31934
-23.92	0.131		-23.92	0.31365
-23.88	0.12721		-23.88	0.3048
-23.84	0.13504		-23.84	0.29563
-23.8	0.12487		-23.8	0.29807
-23.76	0.12451		-23.76	0.30032
-23.72	0.14315		-23.72	0.30341
-23.68	0.14063		-23.68	0.30146
-23.64	0.13174		-23.64	0.29284
-23.6	0.1362		-23.6	0.30453
-23.56	0.13802		-23.56	0.30488
-23.52	0.13138		-23.52	0.307
-23.48	0.1282		-23.48	0.30327
-23.44	0.14749		-23.44	0.29869
-23.4	0.14133		-23.4	0.29437
-23.36	0.13504		-23.36	0.29915
-23.32	0.12284		-23.32	0.29545
-23.28	0.13018		-23.28	0.28791
-23.24	0.13273		-23.24	0.28657
-23.2	0.12408		-23.2	0.29196
-23.16	0.12471		-23.16	0.29009
-23.12	0.12555		-23.12	0.29303
-23.08	0.1391		-23.08	0.29151
-23.04	0.13211		-23.04	0.28749
-23	0.1407		-23	0.28648
-22.96	0.13028		-22.96	0.28668
-22.92	0.12606		-22.92	0.28887
-22.88	0.14249		-22.88	0.29616
-22.84	0.12354		-22.84	0.30521
-22.8	0.14		-22.8	0.31414
-22.76	0.13438		-22.76	0.31728
-22.72	0.1366		-22.72	0.31204
-22.68	0.12926		-22.68	0.30578
-22.64	0.12587		-22.64	0.29907
-22.6	0.13559		-22.6	0.2951
-22.56	0.1466		-22.56	0.29047
-22.52	0.1338		-22.52	0.29395
-22.48	0.13055		-22.48	0.29415
-22.44	0.14932		-22.44	0.29311
-22.4	0.13186		-22.4	0.29411
-22.36	0.12357		-22.36	0.29376
-22.32	0.13135		-22.32	0.28863
-22.28	0.13106		-22.28	0.29224
-22.24	0.12998		-22.24	0.29726
-22.2	0.12856		-22.2	0.30339
-22.16	0.14319		-22.16	0.30191
-22.12	0.14258		-22.12	0.30638
-22.08	0.14453		-22.08	0.30669
-22.04	0.13854		-22.04	0.30941
-22	0.13216		-22	0.3036
-21.96	0.12862		-21.96	0.30042
-21.92	0.14818		-21.92	0.2942
-21.88	0.13419		-21.88	0.29121
-21.84	0.14557		-21.84	0.29044
-21.8	0.13864		-21.8	0.28952
-21.76	0.14297		-21.76	0.27293
-21.72	0.12879		-21.72	0.28684
-21.68	0.13259		-21.68	0.29286
-21.64	0.13157		-21.64	0.30479
-21.6	0.13018		-21.6	0.30218
-21.56	0.1292		-21.56	0.30221
-21.52	0.13342		-21.52	0.30045
-21.48	0.1282		-21.48	0.30163
-21.44	0.13196		-21.44	0.30238
-21.4	0.12936		-21.4	0.2975
-21.36	0.13475		-21.36	0.28416
-21.32	0.13924		-21.32	0.29147
-21.28	0.14157		-21.28	0.28557
-21.24	0.12303		-21.24	0.28818
-21.2	0.13973		-21.2	0.27952
-21.16	0.14822		-21.16	0.27628
-21.12	0.12944		-21.12	0.27553
-21.08	0.1303		-21.08	0.2834
-21.04	0.13405		-21.04	0.28982
-21	0.13133		-21	0.2907
-20.96	0.13097		-20.96	0.28849
-20.92	0.15182		-20.92	0.29017
-20.88	0.13437		-20.88	0.29374
-20.84	0.13023		-20.84	0.30164
-20.8	0.13405		-20.8	0.30213
-20.76	0.12999		-20.76	0.3061
-20.72	0.13717		-20.72	0.3068
-20.68	0.1415		-20.68	0.30648
-20.64	0.125		-20.64	0.30552
-20.6	0.13642		-20.6	0.29546
-20.56	0.13119		-20.56	0.28467
-20.52	0.14568		-20.52	0.27838
-20.48	0.13657		-20.48	0.28414
-20.44	0.15561		-20.44	0.28854
-20.4	0.13375		-20.4	0.29163
-20.36	0.15156		-20.36	0.29917
-20.32	0.15078		-20.32	0.2982
-20.28	0.13932		-20.28	0.29616
-20.24	0.15351		-20.24	0.29501
-20.2	0.15209		-20.2	0.29072
-20.16	0.15387		-20.16	0.28673
-20.12	0.15193		-20.12	0.28617
-20.08	0.14903		-20.08	0.29081
-20.04	0.13999		-20.04	0.28713
-20	0.14994		-20	0.28659
-19.96	0.15975		-19.96	0.28583
-19.92	0.16187		-19.92	0.28006
-19.88	0.15013		-19.88	0.27745
-19.84	0.16119		-19.84	0.27746
-19.8	0.15888		-19.8	0.27517
-19.76	0.16557		-19.76	0.27467
-19.72	0.16652		-19.72	0.27667
-19.68	0.15291		-19.68	0.27547
-19.64	0.16813		-19.64	0.27191
-19.6	0.16516		-19.6	0.27228
-19.56	0.1683		-19.56	0.26996
-19.52	0.17455		-19.52	0.27313
-19.48	0.19992		-19.48	0.27597
-19.44	0.18499		-19.44	0.2803
-19.4	0.176		-19.4	0.27725
-19.36	0.18847		-19.36	0.28075
-19.32	0.1874		-19.32	0.2843
-19.28	0.20421		-19.28	0.28044
-19.24	0.19964		-19.24	0.27921
-19.2	0.213		-19.2	0.28136
-19.16	0.20894		-19.16	0.27994
-19.12	0.21915		-19.12	0.28127
-19.08	0.2549		-19.08	0.28205
-19.04	0.27264		-19.04	0.28177
-19	0.31903		-19	0.27713
-18.96	0.37487		-18.96	0.28173
-18.92	0.47029		-18.92	0.28369
-18.88	0.57851		-18.88	0.27965
-18.84	0.68616		-18.84	0.28523
-18.8	0.71877		-18.8	0.28823
-18.76	0.63974		-18.76	0.28713
-18.72	0.52487		-18.72	0.2884
-18.68	0.4309		-18.68	0.28936
-18.64	0.36508		-18.64	0.28505
-18.6	0.37018		-18.6	0.27369
-18.56	0.3815		-18.56	0.27788
-18.52	0.44482		-18.52	0.27627
-18.48	0.59642		-18.48	0.27378
-18.44	0.75717		-18.44	0.27646
-18.4	0.90754		-18.4	0.28085
-18.36	0.91181		-18.36	0.27726
-18.32	0.76153		-18.32	0.27776
-18.28	0.54083		-18.28	0.28127
-18.24	0.37383		-18.24	0.27847
-18.2	0.28874		-18.2	0.27473
-18.16	0.22818		-18.16	0.27871
-18.12	0.17862		-18.12	0.28353
-18.08	0.17883		-18.08	0.28713
-18.04	0.13722		-18.04	0.29167
-18	0.14612		-18	0.29213
-17.96	0.15069		-17.96	0.28867
-17.92	0.13125		-17.92	0.29326
-17.88	0.13578		-17.88	0.30052
-17.84	0.12498		-17.84	0.29858
-17.8	0.12763		-17.8	0.30336
-17.76	0.13098		-17.76	0.30353
-17.72	0.11906		-17.72	0.30463
-17.68	0.11599		-17.68	0.29707
-17.64	0.11707		-17.64	0.29219
-17.6	0.11829		-17.6	0.28705
-17.56	0.11249		-17.56	0.2825
-17.52	0.12168		-17.52	0.28155
-17.48	0.11072		-17.48	0.27489
-17.44	0.109		-17.44	0.27044
-17.4	0.10398		-17.4	0.27062
-17.36	0.11006		-17.36	0.27176
-17.32	0.10726		-17.32	0.27006
-17.28	0.10717		-17.28	0.27309
-17.24	0.11683		-17.24	0.27575
-17.2	0.11595		-17.2	0.27968
-17.16	0.10622		-17.16	0.28118
-17.12	0.11481		-17.12	0.28803
-17.08	0.10815		-17.08	0.28538
-17.04	0.10355		-17.04	0.29106
-17	0.10436		-17	0.29137
-16.96	0.09983		-16.96	0.29115
-16.92	0.10854		-16.92	0.2871
-16.88	0.11149		-16.88	0.28316
-16.84	0.11092		-16.84	0.27465
-16.8	0.1018		-16.8	0.27085
-16.76	0.10731		-16.76	0.27847
-16.72	0.10795		-16.72	0.28754
-16.68	0.09882		-16.68	0.29426
-16.64	0.1119		-16.64	0.30452
-16.6	0.09471		-16.6	0.30375
-16.56	0.10404		-16.56	0.2985
-16.52	0.10501		-16.52	0.29728
-16.48	0.10525		-16.48	0.29428
-16.44	0.10755		-16.44	0.28852
-16.4	0.10788		-16.4	0.28204
-16.36	0.09693		-16.36	0.2811
-16.32	0.10696		-16.32	0.28568
-16.28	0.11068		-16.28	0.29342
-16.24	0.10964		-16.24	0.29398
-16.2	0.08741		-16.2	0.29222
-16.16	0.10467		-16.16	0.29295
-16.12	0.10183		-16.12	0.29594
-16.08	0.11174		-16.08	0.30019
-16.04	0.10856		-16.04	0.29523
-16	0.10101		-16	0.289
-15.96	0.09529		-15.96	0.28818
-15.92	0.10309		-15.92	0.29633
-15.88	0.11031		-15.88	0.30121
-15.84	0.11099		-15.84	0.3006
-15.8	0.1064		-15.8	0.30199
-15.76	0.09812		-15.76	0.30295
-15.72	0.09821		-15.72	0.29777
-15.68	0.10288		-15.68	0.29625
-15.64	0.0949		-15.64	0.29302
-15.6	0.1007		-15.6	0.29203
-15.56	0.09799		-15.56	0.29461
-15.52	0.09779		-15.52	0.3002
-15.48	0.09342		-15.48	0.30552
-15.44	0.10562		-15.44	0.30627
-15.4	0.11213		-15.4	0.30957
-15.36	0.09294		-15.36	0.31131
-15.32	0.09852		-15.32	0.30582
-15.28	0.0934		-15.28	0.30681
-15.24	0.09407		-15.24	0.30754
-15.2	0.09678		-15.2	0.30988
-15.16	0.09752		-15.16	0.31039
-15.12	0.09488		-15.12	0.31189
-15.08	0.10031		-15.08	0.31793
-15.04	0.10318		-15.04	0.32519
-15	0.10598		-15	0.32875
-14.96	0.10266		-14.96	0.32926
-14.92	0.09916		-14.92	0.32915
-14.88	0.10073		-14.88	0.33114
-14.84	0.11007		-14.84	0.32967
-14.8	0.09462		-14.8	0.3316
-14.76	0.10087		-14.76	0.33565
-14.72	0.10406		-14.72	0.3393
-14.68	0.10424		-14.68	0.34288
-14.64	0.09795		-14.64	0.35593
-14.6	0.10399		-14.6	0.35111
-14.56	0.09995		-14.56	0.35106
-14.52	0.09664		-14.52	0.34931
-14.48	0.10844		-14.48	0.34422
-14.44	0.10097		-14.44	0.3459
-14.4	0.09762		-14.4	0.3467
-14.36	0.09967		-14.36	0.35799
-14.32	0.09804		-14.32	0.36102
-14.28	0.10234		-14.28	0.35946
-14.24	0.10047		-14.24	0.36638
-14.2	0.09843		-14.2	0.36099
-14.16	0.10613		-14.16	0.36435
-14.12	0.10175		-14.12	0.36714
-14.08	0.11016		-14.08	0.37045
-14.04	0.10655		-14.04	0.37519
-14	0.09137		-14	0.37888
-13.96	0.10028		-13.96	0.38422
-13.92	0.11089		-13.92	0.38554
-13.88	0.10397		-13.88	0.38664
-13.84	0.09303		-13.84	0.39158
-13.8	0.10354		-13.8	0.39026
-13.76	0.09224		-13.76	0.39454
-13.72	0.10254		-13.72	0.39385
-13.68	0.1027		-13.68	0.39721
-13.64	0.09816		-13.64	0.40338
-13.6	0.10651		-13.6	0.40665
-13.56	0.10413		-13.56	0.41053
-13.52	0.10772		-13.52	0.41861
-13.48	0.09964		-13.48	0.4208
-13.44	0.11153		-13.44	0.432
-13.4	0.10995		-13.4	0.43596
-13.36	0.10147		-13.36	0.43634
-13.32	0.10519		-13.32	0.42896
-13.28	0.10821		-13.28	0.42617
-13.24	0.10469		-13.24	0.41964
-13.2	0.10072		-13.2	0.41876
-13.16	0.10231		-13.16	0.42221
-13.12	0.10727		-13.12	0.42154
-13.08	0.10177		-13.08	0.41936
-13.04	0.10182		-13.04	0.43054
-13	0.10355		-13	0.43642
-12.96	0.10314		-12.96	0.43555
-12.92	0.103		-12.92	0.4336
-12.88	0.10036		-12.88	0.43151
-12.84	0.10306		-12.84	0.43232
-12.8	0.10477		-12.8	0.44566
-12.76	0.10988		-12.76	0.44757
-12.72	0.11209		-12.72	0.45226
-12.68	0.11751		-12.68	0.45568
-12.64	0.10418		-12.64	0.46409
-12.6	0.10966		-12.6	0.47276
-12.56	0.10548		-12.56	0.47225
-12.52	0.09852		-12.52	0.47217
-12.48	0.10961		-12.48	0.4745
-12.44	0.10788		-12.44	0.48036
-12.4	0.10989		-12.4	0.48079
-12.36	0.10994		-12.36	0.47892
-12.32	0.11127		-12.32	0.48148
-12.28	0.11576		-12.28	0.47987
-12.24	0.11674		-12.24	0.48246
-12.2	0.11031		-12.2	0.48756
-12.16	0.10399		-12.16	0.48292
-12.12	0.10584		-12.12	0.48667
-12.08	0.10297		-12.08	0.48446
-12.04	0.10755		-12.04	0.48406
-12	0.11505		-12	0.48795
-11.96	0.11181		-11.96	0.48627
-11.92	0.10845		-11.92	0.49443
-11.88	0.11095		-11.88	0.49208
-11.84	0.1123		-11.84	0.49084
-11.8	0.10408		-11.8	0.49842
-11.76	0.10005		-11.76	0.50415
-11.72	0.10765		-11.72	0.51859
-11.68	0.1065		-11.68	0.52407
-11.64	0.10992		-11.64	0.53493
-11.6	0.0997		-11.6	0.54441
-11.56	0.10631		-11.56	0.53957
-11.52	0.11579		-11.52	0.54488
-11.48	0.10944		-11.48	0.52895
-11.44	0.11337		-11.44	0.51627
-11.4	0.10306		-11.4	0.52082
-11.36	0.10724		-11.36	0.52178
-11.32	0.09795		-11.32	0.53122
-11.28	0.10734		-11.28	0.54028
-11.24	0.09603		-11.24	0.55307
-11.2	0.09814		-11.2	0.56505
-11.16	0.09979		-11.16	0.57747
-11.12	0.098		-11.12	0.58667
-11.08	0.09961		-11.08	0.59093
-11.04	0.09544		-11.04	0.57983
-11	0.09885		-11	0.58312
-10.96	0.10605		-10.96	0.57913
-10.92	0.09554		-10.92	0.57659
-10.88	0.10437		-10.88	0.57199
-10.84	0.09399		-10.84	0.57472
-10.8	0.10495		-10.8	0.57849
-10.76	0.10246		-10.76	0.58915
-10.72	0.09434		-10.72	0.59257
-10.68	0.09028		-10.68	0.60522
-10.64	0.09908		-10.64	0.60705
-10.6	0.10675		-10.6	0.61744
-10.56	0.09507		-10.56	0.61893
-10.52	0.1002		-10.52	0.60993
-10.48	0.08543		-10.48	0.61092
-10.44	0.0904		-10.44	0.61763
-10.4	0.09233		-10.4	0.62509
-10.36	0.09469		-10.36	0.63176
-10.32	0.08855		-10.32	0.63036
-10.28	0.09663		-10.28	0.64808
-10.24	0.09354		-10.24	0.6501
-10.2	0.09862		-10.2	0.64851
-10.16	0.08925		-10.16	0.6409
-10.12	0.09779		-10.12	0.63193
-10.08	0.10142		-10.08	0.63617
-10.04	0.08839		-10.04	0.64223
-10	0.09952		-10	0.6523
-9.96	0.0937		-9.96	0.65334
-9.92	0.09731		-9.92	0.64906
-9.88	0.0938		-9.88	0.64749
-9.84	0.09123		-9.84	0.63132
-9.8	0.08836		-9.8	0.63029
-9.76	0.0966		-9.76	0.6239
-9.72	0.08809		-9.72	0.62453
-9.68	0.09626		-9.68	0.62104
-9.64	0.09813		-9.64	0.61725
-9.6	0.08499		-9.6	0.62238
-9.56	0.10048		-9.56	0.62242
-9.52	0.09219		-9.52	0.61117
-9.48	0.09729		-9.48	0.60443
-9.44	0.09599		-9.44	0.59671
-9.4	0.08382		-9.4	0.59562
-9.36	0.09511		-9.36	0.58376
-9.32	0.0875		-9.32	0.58031
-9.28	0.09539		-9.28	0.57382
-9.24	0.1025		-9.24	0.56764
-9.2	0.08498		-9.2	0.56614
-9.16	0.09222		-9.16	0.56385
-9.12	0.08336		-9.12	0.55883
-9.08	0.0886		-9.08	0.55811
-9.04	0.09555		-9.04	0.55801
-9	0.09365		-9	0.55676
-8.96	0.09252		-8.96	0.55032
-8.92	0.08974		-8.92	0.54827
-8.88	0.10233		-8.88	0.54449
-8.84	0.09398		-8.84	0.537
-8.8	0.09261		-8.8	0.52581
-8.76	0.08487		-8.76	0.51865
-8.72	0.09586		-8.72	0.51817
-8.68	0.09831		-8.68	0.51463
-8.64	0.10424		-8.64	0.52004
-8.6	0.09891		-8.6	0.52409
-8.56	0.09334		-8.56	0.52583
-8.52	0.11294		-8.52	0.52461
-8.48	0.08623		-8.48	0.51836
-8.44	0.08885		-8.44	0.50767
-8.4	0.09757		-8.4	0.501
-8.36	0.10393		-8.36	0.49893
-8.32	0.09693		-8.32	0.4934
-8.28	0.09294		-8.28	0.48585
-8.24	0.10103		-8.24	0.48734
-8.2	0.09724		-8.2	0.48727
-8.16	0.10234		-8.16	0.48258
-8.12	0.09101		-8.12	0.48086
-8.08	0.10065		-8.08	0.47219
-8.04	0.09977		-8.04	0.45753
-8	0.08887		-8	0.45633
-7.96	0.10606		-7.96	0.45102
-7.92	0.10037		-7.92	0.4382
-7.88	0.1119		-7.88	0.43658
-7.84	0.10574		-7.84	0.43917
-7.8	0.10004		-7.8	0.44214
-7.76	0.10072		-7.76	0.44079
-7.72	0.10109		-7.72	0.43824
-7.68	0.10008		-7.68	0.42142
-7.64	0.10326		-7.64	0.41517
-7.6	0.1028		-7.6	0.41759
-7.56	0.09868		-7.56	0.41088
-7.52	0.10619		-7.52	0.40457
-7.48	0.09903		-7.48	0.40728
-7.44	0.09197		-7.44	0.41204
-7.4	0.10687		-7.4	0.41544
-7.36	0.10232		-7.36	0.41289
-7.32	0.10012		-7.32	0.40402
-7.28	0.09613		-7.28	0.39217
-7.24	0.09859		-7.24	0.40274
-7.2	0.1061		-7.2	0.4009
-7.16	0.10688		-7.16	0.39148
-7.12	0.10604		-7.12	0.38884
-7.08	0.10541		-7.08	0.38985
-7.04	0.093		-7.04	0.38823
-7	0.11363		-7	0.38016
-6.96	0.10585		-6.96	0.38002
-6.92	0.0956		-6.92	0.37092
-6.88	0.09895		-6.88	0.36843
-6.84	0.10134		-6.84	0.36944
-6.8	0.11325		-6.8	0.36359
-6.76	0.09778		-6.76	0.35837
-6.72	0.10502		-6.72	0.35361
-6.68	0.10661		-6.68	0.34962
-6.64	0.10563		-6.64	0.3427
-6.6	0.11087		-6.6	0.33308
-6.56	0.10688		-6.56	0.33342
-6.52	0.11589		-6.52	0.31997
-6.48	0.10948		-6.48	0.32294
-6.44	0.11308		-6.44	0.32
-6.4	0.10547		-6.4	0.31914
-6.36	0.12013		-6.36	0.31741
-6.32	0.11719		-6.32	0.31429
-6.28	0.12184		-6.28	0.31749
-6.24	0.12114		-6.24	0.31609
-6.2	0.12071		-6.2	0.31088
-6.16	0.11321		-6.16	0.30929
-6.12	0.12411		-6.12	0.30124
-6.08	0.12618		-6.08	0.3027
-6.04	0.12156		-6.04	0.29633
-6	0.11033		-6	0.28821
-5.96	0.12217		-5.96	0.28458
-5.92	0.1233		-5.92	0.28729
-5.88	0.1244		-5.88	0.28984
-5.84	0.12448		-5.84	0.29273
-5.8	0.12899		-5.8	0.29519
-5.76	0.15143		-5.76	0.29827
-5.72	0.12807		-5.72	0.2992
-5.68	0.13538		-5.68	0.29733
-5.64	0.12782		-5.64	0.28624
-5.6	0.14172		-5.6	0.2718
-5.56	0.12651		-5.56	0.26453
-5.52	0.1379		-5.52	0.26293
-5.48	0.1423		-5.48	0.25678
-5.44	0.12668		-5.44	0.25575
-5.4	0.14576		-5.4	0.25631
-5.36	0.13404		-5.36	0.25433
-5.32	0.14277		-5.32	0.25845
-5.28	0.14879		-5.28	0.25553
-5.24	0.13724		-5.24	0.24992
-5.2	0.15991		-5.2	0.24458
-5.16	0.14124		-5.16	0.24338
-5.12	0.14403		-5.12	0.24176
-5.08	0.15851		-5.08	0.23585
-5.04	0.15815		-5.04	0.23224
-5	0.15074		-5	0.22929
-4.96	0.15275		-4.96	0.22395
-4.92	0.14153		-4.92	0.22349
-4.88	0.15509		-4.88	0.21174
-4.84	0.14273		-4.84	0.21879
-4.8	0.15435		-4.8	0.22387
-4.76	0.16814		-4.76	0.22994
-4.72	0.16403		-4.72	0.22796
-4.68	0.17234		-4.68	0.22719
-4.64	0.17281		-4.64	0.22199
-4.6	0.15918		-4.6	0.21429
-4.56	0.17133		-4.56	0.20328
-4.52	0.16672		-4.52	0.18905
-4.48	0.17199		-4.48	0.17399
-4.44	0.16964		-4.44	0.17846
-4.4	0.16985		-4.4	0.17944
-4.36	0.18068		-4.36	0.17759
-4.32	0.17902		-4.32	0.17302
-4.28	0.1867		-4.28	0.17667
-4.24	0.18303		-4.24	0.17457
-4.2	0.18788		-4.2	0.17167
-4.16	0.18474		-4.16	0.16663
-4.12	0.19336		-4.12	0.16153
-4.08	0.18652		-4.08	0.1526
-4.04	0.19344		-4.04	0.14685
-4	0.20492		-4	0.13617
-3.96	0.20272		-3.96	0.12357
-3.92	0.20942		-3.92	0.11824
-3.88	0.21093		-3.88	0.11467
-3.84	0.1997		-3.84	0.11213
-3.8	0.20048		-3.8	0.10618
-3.76	0.20362		-3.76	0.10542
-3.72	0.21447		-3.72	0.10473
-3.68	0.21948		-3.68	0.10114
-3.64	0.22109		-3.64	0.102
-3.6	0.21916		-3.6	0.09858
-3.56	0.22008		-3.56	0.09515
-3.52	0.22482		-3.52	0.09471
-3.48	0.20886		-3.48	0.0921
-3.44	0.22863		-3.44	0.09029
-3.4	0.23007		-3.4	0.08522
-3.36	0.22029		-3.36	0.08603
-3.32	0.23179		-3.32	0.08497
-3.28	0.22609		-3.28	0.08377
-3.24	0.22735		-3.24	0.08463
-3.2	0.22469		-3.2	0.08098
-3.16	0.22404		-3.16	0.07881
-3.12	0.2334		-3.12	0.07762
-3.08	0.23658		-3.08	0.07603
-3.04	0.22841		-3.04	0.07317
-3	0.23271		-3	0.07356
-2.96	0.2369		-2.96	0.07472
-2.92	0.23287		-2.92	0.07324
-2.88	0.22807		-2.88	0.07087
-2.84	0.22782		-2.84	0.06823
-2.8	0.23747		-2.8	0.06427
-2.76	0.24066		-2.76	0.062
-2.72	0.23984		-2.72	0.06089
-2.68	0.25276		-2.68	0.05677
-2.64	0.23433		-2.64	0.05495
-2.6	0.2327		-2.6	0.05445
-2.56	0.22389		-2.56	0.05072
-2.52	0.23844		-2.52	0.04572
-2.48	0.22201		-2.48	0.04153
-2.44	0.22695		-2.44	0.03884
-2.4	0.22111		-2.4	0.03583
-2.36	0.22262		-2.36	0.03239
-2.32	0.22094		-2.32	0.03133
-2.28	0.22219		-2.28	0.03014
-2.24	0.21863		-2.24	0.03037
-2.2	0.21728		-2.2	0.02852
-2.16	0.22279		-2.16	0.0257
-2.12	0.23432		-2.12	0.02244
-2.08	0.21434		-2.08	0.02093
-2.04	0.21893		-2.04	0.01976
-2	0.22476		-2	0.01667
-1.96	0.22137		-1.96	0.01527
-1.92	0.2208		-1.92	0.01387
-1.88	0.21548		-1.88	0.01395
-1.84	0.2233		-1.84	0.01198
-1.8	0.23475		-1.8	0.01159
-1.76	0.22456		-1.76	0.00983
-1.72	0.21863		-1.72	0.00872
-1.68	0.22871		-1.68	0.01024
-1.64	0.23495		-1.64	0.01011
-1.6	0.23088		-1.6	0.00965
-1.56	0.23334		-1.56	0.01078
-1.52	0.21796		-1.52	0.01071
-1.48	0.22303		-1.48	0.01019
-1.44	0.24117		-1.44	0.01038
-1.4	0.23769		-1.4	0.01088
-1.36	0.24145		-1.36	0.01008
-1.32	0.26066		-1.32	0.00981
-1.28	0.27842		-1.28	0.0106
-1.24	0.27458		-1.24	0.00988
-1.2	0.29229		-1.2	0.00925
-1.16	0.29404		-1.16	0.00846
-1.12	0.28375		-1.12	0.00698
-1.08	0.30759		-1.08	0.006
-1.04	0.29705		-1.04	0.00512
-1	0.30294		-1	0.00696
-0.96	0.30113		-0.96	0.0077
-0.92	0.31989		-0.92	0.00868
-0.88	0.3376		-0.88	0.01059
-0.84	0.33349		-0.84	0.0119
-0.8	0.32443		-0.8	0.01274
-0.76	0.34768		-0.76	0.01267
-0.72	0.36573		-0.72	0.01194
-0.68	0.36035		-0.68	0.01078
-0.64	0.3774		-0.64	0.0081
-0.6	0.40691		-0.6	0.0082
-0.56	0.41046		-0.56	0.0065
-0.52	0.43356		-0.52	0.00584
-0.48	0.44425		-0.48	0.00691
-0.44	0.45532		-0.44	0.00722
-0.4	0.45033		-0.4	0.00775
-0.36	0.44098		-0.36	0.00828
-0.32	0.40957		-0.32	0.00816
-0.28	0.36855		-0.28	0.0074
-0.24	0.34123		-0.24	0.00708
-0.2	0.31795		-0.2	0.00731
-0.16	0.2785		-0.16	0.0067
-0.12	0.26051		-0.12	0.00614
-0.08	0.22205		-0.08	0.00645
-0.04	0.1891		-0.04	0.00667
0	0.09624		0	0.00706
0.04	0.02594		0.04	0.00704
0.08	0.00484		0.08	0.00646
0.12	0.00283		0.12	0.00633
0.16	0.00428		0.16	0.00757
0.2	0.0038		0.2	0.00809
0.24	0.00269		0.24	0.00785
0.28	0.00492		0.28	0.00667
0.32	0.00151		0.32	0.00651
0.36	0.0018		0.36	0.0059
0.4	0.00207		0.4	0.00505
0.44	0.00141		0.44	0.00418
0.48	0.000737688		0.48	0.00337
0.52	0.0014		0.52	0.0036
0.56	0.00115		0.56	0.00484
0.6	0.00162		0.6	0.00502
0.64	0.000554083		0.64	0.0055
0.68	0.000986691		0.68	0.00505
0.72	0.00077788		0.72	0.00536
0.76	0.000437711		0.76	0.00441
0.8	0.000503022		0.8	0.00451
0.84	0.00129		0.84	0.00518
0.88	0.00119		0.88	0.00598
0.92	0.00174		0.92	0.00647
0.96	0.000429115		0.96	0.00697
1	0.000845665		1	0.00781
1.04	0.000282352		1.04	0.00825
1.08	0.000609523		1.08	0.00778
1.12	0.00157		1.12	0.00598
1.16	0.000713436		1.16	0.00668
1.2	0.000985058		1.2	0.00733
1.24	0.000719282		1.24	0.00833
1.28	0.00138		1.28	0.00799
1.32	0.000867569		1.32	0.00695
1.36	0.000485166		1.36	0.00571
1.4	0.000625249		1.4	0.00568
1.44	0.00073991		1.44	0.00431
1.48	0.000685138		1.48	0.00267
1.52	0.0023		1.52	0.00108
1.56	0.000633083		1.56	0.00215
1.6	0.00105		1.6	0.00264
1.64	0.000300415		1.64	0.00319
1.68	0.000136767		1.68	0.00359
1.72	6.18421e-05		1.72	0.00377
1.76	0.000728002		1.76	0.0039
1.8	0.000518438		1.8	0.00445
1.84	0.000690952		1.84	0.00435
1.88	0.0023		1.88	0.00404
1.92	0.000638808		1.92	0.00333
1.96	0.000845856		1.96	0.0026
2	0.000556176		2	0.00269
2.04	0.00121		2.04	0.00233
2.08	0.000837419		2.08	0.00242
2.12	0.000293216		2.12	0.00185
2.16	0.000514379		2.16	0.00144
2.2	0.00076839		2.2	0.00229
2.24	0.000344288		2.24	0.00272
2.28	0.000824957		2.28	0.00296
2.32	0.000995987		2.32	0.00287
2.36	0.000980396		2.36	0.00239
2.4	0.00058208		2.4	0.00264
2.44	0.000933815		2.44	0.0026
2.48	0.000242275		2.48	0.00233
2.52	2.27017e-05		2.52	0.00145
2.56	0.00053974		2.56	0.00124
2.6	0.000752094		2.6	0.00218
2.64	0.000755703		2.64	0.00243
2.68	0.000366476		2.68	0.00227
2.72	0.000330769		2.72	0.00206
2.76	0.00282		2.76	0.00126
2.8	0.000978495		2.8	0.0017
2.84	0.000588704		2.84	0.0014
2.88	0.000452593		2.88	0.0016
2.92	0.000339148		2.92	0.00116
2.96	0.000247877		2.96	0.00228
3	0.00118		3	0.00273
3.04	0.000583176		3.04	0.00275
3.08	0.000296835		3.08	0.00393
3.12	0.00051543		3.12	0.00428
3.16	0.000215373		3.16	0.00453
3.2	0.000222803		3.2	0.00459
3.24	0.000833411		3.24	0.00398
3.28	0.000103334		3.28	0.00359
3.32	0.000183216		3.32	0.00255
3.36	0.00075748		3.36	0.00232
3.4	0.000439409		3.4	0.00122
3.44	0.000766314		3.44	0.000943395
3.48	0.000549865		3.48	0.00166
3.52	0.000597382		3.52	0.00124
3.56	0.00107		3.56	0.00164
3.6	0.000157674		3.6	0.00154
3.64	0.000396783		3.64	0.00145
3.68	2.32425e-05		3.68	0.00114
3.72	0.000196773		3.72	0.000872002
3.76	0.000149907		3.76	0.000621357
3.8	0.00047395		3.8	0.000530797
3.84	9.65153e-05		3.84	0.000405264
3.88	0.000553293		3.88	0.00023189
3.92	0.00134		3.92	0.000228222
3.96	0.000507211		3.96	0.00064519
4	0.000266236		4	0.00109
4.04	5.97644e-05		4.04	0.00124
4.08	4.82126e-05		4.08	0.00153
4.12	9.01524e-05		4.12	0.00161
4.16	0.000116964		4.16	0.00163
4.2	0.000188114		4.2	0.00132
4.24	0.000482235		4.24	0.000918034
4.28	0.000363163		4.28	0.000650101
4.32	3.07039e-05		4.32	0.000241363
4.36	0.000229698		4.36	0.000212959
4.4	0.000296418		4.4	0.000301643
[truncated: 3 more rows]

## Sheet: Fig.S8b
	CrSBr																CrSBr/WTe2
Photon energy	80 K	90 K	100 K	110 K	120 K	130 K	140 K	160 K	180 K	200 K	220 K	250 K	300 K	350 K		Photon energy	80 K	90 K	100 K	110 K	120 K	130 K	140 K	160 K	180 K	200 K	220 K	250 K	300 K	350 K
1.45876	0.000389206	0.00179	0.00412	0.00448	0.00284	0.00399	0.00132	0.00231	0.00396	0.00238	0.00384	0.00473	0.03146	0.04711		1.45876	-0.000408733	-0.00213	0.000932438	0.000455465	-0.000598848	-0.00172	0.00253	5.77982e-05	-0.00135	0.01062	0.01372	0.01599	0.03234	0.05439
1.45867	-0.000189325	0.00113	0.00401	0.00414	0.00276	0.00429	0.00182	0.00281	0.00375	0.00284	0.00441	0.0054	0.02904	0.04421		1.45867	-0.000484568	-0.00187	0.000876968	0.000501257	-0.000757774	-0.00187	0.00254	8.4774e-05	-0.00122	0.01052	0.0145	0.01635	0.03106	0.05283
1.45859	-6.82926e-05	0.00124	0.00433	0.00424	0.00245	0.00374	0.00132	0.00172	0.00337	0.00249	0.0042	0.00424	0.03133	0.05945		1.45859	-0.000414903	-0.00226	0.00107	0.000547005	-0.000622052	-0.00177	0.00246	1.75267e-05	-0.00156	0.01056	0.01376	0.01591	0.03171	0.05042
1.4585	-0.000297044	0.00157	0.00432	0.00443	0.00273	0.00405	0.0016	0.00202	0.00362	0.00214	0.00352	0.00539	0.03008	0.04957		1.4585	-0.000199784	-0.002	0.000962101	0.000437905	-0.000829686	-0.00156	0.00253	-4.94661e-05	-0.00137	0.01075	0.01409	0.01604	0.03267	0.05513
1.45841	-5.94209e-05	0.00146	0.004	0.0041	0.00264	0.00414	0.00153	0.00192	0.00332	0.00286	0.00418	0.00423	0.03237	0.04667		1.45841	-0.000494833	-0.00219	0.000857476	0.000432119	-0.000496875	-0.00172	0.00224	0.000166917	-0.00148	0.01066	0.01352	0.01606	0.03219	0.05442
1.45832	-0.000171581	0.00179	0.00421	0.00462	0.00249	0.00359	0.00139	0.00182	0.00339	0.00206	0.00465	0.00403	0.02641	0.04656		1.45832	-0.000353001	-0.00226	0.00105	0.000581241	-0.000999037	-0.00167	0.00246	-0.000230026	-0.00141	0.01099	0.0135	0.01689	0.03267	0.05404
1.45824	-5.05551e-05	0.00168	0.00399	0.00439	0.00262	0.004	0.00146	0.00152	0.00328	0.00216	0.00426	0.00499	0.0346	0.04505		1.45824	-0.000356885	-0.00188	0.000746226	0.000575451	-0.000813388	-0.00152	0.00227	8.1586e-05	-0.00111	0.01031	0.01383	0.01633	0.0325	0.05315
1.45815	-4.61245e-05	0.00146	0.0042	0.00438	0.00246	0.00388	0.00188	0.00242	0.00363	0.00279	0.00482	0.0046	0.03335	0.05192		1.45815	-0.000287914	-0.00175	0.00103	0.000724492	-0.000627824	-0.00157	0.00239	-0.000125575	-0.00156	0.01108	0.01362	0.01692	0.03282	0.05344
1.45806	-0.000158289	0.00168	0.00387	0.00362	0.00259	0.00376	0.00167	0.00222	0.00361	0.00271	0.00472	0.00479	0.03328	0.03924		1.45806	-0.000437084	-0.00188	0.000781835	0.000512093	-0.00073764	-0.00168	0.00215	-0.000143552	-0.00138	0.0112	0.01378	0.01589	0.03201	0.05492
1.45797	-0.000153861	0.00146	0.00387	0.00404	0.00222	0.00363	0.00181	0.00262	0.00331	0.00236	0.00422	0.00459	0.03085	0.04192		1.45797	-0.000294871	-0.00207	0.00102	0.00040293	-0.000749253	-0.00158	0.00217	-0.000303321	-0.00137	0.01103	0.01447	0.0166	0.03105	0.0542
1.45789	-0.000149435	0.00146	0.00419	0.00402	0.00249	0.00405	0.00138	0.00232	0.00366	0.00281	0.00373	0.00583	0.02724	0.03482		1.45789	-0.000589052	-0.0022	0.00121	0.000706639	-0.00056417	-0.00164	0.00224	-8.49289e-05	-0.00142	0.01121	0.01417	0.0173	0.0333	0.05552
1.4578	-2.84165e-05	0.00146	0.00407	0.00422	0.00233	0.00371	0.00152	0.00232	0.00409	0.00255	0.00477	0.00505	0.03071	0.04308		1.4578	-0.000154962	-0.00226	0.000713908	0.00054579	-0.00102	-0.00134	0.00242	8.6064e-05	-0.00141	0.0114	0.01441	0.01639	0.03282	0.05292
1.45771	-0.000257181	0.00157	0.00418	0.0041	0.00232	0.0038	0.0018	0.00212	0.00371	0.00264	0.00457	0.00514	0.033	0.02901		1.45771	6.09507e-05	-0.00195	0.00056078	0.000488077	-0.000784054	-0.00124	0.00182	-2.68056e-05	-0.00123	0.01086	0.01447	0.01756	0.03267	0.05337
1.45762	9.70224e-05	0.00156	0.00385	0.0043	0.00245	0.00411	0.00138	0.00242	0.00368	0.00301	0.00465	0.00465	0.0341	0.04564		1.45762	-0.000452093	-0.00227	0.000800166	0.00043062	-0.000943126	-0.0014	0.00199	-0.000186853	-0.00133	0.01112	0.01461	0.0163	0.02993	0.05348
1.45754	0.000218037	0.00189	0.00428	0.00386	0.00237	0.0042	0.00166	0.00212	0.00348	0.00256	0.00454	0.00503	0.03167	0.03855		1.45754	-0.000747011	-0.00208	0.000695859	0.00047658	-0.000757953	-0.00136	0.00191	-0.000393947	-0.00126	0.01131	0.01476	0.01688	0.03331	0.0546
1.45745	-0.000243936	0.00167	0.00384	0.00406	0.00243	0.00397	0.00173	0.00272	0.00355	0.00283	0.00433	0.00521	0.02452	0.05099		1.45745	-0.000313483	-0.00195	0.000493019	0.000316349	-0.000720382	-0.00127	0.00229	-0.000175183	-0.00108	0.01156	0.01473	0.01597	0.03137	0.05402
1.45736	-0.000356113	0.00156	0.00394	0.00415	0.00249	0.00374	0.00158	0.00252	0.00399	0.00266	0.00499	0.00501	0.03152	0.0425		1.45736	-0.000681617	-0.00189	0.000633618	0.000414353	-0.00103	-0.00128	0.0021	-0.000239985	-0.00119	0.01124	0.01505	0.01655	0.03216	0.05532
1.45727	-0.000118509	0.00156	0.00383	0.00414	0.00226	0.00373	0.00165	0.00202	0.00378	0.00284	0.00498	0.00451	0.03381	0.04796		1.45727	-0.000393938	-0.0024	0.00102	0.000409099	-0.000940435	-0.00108	0.00207	-0.000115488	-0.00106	0.01157	0.01493	0.01668	0.03248	0.05356
1.45718	-0.000230689	0.00156	0.00437	0.00391	0.00231	0.00382	0.00158	0.00202	0.00358	0.00231	0.00496	0.0046	0.03845	0.04505		1.45718	-0.000543291	-0.00176	0.00071765	0.000403655	-0.00105	-0.000784324	0.00178	-0.000321935	-0.00117	0.01211	0.01444	0.01703	0.03263	0.05248
1.4571	6.91177e-06	0.00156	0.00415	0.00454	0.0023	0.00391	0.00151	0.00212	0.00328	0.00276	0.00475	0.00642	0.03366	0.03795		1.4571	-0.00040131	-0.00195	0.000612593	0.0003979	-0.00101	-0.00111	0.002	-5.53844e-05	-0.00105	0.01143	0.0153	0.01761	0.03213	0.05363
1.45701	-0.000221865	0.00145	0.00393	0.0041	0.0025	0.004	0.00158	0.00262	0.00399	0.0033	0.00474	0.00486	0.0324	0.03922		1.45701	-0.000477675	-0.0024	0.000850952	0.000391799	-0.000926759	-0.000963917	0.00182	-0.000214335	-0.000982579	0.01182	0.0149	0.01681	0.03277	0.05255
1.45692	-0.000217455	0.00123	0.00403	0.00398	0.00242	0.00366	0.00186	0.00242	0.0037	0.00285	0.00395	0.00562	0.0335	0.0405		1.45692	-0.000335184	-0.00221	0.000697645	0.000592043	-0.000840104	-0.000977248	0.00199	-8.94852e-05	-0.000859736	0.01143	0.01558	0.01659	0.03132	0.05506
1.45684	-9.64531e-05	0.00113	0.00403	0.00428	0.00219	0.00365	0.002	0.00192	0.00395	0.00321	0.00412	0.00551	0.02753	0.04456		1.45684	-0.000483667	-0.00208	0.000838824	0.000585399	-0.00085149	-0.00115	0.0016	-0.000153643	-0.000852141	0.0119	0.01464	0.01752	0.03292	0.05534
1.45675	0.000141142	0.00145	0.00424	0.00395	0.00225	0.00385	0.00157	0.00262	0.00356	0.00285	0.0042	0.00434	0.03217	0.04305		1.45675	-0.000267537	-0.00215	0.000685853	0.000424091	-0.00101	-0.00111	0.00209	-0.000359688	-0.00119	0.01143	0.01496	0.01684	0.0326	0.05082
1.45666	-0.000204235	0.00112	0.00391	0.00405	0.00238	0.00405	0.00185	0.00202	0.00336	0.00312	0.00428	0.00568	0.02383	0.04432		1.45666	-0.000634915	-0.00202	0.000778121	0.000366431	-0.00102	-0.000865883	0.0019	-0.000328789	-0.0013	0.01161	0.01538	0.01719	0.03373	0.05282
1.45657	-0.000199837	0.00145	0.00391	0.00382	0.00265	0.00371	0.00185	0.00201	0.00389	0.00294	0.00475	0.00499	0.02847	0.04699		1.45657	-0.000710986	-0.00228	0.000821108	0.00056723	-0.00103	-0.000727287	0.00166	-0.000155622	-0.00118	0.01135	0.01633	0.01686	0.03389	0.05293
1.45649	-0.000312024	0.00145	0.00422	0.00402	0.00264	0.00359	0.00164	0.00211	0.00368	0.00294	0.00531	0.00488	0.03429	0.05105		1.45649	-0.000568441	-0.00209	0.00066737	0.000510434	-0.00109	-0.000641114	0.00153	-0.000312813	-0.00105	0.01146	0.01512	0.01686	0.03291	0.05357
1.4564	-0.000191035	0.00178	0.004	0.0039	0.00212	0.00389	0.00164	0.00241	0.00311	0.00294	0.00471	0.00515	0.02595	0.04674		1.4564	1.17555e-05	-0.0024	0.000660911	0.000195391	-0.00105	-0.000710329	0.00165	-0.000469766	-0.000875375	0.01179	0.01544	0.01721	0.03273	0.05301
1.45631	0.00027974	0.00134	0.00411	0.00357	0.00225	0.00356	0.00157	0.00271	0.00364	0.00321	0.0045	0.00571	0.02823	0.04521		1.45631	-0.000356793	-0.00202	0.000900255	0.000448515	-0.000919083	-0.000728677	0.00147	-0.000295393	-0.00133	0.01218	0.01576	0.0164	0.0324	0.05312
1.45622	-6.56443e-05	0.00156	0.00389	0.00408	0.00224	0.00429	0.00149	0.0024	0.00371	0.00303	0.00516	0.00628	0.03169	0.04788		1.45622	-0.00065226	-0.00228	0.000697642	0.000391342	-0.000980534	-0.000541542	0.00144	-0.000405075	-0.00138	0.01178	0.0159	0.01709	0.03254	0.05288
1.45614	0.000405128	0.00167	0.0041	0.00418	0.00244	0.00374	0.0017	0.0023	0.0035	0.00267	0.00417	0.00616	0.03043	0.04775		1.45614	-0.000801712	-0.00228	0.000691899	0.000437345	-0.00114	-0.000664053	0.00146	-0.000609764	-0.000742045	0.01167	0.01621	0.0172	0.03446	0.05487
1.45605	0.000176334	0.00156	0.00377	0.00416	0.00236	0.00351	0.0017	0.0025	0.0033	0.00312	0.00492	0.00605	0.02917	0.03785		1.45605	-0.000586319	-0.00209	0.000390894	0.000379824	-0.000955959	-0.000529586	0.00169	-0.000199225	-0.00108	0.01242	0.01598	0.01674	0.03332	0.05256
1.45596	-5.2461e-05	0.00101	0.00377	0.00362	0.00242	0.00371	0.0017	0.0024	0.00374	0.00303	0.005	0.00565	0.03027	0.0447		1.45596	-0.000297983	-0.00215	0.00063137	0.00037414	-0.00107	-0.000447266	0.0016	-0.000404444	-0.000843717	0.0123	0.01648	0.0172	0.03234	0.05317
1.45588	6.85243e-05	0.00156	0.00409	0.0036	0.0019	0.00348	0.00191	0.00259	0.00317	0.00338	0.00421	0.00515	0.03373	0.04457		1.45588	-0.000593435	-0.00203	0.000921117	0.000317002	-0.000979192	-0.000726192	0.00163	-0.000278434	-0.000548697	0.01219	0.01597	0.01755	0.03281	0.05327
1.45579	7.29141e-05	0.00134	0.00376	0.00412	0.00188	0.00368	0.0017	0.00209	0.00314	0.00284	0.00486	0.00484	0.02774	0.04026		1.45579	-0.000670037	-0.00228	0.000520236	0.0003637	-0.00114	-0.000748177	0.0016	-0.000577651	-0.000829709	0.01251	0.01566	0.01756	0.03295	0.05337
1.4557	-3.92916e-05	0.0021	0.00408	0.00368	0.00216	0.00345	0.00191	0.00209	0.00321	0.00257	0.00494	0.00443	0.0371	0.04152		1.4557	-0.000381926	-0.00197	0.000562789	0.000566169	-0.00135	-0.000667771	0.00126	-0.000639802	-0.000938675	0.0121	0.01534	0.01757	0.03164	0.05315
1.45561	-3.4905e-05	0.00155	0.00397	0.00367	0.00229	0.00375	0.00162	0.00278	0.00301	0.00329	0.00405	0.00692	0.03111	0.0386		1.45561	-0.000312763	-0.00197	0.000753145	0.000301962	-0.000962735	-0.000330521	0.00154	-0.000559462	-0.000702686	0.01148	0.01656	0.0171	0.03114	0.05447
1.45553	8.60742e-05	0.00166	0.00407	0.00429	0.00199	0.00363	0.00155	0.00218	0.00345	0.00364	0.00518	0.00536	0.03103	0.04126		1.45553	-0.000389529	-0.00222	0.000598728	0.000504184	-0.000973953	-0.000560347	0.00146	-0.000383855	-0.00116	0.0126	0.01588	0.0171	0.03273	0.05271
1.45544	-0.000142747	0.00177	0.00385	0.00343	0.00226	0.00351	0.00183	0.00228	0.00352	0.00265	0.00545	0.00562	0.03094	0.04392		1.45544	-0.000685077	-0.0021	0.000493917	0.000550282	-0.00113	-0.0004298	0.00142	-0.000586306	-0.00104	0.01205	0.01628	0.01757	0.03384	0.05437
1.45535	9.48234e-05	0.00155	0.00428	0.00352	0.00225	0.00349	0.00197	0.00257	0.00331	0.00319	0.00504	0.00512	0.0344	0.04099		1.45535	-0.000397042	-0.00216	0.000833262	0.000492209	-0.00119	-0.000454654	0.0014	-0.000504854	-0.00127	0.01244	0.0166	0.01675	0.03333	0.05257
1.45526	0.000215798	0.00155	0.00384	0.00415	0.00209	0.00369	0.00162	0.00257	0.00338	0.00336	0.00434	0.00654	0.03549	0.03807		1.45526	-0.000692028	-0.00223	0.000679529	0.00053789	-0.000959185	-6.79741e-05	0.00137	-0.000518244	-0.000860795	0.01232	0.01609	0.01722	0.03299	0.05592
1.45518	-0.000129605	0.00133	0.00394	0.00371	0.00208	0.00335	0.00147	0.00237	0.00336	0.00327	0.00538	0.00566	0.0354	0.03514		1.45518	-0.000549158	-0.00204	0.000574842	0.000324432	-0.00136	-0.00024788	0.00123	-0.000579155	-0.000856815	0.01235	0.0165	0.01745	0.03379	0.05255
1.45509	0.000224554	0.00155	0.00383	0.00401	0.0025	0.00377	0.0019	0.00246	0.00297	0.00371	0.00401	0.00592	0.03296	0.04478		1.45509	-0.0007709	-0.00197	0.000568612	0.000370801	-0.00103	-0.000273755	0.00126	-0.000450542	-0.000851993	0.01238	0.01644	0.01734	0.03378	0.05333
1.455	0.000345524	0.00177	0.00394	0.00357	0.00205	0.00311	0.00168	0.00256	0.00322	0.00326	0.00447	0.00571	0.03523	0.04604		1.455	-0.000846834	-0.00197	0.000463315	0.000365632	-0.00104	-0.000248692	0.00113	-0.000511105	-0.00090412	0.01197	0.01694	0.01804	0.03409	0.05256
1.45492	-0.000233072	0.00144	0.0035	0.00377	0.00204	0.00341	0.00154	0.00216	0.00284	0.00316	0.00493	0.00588	0.03396	0.03892		1.45492	-0.000338599	-0.00216	0.000605054	0.000568459	-0.00105	-0.00022438	0.0012	-0.000428928	-0.000610557	0.01294	0.01698	0.01757	0.03294	0.05336
1.45483	-0.000112106	0.00144	0.00414	0.00397	0.0021	0.0034	0.00175	0.00255	0.00309	0.00351	0.00548	0.00537	0.02679	0.04576		1.45483	-0.000561223	-0.00185	0.00069752	0.00040736	-0.00111	-0.000304105	0.00133	-0.000393452	-0.000778157	0.01311	0.01666	0.01757	0.03244	0.0552
1.45474	0.000125453	0.00155	0.00371	0.00364	0.00223	0.0036	0.00182	0.00225	0.0027	0.00369	0.00526	0.00554	0.03142	0.04563		1.45474	-0.000272981	-0.00223	0.000493548	0.000453857	-0.00112	-0.000126847	0.00104	-0.000357479	-0.00065834	0.01278	0.0167	0.01791	0.03386	0.05187
1.45465	0.000363011	0.00188	0.0037	0.00384	0.00229	0.00315	0.00168	0.00274	0.00314	0.00323	0.00437	0.00638	0.03841	0.04549		1.45465	-0.000496467	-0.00223	0.000734704	0.000239969	-0.00128	-0.000362913	0.00117	-0.000559061	-0.00076981	0.0128	0.01737	0.01721	0.03431	0.05199
1.45457	1.75967e-05	0.00133	0.00391	0.00382	0.00213	0.00303	0.00174	0.00214	0.00367	0.00314	0.00521	0.0053	0.03006	0.04814		1.45457	-0.000792851	-0.00204	0.000728638	7.80147e-05	-0.0012	-0.000135715	0.00135	-0.000428434	-0.000766323	0.01305	0.01659	0.01685	0.03299	0.05452
1.45448	2.1963e-05	0.00155	0.00369	0.0036	0.00226	0.00323	0.00174	0.00263	0.00346	0.00385	0.0049	0.00556	0.03351	0.04102		1.45448	-0.000724143	-0.00217	0.000425511	7.22363e-05	-0.00121	-6.35962e-05	0.00101	-0.000535994	-0.000935742	0.01249	0.01707	0.01754	0.0336	0.05358
1.45439	0.000142922	0.00155	0.00444	0.00348	0.00196	0.003	0.00167	0.00233	0.00362	0.00259	0.00507	0.00688	0.0287	0.04787		1.45439	-0.000582149	-0.0023	0.000419325	0.000483031	-0.00117	0.000162801	0.00113	-0.000738917	-0.00070089	0.01251	0.01783	0.01859	0.03341	0.0547
1.45431	-0.000319091	0.00111	0.00358	0.004	0.00216	0.00331	0.0016	0.00232	0.00314	0.00347	0.00485	0.00493	0.03097	0.04633		1.45431	-0.000293703	-0.00224	0.000611405	0.000321423	-0.00123	0.000131827	0.000899552	-0.000656497	-0.0011	0.01304	0.01677	0.01731	0.03323	0.05393
1.45422	-0.000431324	0.00155	0.004	0.00345	0.00207	0.00329	0.00188	0.00231	0.0034	0.00364	0.00482	0.00577	0.02733	0.0406		1.45422	-0.000588229	-0.00211	0.000655001	0.000368075	-0.00149	-5.37958e-05	0.000924404	-0.000573632	-0.000806778	0.01335	0.01699	0.01777	0.03095	0.05178
1.45413	-7.71819e-05	0.00144	0.00411	0.00386	0.00206	0.00306	0.00159	0.00251	0.00319	0.00301	0.0047	0.00526	0.02724	0.05023		1.45413	-0.000444835	-0.00179	0.000500207	0.000310514	-0.00145	1.77247e-05	0.000742018	-0.000680205	-0.000628741	0.01294	0.01702	0.01823	0.03416	0.05188
1.45405	4.37703e-05	0.00154	0.00356	0.00364	0.00241	0.00337	0.0018	0.0021	0.00289	0.00345	0.00515	0.00706	0.03777	0.0473		1.45405	-0.000739761	-0.00217	0.000692559	0.000200794	-0.00112	8.86909e-05	0.00123	-0.000358148	-0.000682992	0.01354	0.01679	0.01764	0.03383	0.05267
1.45396	0.000514503	0.00111	0.00388	0.00426	0.00225	0.00324	0.00152	0.0025	0.00306	0.00308	0.00484	0.0053	0.03531	0.03878		1.45396	-0.000596753	-0.00205	0.000636553	0.000143208	-0.00118	-0.000408626	0.000792191	-0.000320956	-0.000622713	0.01284	0.01682	0.01774	0.03397	0.05639
1.45387	5.24821e-05	0.00176	0.00399	0.0034	0.00209	0.00301	0.00159	0.00249	0.00303	0.00352	0.00481	0.0071	0.03522	0.02747		1.45387	-0.00074634	-0.00211	0.000630343	0.000242201	-0.00129	0.000331633	0.00108	-0.000569595	-0.000679033	0.01308	0.01749	0.01832	0.0341	0.0544
1.45378	0.00017343	0.00154	0.00398	0.00359	0.00193	0.00332	0.0018	0.00239	0.00292	0.00351	0.00507	0.00621	0.03277	0.04687		1.45378	-0.000822963	-0.0023	0.000673532	0.00013239	-0.0013	-6.38892e-05	0.000842162	-0.000532873	-0.000504166	0.01353	0.01752	0.01877	0.03472	0.05224
1.4537	-5.54065e-05	0.00143	0.00409	0.00358	0.00214	0.0032	0.00173	0.00268	0.00317	0.00323	0.00456	0.00608	0.02323	0.04673		1.4537	-0.000607034	-0.00218	0.000369239	0.000440341	-0.00151	5.6279e-05	0.000711566	-0.000972898	-0.000618124	0.01311	0.01691	0.01818	0.03324	0.05059
1.45361	6.55377e-05	0.00132	0.00354	0.00304	0.00191	0.00297	0.00158	0.00257	0.00343	0.00358	0.00511	0.00624	0.03022	0.03542		1.45361	-0.000536872	-0.00231	0.000611561	0.000225623	-0.00142	7.30723e-05	0.000997154	-0.00065041	-0.000673517	0.01372	0.01757	0.01748	0.03273	0.05259
1.45352	0.000536262	0.00143	0.00354	0.00313	0.00189	0.00359	0.00158	0.00237	0.00276	0.00402	0.00508	0.0066	0.03484	0.04923		1.45352	-0.000539367	-0.00224	0.000605487	0.000481384	-0.00113	0.000244768	0.00108	-0.000613522	-0.000554636	0.01301	0.01687	0.01817	0.03498	0.05459
1.45344	0.000190827	0.00165	0.00386	0.00354	0.00195	0.00326	0.00179	0.00246	0.00329	0.00365	0.00457	0.00589	0.0312	0.05886		1.45344	-0.000761396	-0.00211	0.000549534	0.000423324	-0.00134	0.000106135	0.000738061	-0.000671569	-0.000667272	0.01332	0.01663	0.01827	0.03481	0.05296
1.45335	0.000778143	0.000995216	0.00396	0.00321	0.00165	0.00271	0.00179	0.00225	0.00272	0.00364	0.00512	0.00673	0.03701	0.04754		1.45335	-0.000763968	-0.00231	0.000692406	0.000208585	-0.00126	0.000329	0.000608426	-0.000920167	-0.000548649	0.01384	0.01766	0.01792	0.03382	0.05514
1.45326	0.000432704	0.0011	0.00374	0.00351	0.00221	0.00333	0.002	0.00235	0.00352	0.00363	0.00519	0.00679	0.02629	0.0446		1.45326	-0.00032688	-0.00211	0.000238127	9.84578e-05	-0.00112	0.000188717	0.000686913	-0.00045301	-0.000488795	0.01306	0.0175	0.01756	0.03428	0.05247
1.45318	0.000320453	0.00187	0.00438	0.0035	0.00162	0.0031	0.00164	0.00234	0.00277	0.00353	0.00516	0.00647	0.03091	0.04725		1.45318	-0.000623807	-0.00211	0.00058027	0.000249999	-0.00138	-4.38912e-06	0.000765075	-0.000510499	-0.000487675	0.01366	0.01744	0.01813	0.03458	0.05499
1.45309	0.000208199	0.00165	0.00427	0.00348	0.00219	0.00309	0.00171	0.00243	0.00339	0.00342	0.00522	0.00615	0.03435	0.05548		1.45309	-0.000627745	-0.00231	0.000375149	8.73182e-05	-0.00159	8.91116e-06	0.00068661	-0.000806639	-0.000428828	0.01273	0.01765	0.01894	0.03373	0.05368
1.453	0.000329132	0.00186	0.00383	0.00336	0.0021	0.00307	0.00178	0.00292	0.00327	0.00368	0.0051	0.0064	0.03071	0.03578		1.453	-0.000925022	-0.00205	0.000419225	0.000395817	-0.0013	0.000177043	0.00055614	-0.000672751	-0.00101	0.01326	0.01758	0.01834	0.03466	0.05444
1.45292	0.000799845	0.00154	0.00394	0.00356	0.00194	0.00316	0.00136	0.00202	0.00307	0.00322	0.00564	0.00676	0.03533	0.0482		1.45292	-0.000562058	-0.00212	0.000513233	0.000232893	-0.00136	8.61212e-05	0.000895051	-0.000920998	-0.000774748	0.01349	0.01816	0.01786	0.03317	0.05398
1.45283	0.000337805	0.00143	0.00393	0.00387	0.00207	0.00293	0.00164	0.00241	0.00277	0.00366	0.00446	0.0074	0.03405	0.03269		1.45283	-0.000638539	-0.00193	0.000507181	0.000332134	-0.00132	0.000409385	0.000557098	-0.000834534	-0.000599314	0.01344	0.01773	0.01808	0.03476	0.05354
1.45274	0.000575327	0.00132	0.00404	0.00322	0.00191	0.00303	0.00178	0.0029	0.00302	0.00382	0.00452	0.00534	0.03395	0.04511		1.45274	-0.000494478	-0.00218	0.000450765	0.000117205	-0.00143	0.000266565	0.000740921	-0.000652265	-0.000772408	0.0133	0.01793	0.01748	0.03458	0.05328
1.45266	0.000113283	0.00132	0.00414	0.00363	0.00204	0.00355	0.00199	0.00239	0.00328	0.00291	0.00516	0.00665	0.03739	0.04496		1.45266	-0.000423513	-0.00193	0.000493948	0.000112143	-0.00155	0.000175085	0.000559894	-0.000613712	-0.000422833	0.01332	0.01841	0.01805	0.03261	0.05478
1.45257	-0.000115574	0.00164	0.0037	0.0034	0.00196	0.00289	0.0017	0.00219	0.00307	0.00272	0.00465	0.00642	0.03257	0.0476		1.45257	-0.00049966	-0.00205	0.000487202	0.000369682	-0.00151	0.000342315	0.000587512	-0.000622712	-0.000421858	0.01362	0.01798	0.01781	0.03405	0.05299
1.45248	-0.000344433	0.00164	0.00391	0.00339	0.00173	0.00309	0.00205	0.00258	0.00296	0.0036	0.00491	0.00697	0.03247	0.04744		1.45248	-0.000870365	-0.00212	0.000630399	0.00010158	-0.00162	0.000145611	0.000405971	-0.000679768	-0.000711672	0.01327	0.018	0.01861	0.03499	0.05379
1.4524	0.00012627	0.00153	0.00369	0.00306	0.00179	0.0035	0.00198	0.00267	0.00303	0.00332	0.00487	0.00597	0.03827	0.0431		1.4524	-0.000726853	-0.00225	0.000274383	0.000253414	-0.00153	0.000259605	0.000537711	-0.000640556	-0.000536268	0.01328	0.01811	0.01824	0.03431	0.05248
1.45231	0.000363784	0.00131	0.00391	0.00347	0.00192	0.00338	0.0017	0.00266	0.00282	0.0033	0.00455	0.0067	0.02047	0.03876		1.45231	-0.000803969	-0.00251	0.000367727	0.000194721	-0.00179	0.000269326	0.000565008	-0.000696843	-0.000884894	0.01308	0.01841	0.01823	0.03379	0.05272
1.45222	0.000251514	0.00164	0.00369	0.00303	0.00169	0.00315	0.00184	0.00225	0.00243	0.00311	0.00577	0.0058	0.03098	0.02884		1.45222	-0.00051325	-0.00206	0.00056086	0.000188598	-0.00165	0.000226852	0.000540346	-0.000705063	-0.000360471	0.01294	0.01833	0.01833	0.03391	0.05382
1.45214	0.000489019	0.00131	0.00401	0.00344	0.00182	0.00281	0.0019	0.00204	0.00305	0.00354	0.00468	0.00557	0.03796	0.04823		1.45214	-0.000516393	-0.00206	0.000454243	0.000287763	-0.00146	0.000495748	0.00056829	-0.000713343	-0.000360673	0.01383	0.01872	0.0189	0.03551	0.05372
1.45205	0.000143558	0.00153	0.004	0.00374	0.00166	0.00312	0.00162	0.00233	0.00239	0.00362	0.00484	0.00649	0.03196	0.0397		1.45205	-0.000813779	-0.00219	0.000397655	0.000281935	-0.00138	8.9092e-05	7.34964e-05	-0.00091366	-0.000535927	0.0134	0.0181	0.01854	0.03304	0.05259
1.45196	0.000147877	0.00153	0.00367	0.00331	0.00172	0.00278	0.00148	0.00252	0.00264	0.0036	0.00451	0.0078	0.02831	0.05071		1.45196	-0.000743274	-0.00219	0.000441219	0.000118327	-0.00159	0.000513391	0.000415612	-0.000634067	-0.000594998	0.01371	0.01839	0.01841	0.03496	0.05459
1.45188	0.000152194	0.00175	0.00345	0.00308	0.00185	0.00287	0.0014	0.00222	0.00289	0.00305	0.00477	0.0069	0.02585	0.04776		1.45188	-0.000599075	-0.00225	0.000635183	0.00037521	-0.00145	0.0004176	0.000287018	-0.000977946	-7.07352e-05	0.01357	0.01868	0.01898	0.03476	0.05363
1.45179	3.9916e-05	0.00131	0.00366	0.00328	0.00176	0.00275	0.00161	0.00261	0.00296	0.00375	0.00541	0.00618	0.03282	0.03365		1.45179	-0.00104	-0.00206	0.000479666	5.36231e-05	-0.00146	6.12386e-05	0.000577425	-0.000889259	-0.000829353	0.01351	0.01843	0.01802	0.0331	0.05248
1.4517	4.42301e-05	0.00185	0.00334	0.00326	0.00153	0.00273	0.00182	0.0022	0.00257	0.00355	0.0047	0.00682	0.02918	0.04745		1.4517	-0.000826193	-0.00193	0.000374206	-4.98042e-06	-0.00167	0.000432917	0.000449182	-0.00060765	-0.000538147	0.01374	0.01827	0.01858	0.03552	0.05287
1.45161	4.85425e-05	0.00153	0.00355	0.00346	0.00195	0.00315	0.00196	0.00259	0.00274	0.00389	0.00505	0.00639	0.03615	0.04729		1.45161	-0.000755404	-0.00219	0.000469119	0.000199616	-0.00138	0.0004401	0.000321003	-0.000614219	-0.000831051	0.0139	0.01782	0.01809	0.03418	0.05361
1.45153	-0.000180335	0.00163	0.00397	0.00324	0.00179	0.00292	0.00203	0.00248	0.00308	0.0028	0.00501	0.00664	0.0325	0.03876		1.45153	-0.000463155	-0.00212	0.000564037	3.64309e-05	-0.00179	0.000134247	0.000192819	-0.000717511	-0.000715808	0.0142	0.01857	0.01854	0.03399	0.05125
1.45144	0.00029035	0.0012	0.00354	0.00322	0.00149	0.0029	0.00175	0.00247	0.00315	0.00368	0.00478	0.00564	0.02886	0.04139		1.45144	-0.000761461	-0.002	0.000457315	3.14155e-05	-0.00166	0.00040104	0.000379358	-0.00082138	-0.000483899	0.01369	0.01868	0.01816	0.03363	0.0522
1.45135	6.14518e-05	0.00185	0.00375	0.00321	0.00169	0.00342	0.00196	0.00236	0.00249	0.00312	0.00513	0.00607	0.02875	0.04263		1.45135	-0.000617105	-0.00232	0.000400495	0.00018487	-0.00157	0.000302556	0.000250518	-0.000829224	-0.000309947	0.01414	0.01859	0.01767	0.03457	0.05212
1.45127	0.000182369	0.00141	0.00364	0.00341	0.00161	0.00265	0.00195	0.00265	0.00274	0.00365	0.00462	0.0069	0.03218	0.05643		1.45127	-0.000768133	-0.00226	0.000393275	0.00012749	-0.00163	0.000307721	-3.48216e-05	-0.000836924	-0.000427479	0.01348	0.0187	0.01823	0.03355	0.05031
1.45118	0.000419843	0.0012	0.00385	0.00329	0.00188	0.00264	0.00181	0.00274	0.00226	0.00389	0.00429	0.00666	0.02853	0.04231		1.45118	-0.0008455	-0.00213	0.000386328	0.000122625	-0.00149	0.000364825	-0.000111165	-0.000507241	-0.000603255	0.01393	0.01825	0.01832	0.03368	0.0549
1.45109	-0.000158824	0.0013	0.00352	0.00338	0.00172	0.00294	0.00188	0.00243	0.00324	0.00388	0.00464	0.00672	0.03314	0.05052		1.45109	-0.000479184	-0.00219	0.000279129	6.40696e-05	-0.00165	0.000421659	0.000233449	-0.000706862	-0.000252438	0.01445	0.01909	0.01865	0.03527	0.05202
1.45101	0.000311852	0.0013	0.00384	0.00326	0.00171	0.00314	0.00195	0.00262	0.00267	0.00341	0.00528	0.00639	0.03185	0.03919		1.45101	-0.000630045	-0.00219	0.000523617	-4.76653e-05	-0.00167	0.000321684	0.000263303	-0.000761982	-0.00042962	0.01401	0.01809	0.01839	0.03458	0.05294
1.45092	0.000432745	0.0013	0.00405	0.00314	0.00177	0.00259	0.00152	0.00251	0.00237	0.00339	0.00524	0.00692	0.03528	0.04322		1.45092	-0.00063305	-0.00226	0.000366811	0.000210036	-0.00158	0.000377978	0.000240759	-0.000624519	-0.000549517	0.01431	0.01911	0.01731	0.03422	0.0504
1.45083	0.000553636	0.00185	0.00394	0.00302	0.00183	0.003	0.00201	0.00259	0.00318	0.00319	0.00501	0.00678	0.03753	0.04585		1.45083	-0.000340189	-0.00252	0.000511613	0.000573494	-0.00169	0.000329325	6.03625e-05	-0.000535217	-0.00037717	0.01431	0.01875	0.01812	0.03255	0.05358
1.45075	-2.50381e-05	0.0013	0.00404	0.003	0.00174	0.00288	0.0018	0.00248	0.00288	0.0038	0.00535	0.00577	0.02916	0.04569		1.45075	-0.000861721	-0.00239	0.000254592	0.000144578	-0.0019	0.000593708	0.000142846	-0.00083095	-0.000322163	0.01424	0.01857	0.01893	0.03397	0.05245
1.45066	0.000212444	0.00152	0.00382	0.00342	0.00158	0.00297	0.00173	0.00297	0.00286	0.00306	0.00493	0.00688	0.03377	0.04273		1.45066	-0.000643092	-0.00226	0.00019865	0.000138756	-0.00186	0.000544176	0.000225438	-0.000933558	-0.000794365	0.01344	0.01858	0.01892	0.03344	0.05392
1.45057	0.000683112	0.00174	0.00382	0.0033	0.00164	0.00296	0.00201	0.00246	0.00274	0.0034	0.0047	0.00713	0.03366	0.04117		1.45057	-0.000424073	-0.00207	9.22037e-05	8.0335e-05	-0.00162	0.000546801	-0.000112624	-0.000698108	-0.000211479	0.01389	0.01878	0.01796	0.03455	0.05175
1.45049	0.000687402	0.00141	0.0036	0.00286	0.00184	0.00283	0.00158	0.00255	0.00272	0.00374	0.00495	0.00612	0.03473	0.02705		1.45049	-0.000723115	-0.002	0.000489838	-0.000136562	-0.00178	0.000444836	0.000181511	-0.00104	-0.000566657	0.01367	0.0187	0.01852	0.03435	0.05131
1.4504	0.000808285	0.00206	0.00391	0.00337	0.00161	0.00293	0.00186	0.00214	0.00297	0.00417	0.00578	0.00665	0.02872	0.05062		1.4504	-0.000725578	-0.00187	0.000180968	-0.000141763	-0.00174	0.000709233	0.000160251	-0.000755192	-0.000277439	0.01382	0.01909	0.01802	0.03235	0.05172
1.45031	0.000346196	0.00141	0.00434	0.00315	0.00167	0.00291	0.00207	0.00253	0.00313	0.00343	0.00497	0.00574	0.03097	0.04487		1.45031	-0.000505392	-0.00207	0.000376433	0.000118231	-0.0017	0.000397132	-7.20016e-05	-0.000614148	-0.000516182	0.01435	0.01938	0.01822	0.03429	0.05126
1.45023	0.000233887	0.0013	0.0038	0.00345	0.00195	0.003	0.00172	0.00232	0.00265	0.00385	0.00367	0.00704	0.03203	0.05447		1.45023	-0.000805368	-0.00226	0.000470886	7.36479e-06	-0.00187	0.000555879	-4.08759e-05	-0.000860397	-0.000344484	0.0142	0.01948	0.01795	0.03376	0.05252
1.45014	0.000937734	0.00162	0.00347	0.00333	0.00179	0.00245	0.00178	0.00221	0.00291	0.00347	0.00489	0.0066	0.02838	0.04314		1.45014	-0.00103	-0.002	0.000262463	0.000214698	-0.00178	0.000399209	0.000201054	-0.00111	-0.000524044	0.01442	0.0192	0.0184	0.03387	0.05327
1.45005	0.000242452	0.00162	0.00379	0.00311	0.00185	0.00243	0.00199	0.00279	0.0027	0.00327	0.00533	0.00733	0.03299	0.04158		1.45005	-0.000887078	-0.00213	0.000458323	-5.63601e-05	-0.00189	0.000399264	-3.23907e-05	-0.000968328	-0.000116176	0.0142	0.01883	0.01825	0.03284	0.05265
1.44997	0.000363326	0.00129	0.00389	0.0032	0.00169	0.00295	0.00178	0.00258	0.00222	0.00352	0.00567	0.0066	0.03051	0.04979		1.44997	-0.000445271	-0.00213	0.000452207	-0.000168507	-0.00175	0.00034656	-0.000318461	-0.000829427	-0.000352779	0.01434	0.01957	0.01787	0.03459	0.0522
1.44988	1.78226e-05	0.0014	0.00367	0.00318	0.00153	0.00272	0.00199	0.00257	0.00256	0.0035	0.00544	0.00636	0.0304	0.04124		1.44988	-0.000597495	-0.00194	0.000294295	9.13309e-05	-0.00176	0.000555927	-2.35738e-05	-0.00108	-0.000236517	0.01405	0.01846	0.01867	0.03437	0.05261
1.4498	0.000255287	0.00162	0.00399	0.00338	0.00173	0.00239	0.0017	0.00256	0.00282	0.00321	0.0053	0.00641	0.03028	0.0327		1.4498	-0.0006753	-0.00227	0.000389264	0.0001919	-0.00198	0.000765161	-0.000361951	-0.000792733	-0.000355607	0.01441	0.01958	0.01818	0.034	0.05269
1.44971	0.000376156	0.00151	0.00388	0.00305	0.00157	0.0028	0.00198	0.00215	0.00279	0.00309	0.00478	0.00675	0.03489	0.04649		1.44971	-0.000901792	-0.0024	0.00038326	2.67634e-05	-0.00153	0.000344564	-0.000436321	-0.000749274	-0.000534659	0.01449	0.01977	0.01839	0.03411	0.05155
1.44962	0.000380429	0.000963713	0.00377	0.00304	0.00163	0.00279	0.00184	0.00243	0.00222	0.00352	0.00551	0.00612	0.03595	0.04911		1.44962	-0.000608303	-0.00214	7.34919e-05	0.000180887	-0.00164	0.000448093	-3.54338e-05	-0.000559967	-0.000421027	0.01441	0.01922	0.01837	0.03603	0.05267
1.44954	0.000268106	0.00173	0.00398	0.0026	0.00154	0.00266	0.00184	0.00242	0.00312	0.00331	0.00479	0.00665	0.0323	0.04755		1.44954	-0.000686464	-0.00214	0.000219771	6.88593e-05	-0.00191	0.000551233	-0.000215425	-0.00070906	-0.000249516	0.01456	0.01885	0.01847	0.03483	0.05343
1.44945	3.91881e-05	0.00151	0.00376	0.0029	0.00153	0.00286	0.00212	0.00241	0.00291	0.00392	0.00513	0.00669	0.02982	0.04459		1.44945	-0.000913135	-0.00207	0.000213816	-0.000256352	-0.00167	0.000391851	-0.000183953	-0.000518291	-0.000374124	0.0139	0.01932	0.01999	0.03461	0.0521
1.44936	0.000509832	0.00161	0.00397	0.0031	0.00137	0.00231	0.00183	0.00279	0.00261	0.00336	0.00509	0.00712	0.02852	0.04721		1.44936	-0.000693585	-0.00208	0.000410534	0.0001112	-0.00203	0.000389834	-0.000204885	-0.000860732	-0.000380597	0.01449	0.01951	0.01853	0.03489	0.04991
1.44928	0.000397504	0.00161	0.00353	0.00309	0.00157	0.00272	0.00204	0.00258	0.00277	0.00378	0.00447	0.0064	0.02841	0.04285		1.44928	-0.000770816	-0.00227	0.000149889	-0.000267294	-0.00179	0.000440439	-0.000225212	-0.000863547	-0.000327853	0.01509	0.01943	0.0185	0.03386	0.05084
1.44919	0.000868144	0.0015	0.00353	0.00297	0.00149	0.0026	0.00183	0.00217	0.00275	0.00367	0.005	0.00615	0.03655	0.04547		1.44919	-0.00054986	-0.00207	0.000244598	-0.000165779	-0.00195	0.000438711	-8.62145e-05	-0.000720648	-0.000509923	0.01375	0.01971	0.01811	0.03465	0.05021
1.4491	0.000289437	0.00161	0.00385	0.00338	0.00147	0.00216	0.00183	0.00235	0.00254	0.00355	0.00477	0.00648	0.03171	0.03972		1.4491	-0.000849762	-0.00214	0.000136448	0.00020289	-0.00202	0.000542228	-0.000529064	-0.000821445	-0.000514824	0.01426	0.01887	0.01808	0.03446	0.05062
1.44902	0.000293698	0.00161	0.0033	0.00294	0.00153	0.00289	0.0019	0.00204	0.00252	0.0037	0.00482	0.00711	0.03159	0.03954		1.44902	-0.000926512	-0.00214	0.000231867	-7.00488e-05	-0.00187	0.000540334	-0.000336446	-0.000922726	1.16688e-05	0.0147	0.01933	0.0184	0.03476	0.05379
1.44893	0.000181382	0.0015	0.00351	0.00314	0.00174	0.00245	0.00175	0.00243	0.0025	0.00368	0.00506	0.00754	0.03501	0.04496		1.44893	-0.000555595	-0.0022	0.000327794	-0.000129663	-0.00194	0.00053788	-0.000302426	-0.000585825	-0.000227831	0.01396	0.01942	0.01837	0.03456	0.05141
1.44885	0.000651996	0.0015	0.00362	0.00291	0.00187	0.00222	0.00203	0.00221	0.00248	0.00392	0.00405	0.00633	0.03607	0.03222		1.44885	-0.000708198	-0.0022	0.000220448	7.79151e-05	-0.0018	0.000376027	-0.000641551	-0.000784223	-0.000526479	0.01417	0.01942	0.01798	0.03484	0.05335
1.44876	0.000656271	0.00139	0.0035	0.00268	0.00135	0.00274	0.00175	0.0028	0.00254	0.00399	0.00488	0.00685	0.03123	0.04042		1.44876	-0.000637257	-0.00227	-4.00207e-05	-0.000141887	-0.00201	0.000635498	-0.00055549	-0.000738689	-0.000530086	0.01469	0.01923	0.01843	0.03478	0.05097
1.44867	0.000310724	0.0015	0.00361	0.00309	0.00148	0.00218	0.00217	0.00199	0.00188	0.00369	0.00454	0.00487	0.03583	0.04164		1.44867	-0.000716394	-0.00234	0.000157856	-0.000200951	-0.00187	0.000472074	-0.000470651	-0.000936677	-0.000297552	0.01446	0.01942	0.01912	0.03405	0.05119
1.44859	0.000314995	0.00172	0.00393	0.00276	0.0011	0.00281	0.00181	0.00247	0.00232	0.00367	0.00498	0.00578	0.02745	0.04426		1.44859	-0.000645971	-0.00182	0.000304782	-4.55997e-05	-0.00208	0.000308715	-0.000437903	-0.000842137	-0.000362077	0.01453	0.01848	0.01861	0.03547	0.04969
1.4485	0.000319245	0.00161	0.00371	0.00285	0.00123	0.0028	0.00188	0.00246	0.00257	0.0031	0.00571	0.00707	0.03323	0.02873		1.4485	-0.000724629	-0.00221	0.000145462	-5.05693e-05	-0.00199	0.000514271	-0.000246055	-0.000405814	-0.000546208	0.01467	0.01941	0.01799	0.03327	0.05235
1.44842	0.000323493	0.00161	0.00381	0.00284	0.00107	0.00267	0.00237	0.00195	0.00218	0.00334	0.00499	0.00711	0.03075	0.04252		1.44842	-0.000802796	-0.00241	0.000139263	-0.000162894	-0.00195	0.000403675	-0.000318939	-0.000896261	-0.000493696	0.01452	0.02007	0.01783	0.038	0.0507
1.44833	0.000560928	0.0015	0.00391	0.00304	0.00178	0.00244	0.00188	0.00233	0.00252	0.00323	0.00504	0.00609	0.03299	0.05351		1.44833	-0.0011	-0.00228	8.21145e-05	-0.000221907	-0.00207	0.000293011	-0.000550698	-0.000556162	-0.000322413	0.01429	0.0195	0.01851	0.03498	0.05078
1.44824	0.000448579	0.00139	0.00391	0.00302	0.00119	0.00221	0.00202	0.00192	0.0025	0.00293	0.00422	0.00633	0.04349	0.04077		1.44824	-0.000734058	-0.00247	7.61517e-05	0.000148524	-0.00198	0.000393373	-0.000569773	-0.00124	-0.000150661	0.01466	0.02034	0.01847	0.03427	0.05154
1.44816	0.000569416	0.00106	0.00358	0.00248	0.00161	0.00241	0.00166	0.0028	0.00239	0.00326	0.00552	0.00617	0.03983	0.05176		1.44816	-0.000811308	-0.00214	0.000172467	-0.000286893	-0.00184	0.000335444	-0.000694764	-0.000754953	-9.73863e-05	0.0148	0.02052	0.01784	0.03473	0.05073
1.44807	0.000340469	0.00127	0.00379	0.00278	0.00131	0.00229	0.00166	0.00219	0.00245	0.00368	0.00461	0.0064	0.03026	0.04181		1.44807	-0.000738632	-0.00201	0.000524572	3.00788e-05	-0.00195	0.000488907	-0.000500263	-0.000806332	-0.000281822	0.01449	0.0193	0.01912	0.03486	0.05181
1.44798	0.000461303	0.00182	0.00379	0.00351	0.00187	0.00249	0.00173	0.00227	0.0028	0.00329	0.00562	0.00654	0.03132	0.04442		1.44798	-0.000965744	-0.00234	0.00026171	-2.90155e-05	-0.00206	0.000218915	-0.000518357	-0.000515502	0.000246227	0.01486	0.01994	0.01981	0.03598	0.05064
1.4479	0.000232353	0.0016	0.00378	0.00307	0.0012	0.00215	0.00165	0.00216	0.00259	0.00353	0.00442	0.00552	0.02648	0.05123		1.4479	-0.000668191	-0.00234	-0.000155	-0.000141907	-0.00207	0.000265865	-0.000376631	-0.000861225	-0.000413396	0.01402	0.01947	0.01786	0.03345	0.05154
1.44781	0.000353177	0.00138	0.00356	0.00253	0.00148	0.00256	0.00186	0.00224	0.00229	0.00386	0.00437	0.00604	0.03225	0.04826		1.44781	-0.000596055	-0.00221	0.000349936	-9.34046e-05	-0.00198	0.000471298	-0.000341838	-0.000765712	-0.000716496	0.01439	0.01965	0.01891	0.03357	0.05159
1.44773	0.000474005	0.00203	0.00399	0.00283	0.00103	0.00276	0.00221	0.00282	0.00227	0.00383	0.00471	0.00665	0.02977	0.04389		1.44773	-0.000449241	-0.00195	0.000189675	6.25902e-05	-0.0021	0.000623238	-0.000520898	-0.000571292	-0.000305571	0.01445	0.02002	0.01912	0.03252	0.05199
1.44764	0.000361643	0.00149	0.00398	0.00282	0.00174	0.00242	0.002	0.00261	0.00234	0.00398	0.00533	0.00736	0.03318	0.0465		1.44764	-0.00113	-0.00188	0.000439525	0.000218114	-0.00211	0.000403561	-0.000486485	-0.000424855	-0.000311742	0.01467	0.01945	0.01896	0.03578	0.05361
1.44755	0.000365874	0.0016	0.00398	0.00249	0.00151	0.00219	0.00192	0.00219	0.00223	0.00297	0.00567	0.00625	0.03188	0.04353		1.44755	-0.000982176	-0.00221	0.000126146	-5.79688e-05	-0.00212	0.000236749	-0.000718822	-0.000817723	-8.08733e-05	0.01429	0.01945	0.01893	0.03439	0.05246
1.44747	0.000486697	0.00149	0.00365	0.00258	0.00113	0.00218	0.00206	0.00258	0.00239	0.00321	0.00456	0.00657	0.03765	0.04893		1.44747	-0.000534366	-0.00215	-0.000136328	-0.000118313	-0.00177	0.000547473	-0.000683871	-0.000719966	-0.000208789	0.01458	0.01981	0.01853	0.03583	0.05079
1.44738	0.000374329	0.0017	0.00365	0.00278	0.00105	0.00248	0.00178	0.00236	0.00227	0.00398	0.0049	0.00651	0.03635	0.04875		1.44738	-0.00076302	-0.00228	6.26593e-05	-0.000124401	-0.00199	0.000380384	-0.000541773	-0.000327247	0.000199312	0.01419	0.01962	0.01886	0.03428	0.05066
1.44729	0.000961524	0.00138	0.00353	0.00298	0.00147	0.00258	0.00227	0.00235	0.00216	0.00306	0.00466	0.00664	0.03386	0.04159		1.44729	-0.000841448	-0.00215	0.000107714	-0.000130071	-0.00205	0.000372238	-0.000773844	-0.000770728	-4.75198e-05	0.01456	0.01998	0.01882	0.03539	0.04932
1.44721	0.000849154	0.00137	0.00385	0.00275	0.00145	0.00213	0.00191	0.00183	0.00232	0.00303	0.00441	0.00677	0.03255	0.04839		1.44721	-0.000694081	-0.00202	-0.000104325	2.64171e-05	-0.00196	0.000576478	-0.000524467	-0.000722498	-0.000353013	0.01425	0.01969	0.01746	0.03617	0.04919
1.44712	0.000270405	0.00116	0.00352	0.00295	0.00115	0.00201	0.0017	0.00281	0.00266	0.00308	0.00436	0.00633	0.03715	0.04821		1.44712	-0.000621638	-0.00208	9.44451e-05	2.11694e-05	-0.00212	0.000408647	-0.000649228	-0.000674025	0.000237358	0.01484	0.01987	0.01851	0.03412	0.05096
1.44704	0.000857595	0.00148	0.00406	0.00315	0.00135	0.00264	0.00233	0.0029	0.00227	0.0035	0.0048	0.00675	0.02994	0.03406		1.44704	-0.00077488	-0.00221	0.000190751	-0.000200396	-0.00224	0.000293887	-0.000827287	-0.000526488	0.000291403	0.01467	0.02043	0.01894	0.03324	0.05154
1.44695	4.56548e-05	0.00159	0.00384	0.00228	0.00134	0.00219	0.00184	0.00258	0.00225	0.00347	0.00523	0.00668	0.03217	0.04365		1.44695	-0.000928242	-0.00169	8.18266e-05	1.01239e-05	-0.00204	0.000391945	-0.000898134	-0.000970322	-0.000492111	0.01474	0.02023	0.01878	0.03586	0.05109
1.44686	0.000632841	0.00148	0.00373	0.00248	0.000961698	0.00207	0.00219	0.00217	0.00195	0.00308	0.00498	0.00691	0.03205	0.04486		1.44686	-0.00078005	-0.00234	0.000281686	-0.000158049	-0.00211	0.000383074	-0.000647204	-0.000230172	-0.000379759	0.0142	0.01993	0.01909	0.03481	0.05443
1.44678	-6.25091e-05	0.0017	0.00383	0.00204	0.00116	0.0027	0.00218	0.00285	0.0022	0.00269	0.00542	0.00714	0.02484	0.04328		1.44678	-0.000707852	-0.00208	6.9881e-05	-5.59465e-05	-0.00217	0.000320096	-0.000825986	-0.000576288	-0.000327839	0.01478	0.0202	0.01832	0.03509	0.05242
1.44669	0.000757861	0.00137	0.0035	0.00245	0.00129	0.00236	0.00197	0.00233	0.00227	0.00355	0.00507	0.00611	0.02589	0.04031		1.44669	-0.00101	-0.00254	0.000269704	-0.000169942	-0.00239	0.000363107	-0.000683056	-0.000330653	-0.000156463	0.01363	0.01989	0.01756	0.03419	0.05005
1.44661	0.000528883	0.00159	0.0035	0.00244	0.00128	0.00213	0.00168	0.00281	0.00243	0.00361	0.00435	0.00768	0.03048	0.04292		1.44661	-0.000715729	-0.00208	-0.000149077	-6.72211e-05	-0.00214	0.000192468	-0.00118	-0.000579258	-0.000224673	0.0146	0.02016	0.01921	0.03395	0.05129
1.44652	0.00076628	0.00148	0.00349	0.00306	0.00105	0.0019	0.00218	0.0024	0.00186	0.0034	0.00468	0.00694	0.03035	0.04971		1.44652	-0.00102	-0.00215	5.02287e-05	3.58828e-05	-0.00195	0.000501969	-0.00109	-0.000531332	-0.000352597	0.01443	0.01957	0.01881	0.03522	0.05271
1.44643	0.000887081	0.00147	0.00359	0.00273	0.000890239	0.00231	0.00189	0.00188	0.00193	0.00381	0.00502	0.00717	0.03494	0.04115		1.44643	-0.00102	-0.00182	-0.000162854	0.000139102	-0.00212	0.000438435	-0.000897093	-0.000729539	-1.44624e-07	0.01494	0.01993	0.01853	0.03449	0.05121
1.44635	0.00042491	0.00136	0.00391	0.00261	0.000803657	0.0024	0.00175	0.00197	0.00236	0.00279	0.00535	0.00556	0.02655	0.04096		1.44635	-0.000800505	-0.00215	-1.52127e-05	-8.33008e-05	-0.00233	0.000321673	-0.00102	-0.000927066	-0.000128284	0.01417	0.0202	0.018	0.03428	0.05264
1.44626	0.000545707	0.00169	0.00369	0.0027	0.00122	0.00217	0.00182	0.00235	0.00225	0.00339	0.00433	0.00684	0.02996	0.05194		1.44626	-0.000727108	-0.00241	0.00023562	-0.000143495	-0.00234	0.000418563	-0.000768489	-0.000531181	-0.000317892	0.01476	0.01991	0.01856	0.03708	0.04993
1.44618	-3.30619e-05	0.00147	0.00369	0.00322	0.00114	0.00184	0.00209	0.00253	0.0025	0.00389	0.00486	0.00697	0.03809	0.03501		1.44618	-0.000956899	-0.00215	-2.86011e-05	-9.54696e-05	-0.00241	0.000408334	-0.000784605	-0.000728112	-0.000268559	0.01452	0.02065	0.01851	0.03318	0.05032
1.44609	0.000554107	0.00169	0.00379	0.00246	0.00134	0.00203	0.00195	0.00241	0.0022	0.00359	0.0049	0.00691	0.0297	0.04319		1.44609	-0.000580381	-0.00182	-8.63265e-05	-0.000210343	-0.00221	0.000183385	-0.000800899	-0.000480035	-0.000400427	0.01412	0.02006	0.01835	0.03564	0.05036
1.446	0.000674899	0.00158	0.004	0.00266	0.00104	0.00191	0.00223	0.00239	0.00227	0.00391	0.00475	0.00578	0.03193	0.04859		1.446	-0.000735063	-0.00235	-0.000247096	-0.000108222	-0.00212	1.13054e-05	-0.000547622	-0.000826244	-0.000111588	0.01493	0.01919	0.01843	0.03558	0.05143
1.44592	0.000795688	0.00125	0.004	0.00264	0.00124	0.00222	0.00202	0.00208	0.00188	0.00298	0.00441	0.006	0.03297	0.04003		1.44592	-0.00112	-0.00235	0.000108665	-0.000222968	-0.00229	0.000482207	-0.000941833	-0.000628127	0.000178138	0.01408	0.01936	0.01839	0.03401	0.0501
1.44583	0.000799882	0.00158	0.00367	0.00284	0.00101	0.00199	0.00215	0.00236	0.00195	0.0033	0.00484	0.00545	0.02812	0.03007		1.44583	-0.000893185	-0.00175	-9.10391e-07	-6.60858e-05	-0.0024	9.50629e-05	-0.00107	-0.000281267	0.000348965	0.01399	0.02019	0.01895	0.03614	0.04981
1.44575	0.000570886	0.00147	0.00377	0.00293	0.00099229	0.00186	0.00208	0.00284	0.00238	0.00318	0.00401	0.00471	0.03507	0.04802		1.44575	-0.000896078	-0.00208	4.3928e-05	-0.000288682	-0.00231	-2.41207e-05	-0.00103	-0.000478776	-0.000441865	0.01473	0.01998	0.01806	0.03373	0.05039
1.44566	0.000341888	0.00136	0.00355	0.00271	0.000761105	0.00185	0.00201	0.00172	0.00236	0.0035	0.00502	0.00686	0.03258	0.03946		1.44566	-0.000746606	-0.00235	0.00039836	-2.20693e-05	-0.00212	0.000393758	-0.00115	-0.000427881	-0.000451119	0.01479	0.02053	0.01825	0.03536	0.05011
1.44557	0.000929046	0.00157	0.00376	0.00322	0.00132	0.00226	0.00193	0.0024	0.00206	0.00382	0.00496	0.00717	0.03008	0.04206		1.44557	-0.000749375	-0.00215	0.000235614	-0.000190223	-0.00223	0.000489339	-0.000897859	-0.000277162	-9.94769e-05	0.01454	0.02004	0.01869	0.03496	0.05034
1.44549	0.000700044	0.00157	0.00376	0.00268	0.00124	0.00214	0.00207	0.00238	0.00213	0.00307	0.00375	0.00691	0.03231	0.05164		1.44549	-0.000981236	-0.00202	7.33486e-05	-0.000359105	-0.0024	0.000315381	-0.00118	-0.00027517	-0.000531532	0.01437	0.02097	0.01888	0.03423	0.05212
1.4454	0.000820823	0.00146	0.00375	0.00277	0.00122	0.00223	0.00242	0.00227	0.00238	0.0033	0.00514	0.00569	0.02864	0.05285		1.4454	-0.000908997	-0.00182	6.66458e-05	-9.31813e-05	-0.00251	0.000409533	-0.000984931	-0.000323272	-0.000181206	0.01465	0.02	0.01895	0.03348	0.05217
1.44532	0.00117	0.00179	0.00364	0.00222	0.000992572	0.00178	0.00207	0.00145	0.00217	0.00336	0.00605	0.00629	0.02968	0.04149		1.44532	-0.000913303	-0.00209	0.000163992	-0.00026337	-0.00206	0.000287997	-0.000839501	-0.00057074	0.000349932	0.01508	0.0195	0.01756	0.03357	0.04842
1.44523	0.000479404	0.00135	0.00353	0.00221	0.000905885	0.00209	0.00199	0.00223	0.00289	0.00386	0.00368	0.00699	0.03427	0.03013		1.44523	-0.000993691	-0.00216	-0.000100491	-0.000379145	-0.00269	0.000220149	-0.00102	-0.000719239	0.000218483	0.01559	0.02052	0.01788	0.03382	0.05053
1.44514	0.00071677	0.00146	0.00374	0.00198	0.00118	0.00207	0.0022	0.00171	0.00259	0.0032	0.0044	0.00654	0.03413	0.04809		1.44514	-0.000768966	-0.00216	-0.000261764	-0.000277023	-0.00234	4.49837e-05	-0.00098083	-0.00061938	-0.000153586	0.01458	0.01954	0.0182	0.03392	0.05144
1.44506	0.000604353	0.00178	0.00384	0.00218	0.000949284	0.00163	0.00227	0.00219	0.00238	0.00387	0.00463	0.00598	0.02574	0.04091		1.44506	-0.00108	-0.00182	0.000302163	4.32052e-05	-0.00241	0.000408014	-0.0011	-0.000569132	-0.00052566	0.01456	0.02008	0.01791	0.03268	0.05028
1.44497	0.000608528	0.00146	0.00308	0.00217	0.00093484	0.00172	0.00206	0.00267	0.00263	0.00357	0.00496	0.00601	0.03032	0.03793		1.44497	-0.00108	-0.00222	-6.69013e-05	-0.000179814	-0.00226	0.000233263	-0.000686485	-0.000369467	-0.000535852	0.01446	0.01996	0.01896	0.03565	0.05032
1.44489	0.000729295	0.00146	0.00362	0.00268	0.00114	0.00224	0.00248	0.00215	0.00252	0.00344	0.00423	0.00719	0.03491	0.03774		1.44489	-0.000854091	-0.00222	3.01866e-05	-7.61156e-05	-0.00227	0.000165894	-0.00108	-0.000516986	-0.000123596	0.01421	0.02013	0.01734	0.03475	0.04899
1.4448	0.000500278	0.00145	0.00318	0.00267	0.000689122	0.0018	0.0024	0.00173	0.00268	0.00331	0.00485	0.00712	0.03241	0.04313		1.4448	-0.00101	-0.00189	-0.000184199	2.78674e-05	-0.00213	-6.36443e-05	-0.00115	-0.000415031	-7.5039e-05	0.01548	0.01963	0.01947	0.03485	0.05042
1.44472	0.000504468	0.00124	0.00328	0.00212	0.000964005	0.00178	0.00184	0.00201	0.00183	0.00355	0.0044	0.00666	0.02756	0.03456		1.44472	-0.00101	-0.00229	0.000120095	-0.000250033	-0.00224	-0.000239571	-0.000948348	-0.000461511	-0.000450835	0.01485	0.0199	0.01892	0.03344	0.05065
1.44463	0.000741823	0.00167	0.00371	0.00243	0.000949525	0.00155	0.00226	0.0019	0.00217	0.00378	0.00415	0.00669	0.03332	0.04553		1.44463	-0.000787709	-0.00229	-9.41381e-05	-0.000146493	-0.00226	0.000123158	-0.000801024	-0.000408333	-4.07394e-05	0.01468	0.02006	0.01801	0.03319	0.04916
1.44454	0.000862583	0.00145	0.0036	0.00231	0.00101	0.00196	0.0012	0.00198	0.00196	0.00392	0.00458	0.00594	0.03082	0.03696		1.44454	-0.000867831	-0.00203	-0.0002564	1.13073e-05	-0.00274	2.4296e-07	-0.00114	-0.000505414	-0.000175232	0.01465	0.01908	0.01795	0.03514	0.05439
1.44446	0.00040037	0.00112	0.0037	0.00219	0.00107	0.00195	0.00218	0.00245	0.00231	0.00253	0.00307	0.00615	0.02714	0.04096		1.44446	-0.000794836	-0.00189	0.000152307	-0.000104223	-0.00249	0.000309096	-0.00127	-0.000653564	-0.000309441	0.01462	0.02	0.01826	0.03643	0.05031
1.44437	0.000404532	0.00156	0.00316	0.00239	0.00112	0.00172	0.00204	0.00184	0.00201	0.00339	0.00408	0.00531	0.03055	0.03937		1.44437	-0.0011	-0.00196	-0.000114063	-0.000383612	-0.00255	0.000186477	-0.00112	-0.000254141	-0.000140344	0.01474	0.02092	0.01761	0.03569	0.05053
1.44429	0.000525285	0.00101	0.00358	0.00258	0.000891534	0.00181	0.00175	0.00251	0.00226	0.00281	0.00479	0.0061	0.03395	0.03498		1.44429	-0.000800543	-0.00176	-0.000121064	-0.000389784	-0.00236	-4.42767e-05	-0.0014	-0.000403299	-0.000151496	0.01456	0.01964	0.01841	0.03597	0.05005
1.4442	0.000296255	0.00123	0.00347	0.00246	0.000949284	0.00212	0.00189	0.0018	0.00196	0.0034	0.00357	0.00526	0.03145	0.04316		1.4442	-0.000573475	-0.00216	-0.000128121	-0.000231862	-0.00237	0.000319371	-0.000765448	-0.00040222	2.01182e-05	0.01476	0.02038	0.01825	0.0354	0.04837
1.44412	0.000533599	0.00145	0.00357	0.00234	0.000934755	0.00167	0.0021	0.00178	0.0024	0.00354	0.0038	0.00701	0.03367	0.04017		1.44412	-0.00104	-0.00216	-3.12153e-05	-0.000237809	-0.00248	8.77057e-05	-0.00127	-0.000300397	0.000373945	0.01398	0.0194	0.01844	0.03381	0.05255
1.44403	0.001	0.00112	0.00357	0.00233	0.00128	0.00187	0.00174	0.00215	0.00182	0.00359	0.00423	0.00588	0.03117	0.0302		1.44403	-0.000656684	-0.00209	-0.000193752	-0.000243991	-0.0026	-3.64474e-05	-0.00118	-0.000546452	-0.000183857	0.01449	0.0209	0.01803	0.03204	0.05038
1.44394	0.000891686	0.00144	0.00378	0.0021	0.00105	0.00239	0.00245	0.00203	0.00198	0.00337	0.00378	0.00715	0.03103	0.0328		1.44394	-0.00104	-0.0023	-4.45077e-05	-0.000195759	-0.0024	1.32036e-06	-0.00108	-9.36665e-05	0.000166296	0.01431	0.0202	0.01822	0.03535	0.05028
1.44386	0.000895836	0.00155	0.00367	0.00262	0.00104	0.00184	0.00195	0.00211	0.00288	0.00378	0.00391	0.00679	0.03561	0.04098		1.44386	-0.000894759	-0.00216	-5.09089e-05	-0.000256917	-0.00262	0.000255289	-0.00137	-0.000388874	-0.000274477	0.0152	0.02056	0.01877	0.03408	0.05174
1.44377	0.000200421	0.00166	0.00366	0.00218	0.000948837	0.00204	0.00244	0.00199	0.0024	0.00213	0.00347	0.00594	0.02603	0.03799		1.44377	-0.000822225	-0.00196	-0.000161199	-0.000372605	-0.00243	-8.63361e-05	-0.000948941	-0.000384855	7.30777e-05	0.01395	0.01929	0.01798	0.03416	0.05301
1.44369	0.000787537	0.00155	0.00344	0.00227	0.000717467	0.00191	0.00251	0.00197	0.00219	0.00325	0.00457	0.00625	0.03415	0.03221		1.44369	-0.00106	-0.00217	-0.000271488	-0.00059747	-0.00239	-4.90645e-05	-0.00102	-0.000381312	5.74561e-05	0.01461	0.02021	0.0189	0.0334	0.04943
1.4436	0.000791681	0.00133	0.00355	0.00226	0.000919694	0.00222	0.00194	0.00225	0.00244	0.00303	0.0046	0.00723	0.02811	0.04178		1.4436	-0.000983103	-0.00183	3.40816e-05	-0.000275394	-0.00245	-1.15493e-05	-0.0012	-0.000578437	-0.000744922	0.01427	0.02123	0.0175	0.03519	0.04755
1.44352	0.00103	0.00165	0.00354	0.00235	0.000905112	0.00177	0.00194	0.00243	0.00187	0.00308	0.00473	0.00609	0.03269	0.04577		1.44352	-0.00129	-0.00203	-7.72016e-05	-0.000117047	-0.00231	-2.77797e-05	-0.00143	2.43214e-05	-0.000332715	0.01409	0.01985	0.01842	0.03496	0.04965
1.44343	0.000799957	0.00133	0.00364	0.00265	0.000890522	0.00165	0.00207	0.00211	0.00221	0.00277	0.00535	0.0063	0.03137	0.033		1.44343	-0.000835061	-0.00203	-3.28904e-05	-0.000286874	-0.00273	-0.000260671	-0.00144	-0.000123135	8.05051e-05	0.01467	0.02106	0.01787	0.03405	0.05071
1.44334	0.000920689	0.00176	0.00375	0.00264	0.00102	0.00164	0.002	0.00228	0.002	0.00299	0.00365	0.00536	0.03831	0.03978		1.44334	-0.000837503	-0.00217	-4.07143e-05	-0.000456785	-0.00259	4.87545e-05	-0.00107	-0.000220092	-0.000356351	0.01533	0.02026	0.0172	0.03399	0.0504
1.44326	0.000808232	0.000779771	0.00342	0.00284	0.00101	0.00173	0.00249	0.00206	0.00262	0.00286	0.00455	0.00692	0.03816	0.04796		1.44326	-0.000994446	-0.0019	3.90423e-06	-0.000353302	-0.0025	-0.000185257	-0.00114	-0.000216529	-6.44222e-05	0.01461	0.01946	0.01812	0.03562	0.04924
1.44317	0.000695772	0.00154	0.00331	0.00229	0.000629899	0.00203	0.00228	0.00254	0.00223	0.00273	0.0043	0.00684	0.02858	0.04497		1.44317	-0.00115	-0.00176	-0.000210561	-0.000250368	-0.00267	6.8549e-05	-0.00126	-0.000613397	0.000652894	0.0145	0.01971	0.01903	0.03333	0.05017
1.44309	0.000699905	0.00143	0.0033	0.00196	0.000832074	0.00191	0.00227	0.00242	0.00156	0.00314	0.00307	0.00666	0.03434	0.04477		1.44309	-0.0005417	-0.00197	-8.41952e-06	-0.000257566	-0.00252	-4.42775e-06	-0.00133	-0.000359788	9.07208e-05	0.01378	0.02063	0.01751	0.03425	0.0511
1.443	0.000937223	0.00165	0.00351	0.00226	0.000817443	0.00211	0.00248	0.0018	0.00191	0.00354	0.00407	0.00552	0.02476	0.04038		1.443	-0.000931172	-0.00204	-1.40627e-05	-0.000155421	-0.00274	-0.0002405	-0.00124	-0.000156533	0.000501509	0.0139	0.0205	0.01977	0.03568	0.05048
1.44292	0.000708163	0.00154	0.00372	0.00235	0.000802801	0.00124	0.00227	0.00178	0.00198	0.00332	0.00478	0.0066	0.03641	0.0332		1.44292	-0.00117	-0.00231	-7.22967e-05	-0.000490507	-0.00265	-0.000150626	-0.00131	9.67492e-05	-1.17195e-06	0.01494	0.02007	0.01751	0.03389	0.05263
1.44283	0.000945478	0.00154	0.0035	0.00223	0.001	0.00186	0.00227	0.00206	0.00213	0.0031	0.00453	0.00575	0.02683	0.04137		1.44283	-0.00109	-0.00237	7.71327e-05	-0.000332343	-0.00256	-6.02398e-05	-0.00116	-0.000250444	-0.000320742	0.01445	0.01975	0.01856	0.03499	0.05182
1.44275	0.000483248	0.00154	0.00371	0.00254	0.000773786	0.00174	0.0024	0.00203	0.00248	0.00341	0.00408	0.00557	0.02669	0.04257		1.44275	-0.0011	-0.00177	-0.000191001	-0.000337615	-0.00267	-7.74832e-05	-0.00144	-0.000196608	-3.07944e-05	0.01419	0.02009	0.01851	0.03373	0.05239
1.44266	0.000953746	0.00153	0.00349	0.0021	0.00112	0.00162	0.00233	0.00191	0.00227	0.00328	0.00382	0.00569	0.0348	0.05772		1.44266	-0.00141	-0.00197	-0.000459044	-0.000507217	-0.00253	-0.000203547	-0.00135	-0.000242501	-4.55136e-05	0.01423	0.02015	0.01808	0.03554	0.05088
1.44258	0.000724679	0.00175	0.00338	0.00187	0.00045538	0.0016	0.00219	0.00239	0.0017	0.0027	0.00337	0.00647	0.0205	0.03937		1.44258	-0.000947946	-0.00211	-0.000310135	-0.000128841	-0.00265	-0.000275439	-0.00114	1.26795e-05	0.000304645	0.01428	0.0206	0.01752	0.03582	0.0504
1.44249	0.00049561	0.00131	0.00337	0.00249	0.00124	0.00201	0.00204	0.00246	0.00204	0.00337	0.00466	0.00629	0.02626	0.05173		1.44249	-0.000950753	-0.00197	-0.00031701	-0.000519285	-0.00276	-0.000347693	-0.00143	-0.000182875	4.44482e-05	0.01493	0.02008	0.01806	0.03354	0.04922
1.4424	0.00108	0.00153	0.00337	0.00248	0.00108	0.00168	0.00218	0.00214	0.00257	0.00368	0.00527	0.0065	0.02611	0.04455		1.4424	-0.000876805	-0.00244	-0.000219369	-0.000416542	-0.00267	-0.000257086	-0.00155	-0.000278359	-3.32099e-05	0.01421	0.01956	0.01713	0.03517	0.04874
1.44232	0.000503841	0.00131	0.00358	0.00215	0.000989452	0.00145	0.00246	0.00242	0.00208	0.00346	0.00424	0.0069	0.03541	0.03876		1.44232	-0.000803313	-0.00197	-0.000278414	-0.00031404	-0.00263	-0.000166999	-0.0014	-7.31928e-05	-0.00017152	0.01448	0.01971	0.0178	0.03457	0.0507
1.44223	0.000974329	0.00131	0.00336	0.00235	0.00105	0.00154	0.00231	0.002	0.00234	0.00315	0.00331	0.00653	0.02936	0.04135		1.44223	-0.000807362	-0.00211	-0.000390143	-0.000375668	-0.00259	-0.000513231	-0.00147	3.06243e-05	-0.000370284	0.01375	0.0188	0.01835	0.03346	0.05128
1.44215	0.00039547	0.00196	0.00314	0.00222	0.000815499	0.00141	0.00224	0.00227	0.00176	0.00265	0.00431	0.00558	0.03157	0.03695		1.44215	-0.000965792	-0.00218	-0.000242092	-0.000381949	-0.00255	-0.000423762	-0.0011	3.31357e-05	4.10613e-05	0.0147	0.02067	0.01818	0.03508	0.05221
1.44206	0.000632766	0.00185	0.00346	0.0021	0.00102	0.00193	0.00189	0.00155	0.00229	0.00288	0.00473	0.00453	0.02435	0.03535		1.44206	-0.000660867	-0.00218	-0.000198229	-0.000552374	-0.00256	-0.000661143	-0.00122	-0.000215077	-0.000217922	0.01451	0.02014	0.01825	0.03312	0.05073
1.44198	0.000520279	0.00152	0.00367	0.00156	0.000786052	0.0016	0.00245	0.00243	0.00263	0.00247	0.00399	0.00628	0.0301	0.02817		1.44198	-0.000973206	-0.00211	2.05617e-06	-0.000558771	-0.00257	-0.000244414	-0.00156	0.000239456	0.000194541	0.01402	0.02087	0.01782	0.03389	0.04888
1.44189	0.000757571	0.00141	0.00377	0.00197	0.000843579	0.00147	0.00244	0.00161	0.00233	0.00296	0.0044	0.00638	0.03349	0.04611		1.44189	-0.00129	-0.00198	-0.000316521	-0.000182091	-0.00285	-0.000263779	-0.00135	4.41491e-05	-6.41482e-05	0.01429	0.02026	0.01739	0.03636	0.04946
1.44181	0.000878268	0.00152	0.00366	0.00249	0.000684301	0.00135	0.0023	0.00218	0.00277	0.00202	0.00376	0.00707	0.02745	0.0459		1.44181	-0.000748924	-0.00211	-0.000374848	-0.000189977	-0.00291	-0.000338111	-0.00148	-4.95843e-05	-8.02485e-05	0.01411	0.02042	0.01719	0.03406	0.05229
1.44172	0.000882368	0.0013	0.00344	0.00226	0.0011	0.00155	0.00244	0.00176	0.00256	0.00314	0.0035	0.00602	0.0332	0.04011		1.44172	-0.000675847	-0.00225	-0.000381206	-0.000416727	-0.00272	-0.000467392	-0.000939825	7.55626e-06	-0.000342596	0.01438	0.02028	0.01798	0.03482	0.05096
1.44163	0.000769873	0.00152	0.00333	0.00182	0.00079932	0.00196	0.00194	0.00223	0.00272	0.00291	0.0045	0.007	0.03777	0.03293		1.44163	-0.00107	-0.00232	-0.000283859	-0.000533177	-0.00299	-0.000378705	-0.0015	0.000114233	-0.000545429	0.01488	0.01928	0.01803	0.03285	0.05154
1.44155	0.000657376	0.00184	0.00386	0.0018	0.000712284	0.0012	0.00257	0.00221	0.00196	0.00305	0.00453	0.00518	0.02347	0.04249		1.44155	-0.000761447	-0.00218	-0.00049935	-0.000539401	-0.00264	-0.000726302	-0.00129	-0.000232828	-1.62694e-05	0.01445	0.02047	0.01661	0.03412	0.04848
1.44146	0.000544876	0.00173	0.00342	0.00211	0.000842042	0.00161	0.00264	0.00179	0.00194	0.00309	0.00349	0.00731	0.0363	0.04228		1.44146	-0.00107	-0.00205	-0.000246839	-0.000435622	-0.00281	-0.00020109	-0.00147	7.23026e-05	-0.000157132	0.01433	0.01937	0.01802	0.03608	0.05132
1.44138	0.00113	0.00184	0.00342	0.00156	0.000610453	0.00138	0.00228	0.00216	0.00219	0.00295	0.00352	0.00674	0.03615	0.0337		1.44138	-0.000923365	-0.00212	-0.000150608	-0.000276927	-0.00271	-0.00054857	-0.00137	-0.000376259	-0.000234525	0.01421	0.01951	0.01722	0.03446	0.04928
1.44129	0.00102	0.0013	0.00341	0.00197	0.000884728	0.00147	0.00291	0.00204	0.00216	0.0021	0.00336	0.00636	0.03482	0.05164		1.44129	-0.00108	-0.00191	-0.000158086	-0.000447431	-0.00262	-0.000623268	-0.00122	-0.000522605	-0.000432094	0.01425	0.02052	0.01837	0.03404	0.05176
1.44121	0.00126	0.00162	0.00362	0.00207	0.000942195	0.00199	0.00235	0.00192	0.00177	0.00304	0.00416	0.00618	0.03349	0.03887		1.44121	-0.00101	-0.00212	-0.000320907	-0.000454206	-0.003	-0.000698005	-0.00129	0.000135379	-7.94531e-05	0.01414	0.01951	0.01755	0.03499	0.05039
1.44112	0.000794444	0.0014	0.00394	0.00184	0.000638603	0.00133	0.00234	0.00189	0.00203	0.00281	0.00361	0.00494	0.03452	0.03587		1.44112	-0.00101	-0.00218	-0.00037959	-0.000461406	-0.00265	-0.000608552	-0.00163	4.06672e-05	-0.000706586	0.01486	0.01918	0.0182	0.03491	0.05218
1.44104	0.000681934	0.00173	0.00383	0.00172	0.000985122	0.00153	0.00213	0.00227	0.00274	0.00303	0.00403	0.0062	0.02729	0.03566		1.44104	-0.00117	-0.00198	-7.40888e-05	-0.000523386	-0.00261	-0.000738615	-0.00159	0.000246892	-5.17155e-05	0.01428	0.01951	0.01702	0.03465	0.05311
1.44095	0.000569422	0.0014	0.00339	0.0016	0.00089803	0.00184	0.00248	0.00174	0.00244	0.00263	0.00357	0.00592	0.03068	0.04522		1.44095	-0.00102	-0.00205	-0.000601256	-0.000530301	-0.0032	-0.000596069	-0.00143	0.000150367	-0.00031659	0.01431	0.02012	0.01745	0.03387	0.04797
1.44087	0.00080669	0.00129	0.00328	0.00201	0.000883193	0.00118	0.00262	0.00132	0.00223	0.00249	0.00447	0.00573	0.03407	0.05199		1.44087	-0.000868993	-0.00185	-0.000400405	-0.000536629	-0.00295	-0.001	-0.00161	0.000504387	-0.000276217	0.01357	0.01958	0.01739	0.03342	0.04891
1.44078	0.000810768	0.00161	0.00349	0.00189	0.00123	0.00105	0.00226	0.00229	0.0022	0.00172	0.00382	0.00613	0.03274	0.0476		1.44078	-0.000796914	-0.00199	-0.000251969	-0.000323749	-0.00265	-0.000640609	-0.0014	0.000306607	7.07111e-05	0.01429	0.01943	0.01843	0.03382	0.04827
1.4407	0.00116	0.0014	0.00381	0.0024	0.00107	0.00179	0.00254	0.00207	0.00255	0.0032	0.00337	0.00517	0.02315	0.04878		1.4407	-0.0009562	-0.00206	-0.000311672	-0.000603554	-0.00281	-0.000444216	-0.00136	0.000110471	0.000235933	0.01418	0.01977	0.01738	0.03491	0.05006
1.44061	0.000818919	0.0015	0.00348	0.00196	0.000694108	0.00134	0.00268	0.00264	0.00252	0.00315	0.00436	0.00643	0.03244	0.0374		1.44061	-0.00111	-0.00186	-0.000319208	-0.000335994	-0.00246	-0.000465274	-0.00143	1.63437e-05	-0.000453567	0.01414	0.02135	0.01792	0.03311	0.04695
1.44053	0.000939585	0.00139	0.00359	0.00248	0.000534708	0.00154	0.00211	0.00172	0.00204	0.00247	0.00342	0.00672	0.02639	0.04277		1.44053	-0.00104	-0.00226	-0.000482391	-0.000397541	-0.00294	-0.00059487	-0.00171	0.000474921	-0.000288882	0.01387	0.02016	0.0171	0.03407	0.04873
1.44044	0.000710467	0.0015	0.00358	0.00183	0.00103	0.00142	0.0026	0.00149	0.00202	0.00305	0.00422	0.00644	0.02742	0.03279		1.44044	-0.00104	-0.00212	-0.000333611	-0.000404685	-0.00296	-0.000943403	-0.00172	3.08249e-05	-0.000432241	0.01421	0.01991	0.01641	0.03297	0.04983
1.44035	0.0013	0.00161	0.00347	0.00203	0.000360415	0.0013	0.00239	0.00227	0.00245	0.00309	0.00319	0.00577	0.03789	0.04096		1.44035	-0.00112	-0.00206	-0.000444527	-0.000521363	-0.00297	-0.000581371	-0.00146	0.000589465	3.32627e-05	0.01386	0.01986	0.0178	0.03495	0.0506
1.44027	0.000951788	0.00161	0.00303	0.00148	0.000779128	0.00117	0.00252	0.00144	0.00298	0.00277	0.00418	0.00645	0.0342	0.04354		1.44027	-0.000972207	-0.00158	-8.75877e-05	-0.000309536	-0.00267	-0.00038438	-0.00114	0.000393983	0.000436975	0.01366	0.01894	0.01761	0.03588	0.0484
1.44018	0.000955852	0.00182	0.00357	0.00232	0.000475162	0.00105	0.00224	0.00202	0.00213	0.00379	0.0044	0.00665	0.03286	0.04332		1.44018	-0.00105	-0.00199	-0.000250362	-0.000371028	-0.00305	-0.000790424	-0.00181	0.000348309	-0.000316466	0.01414	0.01965	0.01681	0.03457	0.05021
1.4401	0.000843319	0.00128	0.00367	0.00177	0.000893855	0.00157	0.00259	0.00199	0.00146	0.00383	0.00375	0.0056	0.02327	0.04311		1.4401	-0.0009047	-0.00233	-0.000569127	-0.0005964	-0.00259	-0.000868222	-0.00138	0.00025255	-9.10853e-05	0.01433	0.0194	0.01674	0.03428	0.0478
1.44001	0.00131	0.00138	0.00399	0.00186	0.000734406	0.00177	0.00244	0.00187	0.00226	0.00307	0.00455	0.00599	0.03492	0.03033		1.44001	-0.000986804	-0.00193	-0.000420266	-0.000493409	-0.00297	-0.000562871	-0.00156	0.000358091	-0.000107956	0.01344	0.02059	0.01802	0.03332	0.04871
1.43993	0.0012	0.00149	0.00344	0.00153	0.000936285	0.00143	0.00244	0.00194	0.00178	0.0023	0.0039	0.00638	0.02533	0.04408		1.43993	-0.00122	-0.00227	-0.000531583	-0.000499734	-0.00314	-0.000530441	-0.00157	0.000314168	-0.000186008	0.01393	0.01958	0.01733	0.03408	0.04891
1.43984	0.000855514	0.00138	0.00355	0.00205	0.000198972	0.000985959	0.00258	0.00191	0.0024	0.00323	0.0045	0.0058	0.02872	0.04387		1.43984	-0.000916861	-0.002	-0.000435008	-0.000779692	-0.00289	-0.000989685	-0.00175	0.000521944	-0.000204757	0.01443	0.02049	0.01774	0.03451	0.05054
1.43976	0.000859568	0.00138	0.00365	0.00214	0.000834438	0.00172	0.00264	0.00249	0.00237	0.00291	0.00347	0.00581	0.0321	0.03947		1.43976	-0.000533428	-0.0022	-0.000442329	-0.000402786	-0.003	-0.000738703	-0.0017	0.00032876	-0.000531154	0.01423	0.01929	0.0179	0.03218	0.04885
1.43967	0.00121	0.00138	0.00354	0.0017	0.000819492	0.00149	0.00208	0.00196	0.00253	0.00277	0.00369	0.006	0.02487	0.03646		1.43967	-0.00108	-0.00227	-0.000189647	-0.000299887	-0.00276	-0.000762288	-0.00172	0.000185149	-0.000370299	0.01441	0.01971	0.0177	0.03395	0.04945
1.43959	0.00145	0.00192	0.00364	0.002	0.000804533	0.00169	0.00264	0.00184	0.00232	0.00272	0.00371	0.00678	0.03297	0.04323		1.43959	-0.00124	-0.00214	-0.000404761	-0.000580411	-0.00314	-0.00089597	-0.00173	0.000291594	-0.000576047	0.01367	0.01974	0.01725	0.03314	0.04901
1.4395	0.000755121	0.00159	0.00385	0.0022	0.000861838	0.00135	0.00242	0.00201	0.00193	0.00276	0.00345	0.0063	0.03164	0.04581		1.4395	-0.00109	-0.00207	-0.000412222	-0.000532579	-0.00294	-0.000811127	-0.00174	0.000547817	-0.000658739	0.01347	0.01844	0.01791	0.03506	0.04995
1.43942	0.00111	0.00127	0.00352	0.00218	0.000919134	0.00166	0.00249	0.00208	0.00255	0.00253	0.00559	0.00495	0.03385	0.03861		1.43942	-0.00117	-0.00194	-5.65105e-05	-0.000320512	-0.00259	-0.000889471	-0.00137	0.000352602	0.000114683	0.01426	0.01933	0.01722	0.03392	0.04791
1.43933	0.000646615	0.00137	0.00373	0.00153	0.000687351	0.00143	0.00277	0.00225	0.00225	0.00301	0.00388	0.00572	0.03015	0.0384		1.43933	-0.00102	-0.00201	-0.000480094	-0.000327182	-0.00302	-0.000912301	-0.00149	0.000659094	0.000156707	0.01406	0.02004	0.0174	0.03315	0.05236
1.43925	0.00123	0.0017	0.00373	0.00216	0.000816898	0.0013	0.00284	0.00203	0.00168	0.00278	0.004	0.00515	0.03118	0.04237		1.43925	-0.00118	-0.00228	-0.000384485	-0.000607433	-0.00324	-0.00115	-0.00166	0.000765696	-0.000106411	0.01393	0.01883	0.01744	0.03358	0.0475
1.43916	0.00112	0.00137	0.00405	0.00214	0.000729636	0.00118	0.00262	0.002	0.00257	0.00237	0.00374	0.00756	0.02984	0.03796		1.43916	-0.000952614	-0.00201	-0.000392233	-0.000559668	-0.00304	-0.00118	-0.00184	0.000672423	-0.000431836	0.01419	0.01887	0.01762	0.03212	0.05019
1.43908	0.00101	0.00115	0.00361	0.00202	0.000714629	0.00138	0.00318	0.00188	0.00199	0.00294	0.00357	0.00582	0.03322	0.04333		1.43908	-0.00103	-0.00187	-0.00019235	-0.00040301	-0.00311	-0.000761235	-0.00152	0.000529399	-0.000209247	0.01391	0.01968	0.01742	0.03477	0.04953
1.43899	0.000662759	0.00137	0.00339	0.00158	0.000844152	0.00179	0.00275	0.00195	0.00252	0.00316	0.0034	0.0063	0.02953	0.0487		1.43899	-0.000960979	-0.00235	-0.000458425	-0.000520085	-0.00307	-0.00117	-0.00136	0.000436739	-0.000598543	0.01379	0.01943	0.01783	0.03346	0.04673
1.43891	0.00102	0.00158	0.00349	0.00188	0.000973656	0.00124	0.00247	0.00192	0.0024	0.0023	0.00323	0.00727	0.02819	0.03452		1.43891	-0.000733928	-0.00195	-0.000620629	-0.000637021	-0.00308	-0.00103	-0.00198	0.000745285	-0.000438714	0.01412	0.02081	0.0175	0.03419	0.05185
1.43882	0.00102	0.00191	0.0037	0.00155	0.000669567	0.00187	0.00232	0.00209	0.00201	0.00269	0.00412	0.0064	0.03158	0.04268		1.43882	-0.000893959	-0.00215	-0.000315994	-0.000644259	-0.00309	-0.00144	-0.00172	0.000652515	0.000148447	0.01438	0.0196	0.01669	0.03459	0.05011
1.43874	0.000908037	0.00191	0.00359	0.00185	0.000365463	0.00153	0.00267	0.00167	0.00291	0.00282	0.00327	0.00553	0.03142	0.04526		1.43874	-0.000976106	-0.00208	-0.000478482	-0.000651147	-0.00295	-0.00135	-0.00206	0.000459234	0.000126265	0.01441	0.02021	0.01661	0.0314	0.04945
1.43865	0.00138	0.00136	0.00369	0.00205	0.000712049	0.0013	0.00253	0.00214	0.00215	0.00304	0.00445	0.00486	0.03009	0.04085		1.43865	-0.00121	-0.00229	-0.000278248	-0.000657546	-0.00296	-0.00116	-0.00179	0.000867261	-0.000200215	0.01359	0.01976	0.01689	0.03369	0.05091
1.43857	0.00127	0.00136	0.00358	0.00172	0.00055246	0.000961573	0.00274	0.00251	0.00313	0.0028	0.00284	0.00467	0.03347	0.03086		1.43857	-0.00106	-0.00182	-0.000182471	-0.000663616	-0.00318	-0.00107	-0.00164	0.000974264	-9.93625e-05	0.01376	0.02008	0.01571	0.03291	0.05328
1.43848	0.00115	0.00136	0.00357	0.0017	0.0005374	0.00159	0.00288	0.00198	0.00265	0.00257	0.0044	0.00601	0.03095	0.03763		1.43848	-0.0013	-0.00249	-0.000294446	-0.00028731	-0.00304	-0.000928782	-0.00153	0.000830941	-0.000486346	0.01325	0.02002	0.01685	0.03128	0.0523
1.4384	0.000807557	0.00114	0.004	0.00222	0.000739133	0.00147	0.00266	0.00176	0.00244	0.00269	0.00423	0.00621	0.03197	0.04299		1.4384	-0.00138	-0.00182	-0.000509748	-0.000566656	-0.003	-0.000952628	-0.00149	0.000537703	4.19431e-05	0.01351	0.01967	0.01761	0.03289	0.04955
1.43831	0.00116	0.00125	0.00367	0.00178	0.000362718	0.00166	0.00294	0.00163	0.00214	0.003	0.00406	0.00582	0.03064	0.04417		1.43831	-0.00131	-0.00175	-0.000620753	-0.000518846	-0.00291	-0.00125	-0.00155	0.000645478	-0.000711225	0.01368	0.01989	0.01739	0.03414	0.04731
1.43823	0.000815589	0.00146	0.00388	0.00155	0.000275367	0.000897747	0.00251	0.0018	0.00221	0.00276	0.00447	0.0061	0.03402	0.04395		1.43823	-0.00116	-0.00196	-0.000420787	-0.000471674	-0.00323	-0.001	-0.0014	0.000702631	0.000182184	0.0137	0.01896	0.01682	0.03215	0.05317
1.43814	0.000936196	0.00114	0.00345	0.00175	0.000404809	0.00142	0.00272	0.00237	0.00274	0.00253	0.00314	0.00706	0.03268	0.04652		1.43814	-0.00108	-0.00229	-0.000376015	-0.000643134	-0.00314	-0.00114	-0.00185	0.000808998	-0.000573215	0.01372	0.01898	0.01795	0.03373	0.04879
1.43806	0.00106	0.00146	0.00344	0.00142	0.000678774	0.000758702	0.00286	0.00204	0.00216	0.00238	0.0047	0.0061	0.03252	0.03932		1.43806	-0.000933701	-0.0023	-0.000331399	-0.000596126	-0.00321	-0.000943346	-0.00175	0.000914631	-4.741e-05	0.01359	0.01862	0.01678	0.03515	0.05007
1.43797	0.000827622	0.00157	0.00376	0.00215	0.00030233	0.00117	0.00292	0.00142	0.00214	0.00295	0.00453	0.00571	0.0359	0.04329		1.43797	-0.00117	-0.00223	-0.000597864	-0.000494056	-0.00327	-0.0013	-0.00165	0.000770099	-0.000314627	0.0133	0.01846	0.01695	0.03299	0.05101
1.43789	0.00118	0.00168	0.00354	0.00203	0.000648549	0.00137	0.00264	0.00278	0.00211	0.00245	0.00223	0.00571	0.02512	0.04307		1.43789	-0.00125	-0.00189	-0.000553815	-0.000609745	-0.00329	-0.00105	-0.0016	0.000826268	-0.000215379	0.01401	0.01858	0.01761	0.03357	0.04948
1.4378	0.00107	0.00156	0.00353	0.00191	0.000777969	0.00125	0.00278	0.00156	0.002	0.00248	0.00418	0.00561	0.02614	0.04564		1.4378	-0.000946674	-0.00217	-0.000509895	-0.000343595	-0.00309	-0.00134	-0.00167	0.000833814	-0.000116277	0.01396	0.01919	0.01606	0.03056	0.05043
1.43772	0.000606446	0.00167	0.00353	0.00136	0.000329219	0.00144	0.00263	0.00163	0.0027	0.00288	0.00449	0.00445	0.03188	0.04123		1.43772	-0.000950662	-0.0023	-0.000362441	-0.000677415	-0.00295	-0.00153	-0.00168	0.000792574	4.27071e-05	0.01314	0.01884	0.01696	0.03165	0.05172
1.43763	0.00131	0.00145	0.00331	0.00145	0.00053088	0.00121	0.00291	0.0017	0.0025	0.00282	0.00403	0.008	0.03762	0.0452		1.43763	-0.000954604	-0.00176	-0.000473323	-0.000466324	-0.00332	-0.00128	-0.00174	0.000902163	0.000138904	0.01294	0.01907	0.01674	0.03189	0.05072
1.43755	0.00131	0.00189	0.00352	0.00197	0.000660547	0.0012	0.00284	0.00187	0.00201	0.00259	0.00444	0.00569	0.02803	0.04219		1.43755	-0.00142	-0.00217	-0.000583835	-0.000800652	-0.00323	-0.00158	-0.00153	0.00121	-0.000131852	0.01335	0.01987	0.01689	0.03486	0.04899
1.43746	0.00143	0.00167	0.0034	0.00174	0.000500867	0.0015	0.00276	0.00224	0.00272	0.00163	0.00311	0.00665	0.03141	0.02941		1.43746	-0.00127	-0.00197	-0.000642445	-0.000481103	-0.00325	-0.00128	-0.00181	0.000671042	-0.00058504	0.01283	0.01913	0.01534	0.03305	0.04905
1.43738	0.00121	0.00145	0.0034	0.00173	0.000630218	0.00127	0.00283	0.00201	0.00196	0.00211	0.00351	0.00558	0.02653	0.02918		1.43738	-0.0012	-0.00217	-0.000286959	-0.000651778	-0.0031	-0.00136	-0.00177	0.000879348	-0.000123603	0.01369	0.02011	0.01757	0.03276	0.04964
1.43729	0.00156	0.00156	0.00361	0.00192	0.000904128	0.00115	0.00268	0.00228	0.00231	0.00295	0.00498	0.00635	0.02165	0.04432		1.43729	-0.0012	-0.00231	-0.000397747	-0.000495353	-0.00332	-0.00122	-0.00161	0.000586231	-0.000452065	0.01378	0.01908	0.01687	0.03196	0.04829
1.43721	0.000863625	0.00177	0.00371	0.00159	0.000455344	0.00146	0.0024	0.000861765	0.00265	0.00298	0.00355	0.00576	0.03211	0.05387		1.43721	-0.00152	-0.00184	-0.000508935	-0.000610761	-0.00339	-0.00168	-0.00146	0.00104	-0.000231255	0.0141	0.01929	0.01716	0.03287	0.04766
1.43712	0.00157	0.00188	0.00349	0.00168	0.000656949	0.00133	0.00296	0.00153	0.00207	0.00275	0.00347	0.00643	0.03548	0.04527		1.43712	-0.00129	-0.00224	-0.000568515	-0.000780453	-0.00356	-0.00122	-0.00191	0.000949477	-0.000556963	0.01328	0.01931	0.01646	0.03156	0.04862
1.43704	0.00134	0.00188	0.0036	0.00177	0.0007863	0.0011	0.0031	0.0021	0.0026	0.00152	0.00339	0.00614	0.02942	0.0269		1.43704	-0.00137	-0.00238	-0.000627927	-0.000514303	-0.00284	-0.00146	-0.00181	0.000807298	-0.000456551	0.01307	0.01905	0.01711	0.03538	0.04905
1.43695	0.00169	0.00122	0.00359	0.00176	0.000482015	0.00119	0.00253	0.00157	0.00221	0.0029	0.00476	0.00517	0.03988	0.04203		1.43695	-0.00161	-0.00224	-0.000531971	-0.000575533	-0.00322	-0.0011	-0.00187	0.00107	-0.000844455	0.01363	0.0188	0.01763	0.03304	0.04786
1.43687	0.00146	0.0022	0.00337	0.00174	0.000394535	0.000963982	0.0033	0.00144	0.002	0.00248	0.00372	0.00429	0.02438	0.04879		1.43687	-0.00115	-0.00191	-0.000435865	-0.000582752	-0.00328	-0.00162	-0.0016	0.00103	-0.000320697	0.01387	0.01854	0.01741	0.03325	0.05022
1.43678	0.001	0.00144	0.00358	0.00183	0.000668363	0.00138	0.0028	0.00221	0.00179	0.00305	0.00306	0.00525	0.03248	0.04438		1.43678	-0.00131	-0.00185	-0.000701697	-0.000644607	-0.00335	-0.00132	-0.00205	0.00118	0.000139738	0.01313	0.01856	0.01561	0.03192	0.04937
1.4367	0.00135	0.00176	0.0039	0.00161	0.000725415	0.000932005	0.00266	0.00168	0.00241	0.0029	0.00356	0.0061	0.0276	0.03438		1.4367	-0.00124	-0.00218	-0.000450881	-0.000597427	-0.00315	-0.00146	-0.00173	0.00124	-0.000192541	0.01322	0.01991	0.01772	0.03298	0.0478
1.43662	0.00136	0.00122	0.00357	0.00159	0.00034914	0.00102	0.00308	0.00145	0.00303	0.00267	0.00387	0.0062	0.03452	0.03835		1.43662	-0.00117	-0.00212	-0.000510237	-0.00060437	-0.00338	-0.00176	-0.00169	0.0013	2.32186e-05	0.01346	0.01974	0.01629	0.03404	0.0514
1.43653	0.00113	0.00154	0.00378	0.00126	0.000478421	0.00122	0.00279	0.00162	0.00199	0.00198	0.00475	0.00532	0.02491	0.03254		1.43653	-0.00109	-0.00226	-0.000569671	-0.000556723	-0.00313	-0.00162	-0.00164	0.00146	-0.000306109	0.01264	0.01929	0.01621	0.03256	0.05197
1.43645	0.00113	0.00143	0.00313	0.00178	0.000679983	0.000991583	0.00279	0.00179	0.00206	0.003	0.00439	0.00627	0.03301	0.0393		1.43645	-0.000944312	-0.00192	-0.000732093	-0.000672423	-0.00309	-0.00164	-0.00187	0.00117	-0.000269644	0.01265	0.01864	0.01577	0.03143	0.05325
1.43636	0.0016	0.00187	0.00312	0.00176	0.000447898	0.0013	0.00264	0.00166	0.00213	0.00267	0.00459	0.00646	0.03639	0.03907		1.43636	-0.000947888	-0.00219	-0.000739282	-0.000625141	-0.00305	-0.00178	-0.00182	0.00108	1.05325e-05	0.0126	0.01876	0.01556	0.03389	0.04919
1.43628	0.00102	0.00132	0.00333	0.00143	7.12993e-05	0.00117	0.00327	0.00183	0.00247	0.00252	0.00345	0.00577	0.02796	0.04583		1.43628	-0.00141	-0.00206	-0.000694577	-0.000469212	-0.00317	-0.0018	-0.00194	0.00113	-7.47746e-05	0.01223	0.01908	0.01742	0.03225	0.04834
1.43619	0.00103	0.00164	0.00365	0.00194	0.000489609	0.00116	0.00292	0.0018	0.00272	0.00165	0.00443	0.00634	0.03016	0.047		1.43619	-0.000955268	-0.00172	-0.000391395	-0.000422208	-0.00323	-0.00199	-0.00189	0.000945642	-3.98631e-05	0.0134	0.01853	0.0172	0.03385	0.04822
1.43611	0.00161	0.00197	0.00354	0.0015	0.000763406	0.000927589	0.0027	0.00117	0.00205	0.00249	0.00426	0.00354	0.03472	0.03839		1.43611	-0.00127	-0.00199	-0.000656676	-0.00059236	-0.0035	-0.00186	-0.0019	0.00106	-6.20303e-06	0.01258	0.01798	0.01552	0.03544	0.04972
1.43602	0.00127	0.00186	0.00353	0.00138	0.000603592	0.00123	0.00291	0.00184	0.00212	0.00315	0.0036	0.00536	0.03691	0.04934		1.43602	-0.00143	-0.00226	-0.000508715	-0.000653362	-0.00305	-0.00188	-0.0018	0.00121	-0.000398233	0.01297	0.01867	0.0175	0.03224	0.0514
1.43594	0.00116	0.00197	0.00342	0.00169	0.000299203	0.00068133	0.00319	0.00221	0.00292	0.00156	0.00467	0.00563	0.02967	0.04073		1.43594	-0.00113	-0.00213	-0.000619436	-0.000279052	-0.00332	-0.00186	-0.00181	0.00122	-0.000303843	0.01336	0.01878	0.01619	0.02989	0.04752
1.43585	0.00128	0.00186	0.00363	0.00157	0.000428437	0.0012	0.00283	0.00108	0.00271	0.00276	0.00527	0.00582	0.03305	0.04609		1.43585	-0.00152	-0.002	-0.000626752	-0.000774739	-0.00323	-0.00177	-0.00165	0.00118	-0.000511901	0.01246	0.01832	0.01501	0.03111	0.04934
1.43577	0.00128	0.00142	0.00309	0.00208	5.20681e-05	0.0014	0.00283	0.00115	0.0025	0.00225	0.00432	0.00533	0.01991	0.04029		1.43577	-0.00137	-0.00207	-0.000530889	-0.000781112	-0.0033	-0.00186	-0.00188	0.00124	7.06653e-05	0.01301	0.01862	0.0165	0.03116	0.04793
1.43569	0.000935099	0.00153	0.00373	0.00154	0.000398084	0.00106	0.00283	0.00172	0.0022	0.00147	0.00366	0.00628	0.02564	0.03587		1.43569	-0.00122	-0.00187	-0.000331651	-0.000950969	-0.00378	-0.00177	-0.00205	0.00165	-0.000378144	0.01264	0.01884	0.01592	0.03343	0.05173
1.4356	0.000822451	0.0012	0.00329	0.00152	0.00081633	0.000939101	0.00324	0.000987454	0.00227	0.00293	0.00396	0.00646	0.03727	0.03844		1.4356	-0.00145	-0.00187	-0.000752502	-0.000903371	-0.00332	-0.00169	-0.0019	0.00111	-0.000401758	0.01243	0.01857	0.01594	0.03604	0.04964
1.43552	0.00141	0.00152	0.00361	0.00161	0.000728735	0.00103	0.00275	0.00185	0.00243	0.0026	0.00417	0.00654	0.02649	0.0424		1.43552	-0.000917357	-0.00207	-0.000708245	-0.00107	-0.00313	-0.00193	-0.00174	0.00172	0.000119286	0.01305	0.01878	0.01622	0.03235	0.04773
1.43543	0.0013	0.00196	0.00371	0.00149	0.000857897	0.00155	0.00317	0.00162	0.00231	0.00209	0.00525	0.00557	0.02868	0.04636		1.43543	-0.000999249	-0.00214	-0.000560592	-0.000699534	-0.0035	-0.00185	-0.00197	0.00123	-2.97116e-05	0.01314	0.01803	0.01637	0.03393	0.04958
1.43535	0.00118	0.00174	0.0036	0.00105	0.000987086	0.000891059	0.0033	0.00189	0.00275	0.00266	0.00246	0.00565	0.03324	0.03775		1.43535	-0.00139	-0.00207	-0.000774495	-0.000652105	-0.00341	-0.00199	-0.00208	0.00154	-0.000118768	0.01246	0.01843	0.01568	0.03073	0.05071
1.43526	0.0013	0.0013	0.00359	0.00136	0.000971734	0.00141	0.0033	0.00196	0.00199	0.00304	0.0047	0.0066	0.03897	0.04032		1.43526	-0.00124	-0.00221	-0.000471414	-0.000659048	-0.00363	-0.00207	-0.00176	0.00155	-0.000207319	0.01263	0.02015	0.01523	0.03179	0.05075
1.43518	0.00131	0.00195	0.00327	0.00134	0.000161406	0.0007519	0.00308	0.00203	0.00315	0.00289	0.00384	0.00687	0.02465	0.04847		1.43518	-0.000937995	-0.00208	-0.00052973	-0.000992354	-0.0037	-0.00193	-0.00199	0.00151	-5.20488e-05	0.01272	0.01837	0.01612	0.03217	0.0465
1.43509	0.00143	0.0013	0.00369	0.00186	0.000290564	0.00116	0.00294	0.0017	0.00267	0.00337	0.00328	0.00638	0.03274	0.04265		1.43509	-0.0011	-0.00208	-0.000484791	-0.000781626	-0.00309	-0.00191	-0.00255	0.00107	-0.000624343	0.01296	0.01867	0.01567	0.03154	0.05012
1.43501	0.00155	0.00162	0.00304	0.00174	0.000202884	0.00104	0.00329	0.00216	0.00219	0.00277	0.0058	0.00694	0.02903	0.03265		1.43501	-0.00125	-0.00208	-0.00054354	-0.000625117	-0.00341	-0.00215	-0.00157	0.00158	7.71663e-05	0.0126	0.01898	0.0146	0.03142	0.04961
1.43492	0.0012	0.00151	0.00379	0.0014	0.000621102	0.000489588	0.00293	0.00203	0.0029	0.00324	0.00398	0.00664	0.02769	0.04638		1.43492	-0.00126	-0.00208	-0.000499187	-0.000740379	-0.00347	-0.00185	-0.0019	0.00169	-0.000314641	0.01284	0.019	0.01682	0.03335	0.04729
1.43484	0.00121	0.00151	0.00314	0.00181	0.000822775	0.00112	0.00307	0.0018	0.00269	0.00211	0.00438	0.00586	0.02988	0.03499		1.43484	-0.00126	-0.00208	-0.000765448	-0.000746516	-0.00364	-0.00161	-0.00169	0.00195	2.11633e-05	0.0124	0.01779	0.01673	0.03189	0.04641
1.43476	0.00121	0.00173	0.00356	0.00137	0.000373771	0.000993577	0.00299	0.00207	0.00257	0.00178	0.00468	0.0044	0.02618	0.03895		1.43476	-0.00158	-0.00222	-0.000772984	-0.000480534	-0.00329	-0.0018	-0.00148	0.00181	-0.00104	0.01302	0.01837	0.01566	0.03296	0.0484
1.43467	0.00122	0.00172	0.00367	0.00125	0.000719698	0.00065619	0.00299	0.00263	0.00218	0.00162	0.00479	0.00544	0.03191	0.04291		1.43467	-0.0012	-0.00181	-0.0006767	-0.00086822	-0.00336	-0.00171	-0.00176	0.00182	-0.00107	0.01349	0.01858	0.01776	0.03164	0.04844
1.43459	0.00122	0.00139	0.00355	0.00177	0.000631977	0.00139	0.00327	0.0021	0.0027	0.00272	0.00364	0.00446	0.03528	0.04128		1.43459	-0.00112	-0.00195	-0.000683334	-0.000711714	-0.00337	-0.00218	-0.00166	0.00168	-0.00066754	0.01304	0.01707	0.01608	0.03201	0.0492
1.4345	0.00146	0.00183	0.00344	0.00133	0.000327484	0.00105	0.00376	0.00187	0.00249	0.00275	0.00549	0.00473	0.03158	0.04664		1.4345	-0.00121	-0.00209	-0.000844992	-0.000609941	-0.00344	-0.00193	-0.00177	0.00199	-0.000571578	0.01274	0.01823	0.01574	0.03341	0.04978
1.43442	0.00123	0.00128	0.00343	0.00174	0.000890151	0.00136	0.00361	0.00184	0.00219	0.0026	0.00444	0.00616	0.03259	0.04361		1.43442	-0.000979585	-0.00175	-0.000799473	-0.000508141	-0.00366	-0.0018	-0.00189	0.0013	-0.000475234	0.01291	0.01853	0.01626	0.0343	0.05036
1.43433	0.0017	0.00139	0.00365	0.0014	0.000441107	0.000699187	0.00283	0.0023	0.00254	0.00217	0.00243	0.00634	0.02652	0.04059		1.43433	-0.00145	-0.00202	-0.000702647	-0.000623641	-0.0031	-0.00237	-0.00168	0.00176	0.000348738	0.012	0.01797	0.01605	0.03078	0.04823
1.43425	0.00135	0.00128	0.00342	0.00171	0.000497889	0.000897399	0.00318	0.00137	0.00279	0.00256	0.00398	0.00603	0.04051	0.05432		1.43425	-0.00122	-0.00202	-0.000554578	-0.000738583	-0.00378	-0.00223	-0.00174	0.00152	-0.000466317	0.01201	0.01903	0.01572	0.03168	0.05114
1.43416	0.00159	0.00128	0.00353	0.00159	0.000626965	0.0011	0.00318	0.00184	0.00276	0.00151	0.00399	0.00534	0.03326	0.04013		1.43416	-0.00146	-0.00209	-0.000718082	-0.000744231	-0.00312	-0.00221	-0.0018	0.00149	-0.000129609	0.01256	0.01819	0.01637	0.03426	0.04598
1.43408	0.00136	0.00117	0.00341	0.00157	0.000756336	0.000972902	0.00339	0.00191	0.00264	0.00234	0.00439	0.00658	0.03428	0.0427		1.43408	-0.00154	-0.00183	-0.000519061	-0.000531582	-0.00355	-0.00207	-0.00203	0.0017	-0.000339051	0.01219	0.01821	0.01457	0.02904	0.04747
1.434	0.00125	0.00149	0.00362	0.00124	0.000451758	0.000956819	0.00381	0.00217	0.00345	0.00228	0.00508	0.00377	0.03529	0.05224		1.434	-0.001	-0.0021	-0.000837747	-0.000483175	-0.00361	-0.00232	-0.00171	0.00176	0.000360687	0.01296	0.01889	0.01667	0.03145	0.04825
1.43391	0.00125	0.0016	0.00373	0.00165	0.000797612	0.00105	0.00352	0.00234	0.0036	0.00266	0.00306	0.00462	0.04102	0.04223		1.43391	-0.00124	-0.0021	-0.000534669	-0.000872198	-0.00352	-0.00256	-0.00166	0.00192	-0.000395457	0.01252	0.01777	0.0167	0.03353	0.04686
1.43383	0.00172	0.0016	0.0034	0.00153	0.000782086	0.00146	0.00323	0.00171	0.00358	0.00286	0.00491	0.00672	0.03023	0.04479		1.43383	-0.00132	-0.00176	-0.000697043	-0.000825155	-0.00359	-0.00188	-0.00167	0.00188	-5.97037e-05	0.01245	0.01826	0.01392	0.03358	0.05013
1.43374	0.00172	0.00116	0.00382	0.0013	0.00047752	0.0008016	0.00344	0.00237	0.0019	0.00181	0.00405	0.00593	0.04186	0.04456		1.43374	-0.00148	-0.0023	-0.000703604	-0.000560235	-0.00339	-0.00202	-0.00173	0.00194	-0.000451762	0.01277	0.0178	0.01578	0.03126	0.0471
1.43366	0.00126	0.00127	0.00328	0.00139	0.000678779	0.000892689	0.00358	0.00264	0.00252	0.0022	0.00338	0.00601	0.02045	0.04293		1.43366	-0.00117	-0.00197	-0.000969274	-0.000949407	-0.00356	-0.00215	-0.00173	0.00206	-0.000358451	0.01262	0.01762	0.0152	0.02962	0.04767
1.43357	0.00127	0.00137	0.00349	0.00169	0.000807799	0.000769475	0.00336	0.00191	0.00167	0.00276	0.00474	0.00714	0.02264	0.0441		1.43357	-0.00133	-0.0019	-0.000820254	-0.000629451	-0.00342	-0.00262	-0.00174	0.00202	0.000160023	0.01225	0.0182	0.01671	0.0312	0.04842
1.43349	0.00115	0.00213	0.00381	0.000935596	0.000503209	0.000539191	0.00378	0.00167	0.00247	0.00233	0.00205	0.00481	0.03309	0.04247		1.43349	-0.00118	-0.00197	-0.000619215	-0.000744992	-0.00338	-0.00237	-0.00169	0.00168	-0.000837125	0.01203	0.01754	0.01687	0.03363	0.04952
1.4334	0.00174	0.00192	0.00413	0.00135	0.000632177	0.00127	0.00378	0.00204	0.00382	0.00263	0.0038	0.00643	0.03174	0.04642		1.4334	-0.00126	-0.00157	-0.000625867	-0.000969131	-0.00375	-0.00251	-0.00153	0.00229	-0.00074123	0.01204	0.01756	0.01642	0.03096	0.04613
1.43332	0.00128	0.0018	0.00369	0.00186	0.000400141	0.00126	0.0037	0.0026	0.00306	0.00202	0.00516	0.00526	0.0363	0.0434		1.43332	-0.00127	-0.00184	-0.000684791	-0.00075687	-0.00371	-0.00259	-0.00175	0.0019	-9.95411e-05	0.01121	0.01758	0.01535	0.03202	0.04741
1.43324	0.00175	0.00169	0.00379	0.00142	0.000384559	0.00124	0.00335	0.00167	0.00331	0.00151	0.00363	0.00533	0.03967	0.04317		1.43324	-0.00143	-0.00258	-0.000640218	-0.000926503	-0.00336	-0.00251	-0.0016	0.00232	-0.000187237	0.01207	0.01789	0.01439	0.03223	0.04546
1.43315	0.0014	0.0018	0.00325	0.00151	0.000658073	0.000368298	0.00306	0.00134	0.00393	0.00171	0.00557	0.00531	0.0395	0.04573		1.43315	-0.00136	-0.00191	-0.000647826	-0.000440734	-0.00358	-0.00248	-0.00155	0.00248	-0.000337244	0.01269	0.01905	0.01489	0.0321	0.04783
1.43307	0.00129	0.00147	0.004	0.0015	0.000425674	0.000352242	0.00355	0.0023	0.00317	0.00245	0.0049	0.00616	0.02753	0.04689		1.43307	-0.00121	-0.00191	-0.000499513	-0.000938672	-0.0037	-0.00235	-0.00172	0.00214	-0.000306208	0.01193	0.01811	0.016	0.03163	0.04949
1.43298	0.00164	0.00158	0.00399	0.00148	0.000337836	0.00141	0.00355	0.00207	0.00314	0.00239	0.00404	0.00411	0.04387	0.03688		1.43298	-0.00152	-0.00184	-0.000558833	-0.00078116	-0.00351	-0.00254	-0.00189	0.00221	-0.000578507	0.01201	0.01611	0.01627	0.0332	0.04717
1.4329	0.00176	0.0018	0.00323	0.00104	0.000683557	0.000962885	0.00382	0.00223	0.00257	0.0033	0.00453	0.00688	0.03072	0.03386		1.4329	-0.00106	-0.00211	-0.000721657	-0.000623989	-0.00362	-0.00273	-0.00178	0.00247	-0.000181377	0.01239	0.01649	0.01581	0.03138	0.04773
1.43281	0.000951477	0.00158	0.00398	0.00145	0.000451169	0.000946836	0.00326	0.0027	0.00364	0.00144	0.0029	0.00571	0.03291	0.04758		1.43281	-0.00114	-0.00211	-0.000884225	-0.000740478	-0.00327	-0.00308	-0.00157	0.00203	-0.000510607	0.0127	0.01726	0.01585	0.03125	0.049
1.43273	0.00189	0.0019	0.00376	0.00133	0.000652376	0.000609361	0.00318	0.00157	0.00371	0.00209	0.00426	0.00674	0.03156	0.04037		1.43273	-0.00122	-0.00178	-0.000682713	-0.000802159	-0.00349	-0.00213	-0.00185	0.00244	-0.000717193	0.01225	0.01755	0.01637	0.03148	0.04885
1.43265	0.00178	0.00201	0.00386	0.00164	0.000781577	0.00102	0.00339	0.00154	0.0035	0.00266	0.00378	0.00663	0.03729	0.04014		1.43265	-0.00154	-0.00218	-0.00053294	-0.000973073	-0.00361	-0.00281	-0.00196	0.002	0.000171199	0.01256	0.01852	0.01666	0.03187	0.04924
1.43256	0.00155	0.00146	0.00353	0.00183	0.000621432	0.000470567	0.00374	0.0018	0.00338	0.0025	0.00398	0.00516	0.03594	0.05247		1.43256	-0.00131	-0.00178	-0.000747651	-0.000815581	-0.00331	-0.00246	-0.00164	0.00241	-0.000646349	0.01234	0.01806	0.01535	0.0321	0.0464
1.43248	0.00143	0.00124	0.00364	0.00182	0.000244442	0.00142	0.00352	0.00206	0.00281	0.0018	0.00447	0.00572	0.03223	0.04525		1.43248	-0.00139	-0.00165	-0.000650136	-0.000657549	-0.00363	-0.00276	-0.00164	0.00207	-6.56585e-06	0.01166	0.01807	0.01551	0.03283	0.04822
1.43239	0.00167	0.00178	0.00363	0.0018	0.0011	0.0014	0.00345	0.00113	0.0037	0.00236	0.00448	0.00656	0.02616	0.03246		1.43239	-0.00147	-0.00212	-0.000761292	-0.000882249	-0.0037	-0.00252	-0.00192	0.00264	-0.000221198	0.01221	0.01838	0.01603	0.03219	0.04823
1.43231	0.00144	0.00146	0.00352	0.00179	0.000791281	0.00149	0.0033	0.00209	0.00303	0.00203	0.00478	0.00384	0.03779	0.04478		1.43231	-0.00117	-0.00192	-0.000559706	-0.000504584	-0.00376	-0.00271	-0.00187	0.00275	-0.000740523	0.01161	0.01706	0.01617	0.03155	0.04822
1.43222	0.00191	0.00189	0.00351	0.00156	0.000631104	0.00116	0.00337	0.00146	0.00319	0.00285	0.0043	0.00468	0.04115	0.05013		1.43222	-0.00171	-0.00212	-0.000357651	-0.000674844	-0.00341	-0.00268	-0.00155	0.00287	-0.000407863	0.01154	0.01755	0.01595	0.03192	0.04765
1.43214	0.00215	0.00145	0.00329	0.00176	0.000832254	0.000925846	0.00365	0.00192	0.0028	0.00278	0.00392	0.00658	0.0339	0.04292		1.43214	-0.00164	-0.00185	-0.000781332	-0.000900268	-0.00368	-0.00282	-0.00199	0.00248	-0.000195106	0.01231	0.01727	0.01536	0.03061	0.04854
1.43206	0.00169	0.00221	0.0035	0.00164	0.000888826	0.00112	0.00392	0.00189	0.00222	0.00298	0.00451	0.0054	0.03019	0.0371		1.43206	-0.00118	-0.00185	-0.0004747	-0.000797042	-0.0038	-0.00274	-0.00227	0.0026	-0.000223343	0.01148	0.01871	0.01477	0.03084	0.04854
1.43197	0.00181	0.00167	0.00382	0.00183	0.000584091	0.00122	0.00357	0.00205	0.00329	0.00211	0.00509	0.00702	0.03827	0.03686		1.43197	-0.00142	-0.00165	-0.000690624	-0.000748509	-0.0035	-0.00249	-0.00173	0.00286	-6.0906e-06	0.01155	0.01709	0.01749	0.03125	0.04749
1.43189	0.00204	0.00156	0.00371	0.000968545	0.000496419	0.000985163	0.00427	0.00252	0.00327	0.00276	0.00327	0.00642	0.03575	0.03942		1.43189	-0.0015	-0.00165	-0.000854722	-0.000919251	-0.00393	-0.00284	-0.00146	0.00262	-0.000579299	0.01156	0.01757	0.01544	0.02979	0.04789
1.4318	0.00123	0.0021	0.00392	0.00148	0.000986606	0.00129	0.00377	0.00139	0.00315	0.00224	0.00453	0.00466	0.03675	0.04616		1.4318	-0.00142	-0.00159	-0.000601361	-0.000595594	-0.00352	-0.00265	-0.00157	0.00263	-0.000239705	0.01171	0.01844	0.01462	0.03018	0.04579
1.43172	0.00205	0.00188	0.00348	0.00179	0.000320475	0.000953032	0.00377	0.00175	0.00368	0.00262	0.00386	0.00589	0.03658	0.05291		1.43172	-0.00158	-0.00192	-0.000556378	-0.000601522	-0.00364	-0.00268	-0.00168	0.00265	3.9031e-05	0.01233	0.01826	0.01588	0.03193	0.04873
1.43164	0.00159	0.00188	0.00348	0.00103	0.000810645	0.00050847	0.00411	0.00181	0.00301	0.0013	0.00454	0.00605	0.03051	0.05546		1.43164	-0.00151	-0.00179	-0.000771797	-0.000992896	-0.00391	-0.00277	-0.00153	0.00266	7.3229e-05	0.01173	0.01722	0.0158	0.03246	0.04392
1.43155	0.00148	0.00166	0.00336	0.00101	0	0.000813718	0.00355	0.00208	0.00289	0.00185	0.00445	0.00593	0.02797	0.03847		1.43155	-0.00113	-0.00213	-0.000830139	-0.000615064	-0.00372	-0.00301	-0.00148	0.00298	-0.000199001	0.01105	0.01771	0.01558	0.03214	0.04953
1.43147	0.00171	0.00176	0.00357	0.00121	0.000562385	0.000904772	0.00347	0.00174	0.00305	0.0017	0.00581	0.00513	0.03252	0.04661		1.43147	-0.00121	-0.00233	-0.000888636	-0.000622337	-0.00383	-0.00272	-0.00154	0.00254	-0.000351036	0.01136	0.01715	0.01647	0.03182	0.04901
1.43138	0.00113	0.00154	0.00368	0.00173	0.000980265	0.00132	0.00403	0.0022	0.00357	0.00324	0.00456	0.00568	0.02998	0.0366		1.43138	-0.0013	-0.00186	-0.000528864	-0.000793986	-0.00374	-0.00296	-0.00143	0.00306	-0.00013845	0.01191	0.01649	0.01527	0.03084	0.04577
1.4313	0.0016	0.00165	0.00378	0.00182	0.000458628	0.000872628	0.00374	0.00227	0.00282	0.00263	0.00379	0.00498	0.04397	0.04474		1.4313	-0.000914594	-0.002	-0.000588448	-0.00107	-0.00391	-0.00283	-0.00171	0.00312	-0.000534908	0.01153	0.01804	0.01568	0.03174	0.0483
1.43122	0.00172	0.00132	0.00377	0.00127	0.000804532	0	0.00353	0.00173	0.00316	0.00256	0.00418	0.0066	0.03436	0.03474		1.43122	-0.00161	-0.00213	-0.000962674	-0.000805326	-0.00366	-0.00302	-0.00144	0.00279	-0.000321613	0.01215	0.01863	0.01571	0.03163	0.04922
1.43113	0.00161	0.00176	0.00344	0.00136	0.000644214	0.00116	0.00367	0.00269	0.00313	0.00285	0.00544	0.00753	0.03419	0.03729		1.43113	-0.00131	-0.0016	-0.000708303	-0.000700604	-0.00378	-0.00272	-0.00166	0.00245	7.62721e-05	0.01193	0.01691	0.01501	0.0293	0.04743
1.43105	0.00185	0.00175	0.00398	0.00167	0.00084526	0.000931907	0.00394	0.00176	0.00329	0.000987289	0.00332	0.00548	0.03283	0.03985		1.43105	-0.00139	-0.0018	-0.000662738	-0.000651587	-0.00368	-0.00307	-0.00177	0.00297	-0.000316825	0.01255	0.0173	0.01454	0.03295	0.04257
1.43096	0.00139	0.00164	0.00376	0.00144	0.000323627	0.000701583	0.00422	0.00173	0.00299	0.00181	0.00516	0.00545	0.02676	0.05915		1.43096	-0.00139	-0.00193	-0.000668972	-0.00087885	-0.0038	-0.00294	-0.0015	0.00273	-0.000159883	0.01117	0.01712	0.01604	0.03181	0.04888
1.43088	0.00151	0.00153	0.00375	0.00121	0.000596888	0.000792628	0.00372	0.00298	0.0026	0.0021	0.0041	0.00427	0.0372	0.04635		1.43088	-0.0014	-0.0018	-0.000622605	-0.00111	-0.00387	-0.00313	-0.00195	0.0028	0.000180594	0.01125	0.01848	0.0163	0.03085	0.04779
1.4308	0.00151	0.00164	0.00385	0.00141	0.000581108	0.000990795	0.00351	0.00195	0.00321	0.00185	0.00121	0.00723	0.04057	0.04751		1.4308	-0.00132	-0.00187	-0.000629091	-0.000617394	-0.00398	-0.00305	-0.0014	0.00301	9.27462e-05	0.01149	0.01675	0.01718	0.03226	0.04834
1.43071	0.00186	0.00186	0.00363	0.00161	0.000348483	0.00108	0.00393	0.00191	0.00346	0.00232	0.00507	0.00527	0.03803	0.0347		1.43071	-0.00156	-0.0018	-0.000636125	-0.000347871	-0.00363	-0.00313	-0.00168	0.00328	-0.000240419	0.01395	0.01714	0.01513	0.03162	0.04818
1.43063	0.00187	0.00164	0.00363	0.00127	0.000332687	0.000744331	0.00399	0.00218	0.00353	0.0018	0.00363	0.00544	0.03432	0.04703		1.43063	-0.00125	-0.00214	-0.000906325	-0.000849941	-0.00396	-0.00289	-0.00146	0.00299	-0.000330651	0.02572	0.01676	0.01603	0.03165	0.04696
1.43054	0.00199	0.00153	0.00351	0.00147	0.000317157	0.000942929	0.00399	0.00194	0.0035	0.00182	0.00441	0.00503	0.0424	0.04679		1.43054	-0.00126	-0.00214	-0.000808953	-0.000745072	-0.00365	-0.00319	-0.00163	0.00325	-0.000114714	0.01418	0.01753	0.01533	0.02913	0.04754
1.43046	0.00164	0.00174	0.00383	0.00114	0.000373612	0.000926844	0.00384	0.0019	0.00311	0.00174	0.00547	0.00634	0.03869	0.04656		1.43046	-0.00134	-0.00174	-0.000921043	-0.000861549	-0.00372	-0.00311	-0.00169	0.00302	-0.000938068	0.01149	0.01638	0.01635	0.03172	0.04884
1.43038	0.00211	0.00196	0.00361	0.00186	0.000646825	0.000910758	0.00433	0.00187	0.00345	0.00248	0.00422	0.0066	0.03379	0.04911		1.43038	-0.00135	-0.00194	-0.000822397	-0.000812857	-0.00362	-0.00303	-0.00131	0.00323	0.000382103	0.0115	0.01794	0.01612	0.03177	0.04742
1.43029	0.00118	0.00196	0.00339	0.00196	0.00055873	0.00122	0.00355	0.00243	0.00361	0.00384	0.0048	0.0058	0.03126	0.03351		1.43029	-0.00143	-0.00208	-0.000933594	-0.000875375	-0.00364	-0.00311	-0.0017	0.00335	-0.000564515	0.01136	0.01699	0.01441	0.03319	0.04472
1.43021	0.002	0.00184	0.00425	0.00162	0.000470628	0.000557159	0.00439	0.0015	0.0034	0.00278	0.0049	0.00548	0.02164	0.04444		1.43021	-0.00143	-0.00201	-0.000834327	-0.000661481	-0.00396	-0.00319	-0.00159	0.00352	0.000140982	0.01152	0.01603	0.0148	0.03155	0.04743
1.43012	0.00166	0.00195	0.0037	0.00139	0.000816083	0.000862441	0.00368	0.00225	0.00438	0.0011	0.00423	0.00728	0.02972	0.04979		1.43012	-0.00143	-0.00174	-0.000946003	-0.000502135	-0.00387	-0.00327	-0.00132	0.00303	-0.000197231	0.01167	0.01681	0.01557	0.03213	0.04634
1.43004	0.00178	0.00162	0.00402	0.00127	0.000800231	0.000524979	0.00403	0.00202	0.00399	0.00174	0.00442	0.00513	0.03191	0.03977		1.43004	-0.00167	-0.00167	-0.000899869	-0.000728959	-0.00357	-0.00319	-0.00132	0.00365	-0.000352784	0.01159	0.01719	0.01635	0.03065	0.04597
1.42996	0.00143	0.00195	0.00337	0.00147	0.000784646	0.000830693	0.00396	0.00188	0.00442	0.00212	0.00549	0.00636	0.03173	0.05489		1.42996	-0.00144	-0.00221	-0.000853693	-0.000900326	-0.0039	-0.00311	-0.00143	0.00341	-1.60312e-05	0.01128	0.01661	0.01515	0.03087	0.04686
1.42987	0.00179	0.00129	0.00379	0.00177	0.000913312	0.00124	0.00381	0.00244	0.00495	0.00187	0.00491	0.00652	0.03746	0.05186		1.42987	-0.00152	-0.00221	-0.000543676	-0.00118	-0.0037	-0.00336	-0.00132	0.00322	0.000140421	0.01098	0.01672	0.01605	0.03109	0.04649
1.42979	0.00167	0.00205	0.004	0.00123	0.00111	0.00133	0.00402	0.00191	0.00345	0.00233	0.00414	0.00601	0.03728	0.03626		1.42979	-0.0016	-0.00161	-0.000708855	-0.000745045	-0.00381	-0.00317	-0.0016	0.00354	-0.000437085	0.0123	0.01682	0.01496	0.02874	0.04505
1.4297	0.00156	0.00172	0.00314	0.00142	0.000664715	0.000889481	0.0043	0.00177	0.00361	0.00288	0.00385	0.0053	0.03474	0.03602		1.4297	-0.00153	-0.00161	-0.000927308	-0.00086188	-0.00356	-0.0032	-0.00166	0.00381	-0.000954563	0.01045	0.01626	0.01522	0.03308	0.04955
1.42962	0.00156	0.00194	0.00367	0.00183	0.00115	0.00119	0.00401	0.00203	0.0045	0.00299	0.00385	0.00585	0.02513	0.03997		1.42962	-0.0013	-0.00181	-0.000776913	-0.000645736	-0.00379	-0.00333	-0.00166	0.00343	-0.000491905	0.01061	0.01704	0.01437	0.03126	0.04652
1.42954	0.00192	0.00194	0.00366	0.000968458	0.000488353	0.000964412	0.00372	0.00189	0.00338	0.00211	0.00598	0.00716	0.03557	0.04392		1.42954	-0.00169	-0.00235	-0.000837854	-0.000596088	-0.00391	-0.00358	-0.0015	0.00385	-3.13804e-05	0.01138	0.01752	0.01526	0.03115	0.0498
1.42945	0.00192	0.00183	0.00366	0.00138	0.00105	0.00094826	0.00393	0.00176	0.00463	0.00356	0.00482	0.00588	0.03185	0.03809		1.42945	-0.00146	-0.00181	-0.000951281	-0.000880246	-0.00392	-0.00344	-0.00128	0.00401	0.000242515	0.01176	0.01742	0.01604	0.03308	0.04372
1.42937	0.00157	0.00172	0.00387	0.00179	9.54694e-05	0.000611224	0.00428	0.00172	0.00442	0.00241	0.0055	0.00508	0.03876	0.03646		1.42937	-0.00124	-0.00195	-0.000747561	-0.000887079	-0.00356	-0.00314	-0.00145	0.00413	-0.000465892	0.01122	0.01703	0.01596	0.03002	0.04696
1.42929	0.00111	0.00182	0.00343	0.00177	0.000802217	0.00102	0.00442	0.00178	0.0044	0.00189	0.00405	0.00774	0.0315	0.04041		1.42929	-0.00163	-0.00175	-0.000648519	-0.000616776	-0.00389	-0.00367	-0.00134	0.00384	0.000549711	0.01044	0.01694	0.01575	0.03142	0.04749
1.4292	0.00182	0.00171	0.00429	0.00133	0.000786249	0.00111	0.00413	0.00184	0.00419	0.00244	0.00338	0.00463	0.02896	0.04017		1.4292	-0.00125	-0.00188	-0.000812914	-0.000624627	-0.00374	-0.0037	-0.00173	0.00401	-0.000153773	0.01146	0.01685	0.01529	0.03352	0.04712
1.42912	0.0017	0.00204	0.00331	0.0011	0.00098711	0.000777167	0.00462	0.0022	0.0037	0.00192	0.00463	0.00584	0.03823	0.05109		1.42912	-0.00187	-0.00202	-0.00103	-0.000965401	-0.0037	-0.00312	-0.00124	0.00372	-0.000118771	0.01146	0.01677	0.01569	0.03015	0.04766
1.42903	0.00182	0.0016	0.00385	0.0012	0.000682094	0.0013	0.00398	0.00186	0.00331	0.00104	0.00425	0.00562	0.02861	0.04527		1.42903	-0.00141	-0.00195	-0.000613273	-0.000750057	-0.00403	-0.00364	-0.00135	0.00364	-2.39721e-05	0.01116	0.01707	0.01486	0.02971	0.04804
1.42895	0.00194	0.0016	0.00373	0.00118	0.000304766	0.000102164	0.00433	0.00153	0.00494	0.00195	0.00376	0.00664	0.02489	0.04502		1.42895	-0.00126	-0.00168	-0.000990688	-0.000978315	-0.00399	-0.00345	-0.00146	0.00386	-0.00030136	0.01124	0.01757	0.01476	0.0327	0.0443
1.42887	0.00195	0.00192	0.00438	0.0017	0.000722405	0.00116	0.00425	0.00179	0.00464	0.00313	0.00521	0.00536	0.03415	0.04478		1.42887	-0.00196	-0.00195	-0.000521451	-0.000983855	-0.00405	-0.00337	-0.0014	0.00413	-0.000396933	0.01094	0.01602	0.01467	0.03103	0.0436
1.42878	0.00195	0.00181	0.00329	0.00115	0.000923511	0.000713127	0.00411	0.00155	0.00388	0.00368	0.00473	0.00561	0.03752	0.04315		1.42878	-0.00158	-0.00182	-0.000899529	-0.000710753	-0.00391	-0.00367	-0.00174	0.00476	0.000247128	0.01071	0.01515	0.01518	0.0321	0.04738
1.4287	0.00195	0.00214	0.00393	0.00167	0.00069073	0.000804143	0.00495	0.00231	0.00412	0.00236	0.00569	0.00712	0.03262	0.04849		1.4287	-0.00143	-0.00195	-0.000694769	-0.000827799	-0.00381	-0.00376	-0.0013	0.00386	-0.000276925	0.01102	0.01661	0.0147	0.03093	0.04288
1.42862	0.00196	0.00246	0.00371	0.00112	0.00111	0.00122	0.00452	0.00227	0.00373	0.00318	0.00482	0.0067	0.0407	0.02871		1.42862	-0.00151	-0.00209	-0.000542277	-0.001	-0.00388	-0.00356	-0.00152	0.00413	3.5704e-06	0.01125	0.01603	0.0152	0.02924	0.0452
1.42853	0.00208	0.00213	0.00403	0.00142	0.00102	0.00152	0.0043	0.00243	0.00444	0.00283	0.00482	0.00464	0.0476	0.0508		1.42853	-0.00112	-0.00195	-0.000919831	-0.000673733	-0.00389	-0.00337	-0.00136	0.0046	-0.000207558	0.01094	0.01681	0.01508	0.03067	0.04735
1.42845	0.00185	0.00148	0.00381	0.00183	0.000931774	0.000327266	0.00451	0.00229	0.00368	0.00159	0.00347	0.00615	0.02854	0.05754		1.42845	-0.00136	-0.00168	-0.000820245	-0.000624862	-0.00375	-0.00379	-0.00136	0.00416	-0.000418613	0.01078	0.01612	0.01374	0.02866	0.04753
1.42836	0.00197	0.00158	0.00391	0.00182	0.00113	0.000953895	0.00444	0.00265	0.0042	0.00322	0.00443	0.00582	0.03072	0.04613		1.42836	-0.00144	-0.00195	-0.00077377	-0.000575642	-0.00376	-0.00381	-0.00153	0.00397	-0.000199193	0.01146	0.01611	0.01464	0.032	0.04161
1.42828	0.00174	0.0018	0.00423	0.00159	0.000610638	0.000402165	0.0045	0.00142	0.00436	0.00305	0.00482	0.00473	0.03762	0.05286		1.42828	-0.0016	-0.00195	-0.000993019	-0.000637362	-0.00367	-0.00335	-0.00108	0.00373	-0.000104122	0.01052	0.01717	0.01467	0.03275	0.04699
1.4282	0.00221	0.00169	0.00368	0.00126	0.00103	0.00124	0.00415	0.00218	0.00388	0.00253	0.00492	0.00498	0.02919	0.04564		1.4282	-0.00145	-0.00202	-0.000734319	-0.000978151	-0.00384	-0.00354	-0.00142	0.00461	-0.000380528	0.01036	0.01571	0.01584	0.03142	0.04591
1.42811	0.00198	0.00201	0.00346	0.00166	0.000651119	0.00112	0.00414	0.00194	0.00348	0.0029	0.00356	0.0061	0.04081	0.05378		1.42811	-0.00153	-0.00189	-0.000422022	-0.000816563	-0.00443	-0.00373	-0.000977363	0.00467	0.000457276	0.01114	0.0162	0.01462	0.03231	0.04806
1.42803	0.00152	0.00234	0.00356	0.00101	0.000996374	0.000889819	0.00435	0.002	0.0041	0.00265	0.00366	0.005	0.03473	0.04376		1.42803	-0.00193	-0.00169	-0.000853849	-0.00071084	-0.00386	-0.0036	-0.00126	0.00423	0.000426645	0.01107	0.01611	0.01453	0.03251	0.04356
1.42795	0.00164	0.00168	0.00378	0.00142	0.00134	0.000980826	0.00519	0.00285	0.00371	0.00302	0.00414	0.00718	0.03219	0.04352		1.42795	-0.00154	-0.0021	-0.000860011	-0.000884796	-0.00392	-0.00357	-0.00148	0.00512	-0.000225838	0.01084	0.01583	0.01517	0.03324	0.0457
1.42786	0.00176	0.00211	0.00377	0.00151	0.000747425	0.000964655	0.00392	0.00232	0.00451	0.00276	0.00472	0.00676	0.03673	0.03909		1.42786	-0.00139	-0.00196	-0.000972422	-0.000947147	-0.00415	-0.00377	-0.00115	0.00432	0.000357602	0.01116	0.01632	0.01369	0.03054	0.04569
1.42778	0.00176	0.00146	0.00398	0.00128	0.000586823	0.00148	0.0049	0.00208	0.0032	0.00287	0.00462	0.00537	0.04009	0.04303		1.42778	-0.00139	-0.00182	-0.000551687	-0.00101	-0.0039	-0.00357	-0.00143	0.00444	0.000444105	0.01069	0.01652	0.01396	0.03269	0.04857
1.4277	0.002	0.00189	0.00408	0.00116	0.000498795	0.000932851	0.00468	0.00214	0.00445	0.00306	0.00626	0.00755	0.03991	0.04698		1.4277	-0.00139	-0.00203	-0.00077094	-0.000847437	-0.00348	-0.00371	-0.00115	0.00477	0.000160259	0.01068	0.01671	0.01474	0.02965	0.04662
1.42761	0.00212	0.00244	0.00365	0.00136	0.000988545	0.000488236	0.00411	0.0019	0.00434	0.00191	0.00394	0.00569	0.03383	0.04673		1.42761	-0.00163	-0.00182	-0.000884383	-0.000572788	-0.00381	-0.0039	-0.00137	0.00448	-0.000244461	0.01115	0.01573	0.01414	0.02936	0.04646
1.42753	0.00212	0.00222	0.00396	0.00113	0.000972453	0.000793486	0.0046	0.00216	0.00413	0.00228	0.00461	0.00757	0.03247	0.05208		1.42753	-0.00164	-0.00175	-0.000891523	-0.000858183	-0.00388	-0.00388	-0.0012	0.00429	-0.000212211	0.01075	0.01602	0.01505	0.03064	0.04396
1.42744	0.00213	0.00145	0.00374	0.00144	0.00117	0.0011	0.00516	0.00292	0.00401	0.00229	0.00432	0.0059	0.03229	0.04066		1.42744	-0.00148	-0.00148	-0.00111	-0.000638761	-0.00389	-0.00363	-0.0012	0.00482	-5.33305e-05	0.00989	0.01495	0.01382	0.03312	0.0463
1.42736	0.00213	0.00167	0.00374	0.00121	0.00108	0.000975434	0.00495	0.00248	0.00462	0.0023	0.00624	0.00701	0.03447	0.04879		1.42736	-0.00172	-0.00162	-0.000692485	-0.00104	-0.00385	-0.00377	-0.0012	0.00468	-1.70926e-05	0.01083	0.01651	0.01422	0.03179	0.04485
1.42728	0.00225	0.00156	0.00405	0.000979608	0.000562722	0.000745062	0.00494	0.00264	0.00515	0.00133	0.00363	0.00341	0.03311	0.05274		1.42728	-0.0011	-0.00176	-0.000806674	-0.000650029	-0.00386	-0.00363	-0.000982008	0.00434	-4.54799e-05	0.01193	0.01651	0.01412	0.03132	0.045
1.4272	0.00191	0.00199	0.00383	0.00192	0.000835982	0.000836496	0.00473	0.0014	0.00457	0.0026	0.0046	0.00665	0.0294	0.0511		1.4272	-0.00126	-0.00155	-0.000707012	-0.0006566	-0.00382	-0.0041	-0.00132	0.00456	-0.000263271	0.01036	0.01652	0.01327	0.03291	0.04874
1.42711	0.00214	0.0021	0.00404	0.00137	0.00081985	0.00125	0.00458	0.00236	0.00436	0.00279	0.0045	0.00594	0.03866	0.04248		1.42711	-0.00166	-0.00196	-0.000928324	-0.000607202	-0.00383	-0.00413	-0.00121	0.00479	-0.000296909	0.01067	0.01563	0.0148	0.03155	0.04889
1.42703	0.00215	0.00188	0.00393	0.000827246	0.000586873	0.00113	0.00457	0.00301	0.00452	0.00173	0.00305	0.00638	0.04791	0.05201		1.42703	-0.00127	-0.00197	-0.000935759	-0.000557777	-0.0039	-0.00377	-0.000989659	0.0048	0.000104206	0.01067	0.01465	0.01572	0.03312	0.04406
1.42694	0.00262	0.00209	0.00371	0.00156	0.001	0.000788061	0.00471	0.00267	0.00541	0.00227	0.0042	0.0047	0.03121	0.04618		1.42694	-0.0012	-0.00217	-0.000621901	-0.00056457	-0.00375	-0.00375	-0.00122	0.00497	-0.000301545	0.01035	0.0172	0.0135	0.03141	0.04443
1.42686	0.00227	0.00187	0.00446	0.00196	0.000843603	0.00131	0.00456	0.00224	0.00492	0.00255	0.00574	0.00514	0.03339	0.04035		1.42686	-0.00152	-0.00176	-0.000842231	-0.00034622	-0.00365	-0.00378	-0.000937837	0.0052	-0.000269629	0.01028	0.01485	0.01555	0.03075	0.04965
1.42678	0.00192	0.00187	0.00402	0.00152	0.000971973	0.00129	0.00505	0.00249	0.00398	0.0023	0.00525	0.00732	0.03321	0.04709		1.42678	-0.00121	-0.0019	-0.00095542	-0.000747163	-0.00398	-0.00392	-0.00082613	0.00521	0.000198389	0.01075	0.01642	0.01395	0.03133	0.04699
1.42669	0.00239	0.00154	0.00391	0.00162	0.00146	0.00106	0.00519	0.00275	0.00405	0.00267	0.00255	0.00853	0.04129	0.03567		1.42669	-0.00152	-0.00224	-0.00064001	-0.000585246	-0.00384	-0.00417	-0.000824894	0.00513	0.000480154	0.00989	0.01535	0.01524	0.03087	0.04594
1.42661	0.00205	0.0011	0.00412	0.00118	0.000723101	0.00093817	0.00469	0.00241	0.00356	0.00125	0.00496	0.00589	0.03757	0.03962		1.42661	-0.00137	-0.00176	-0.00102	-0.00098578	-0.00379	-0.00419	-0.00121	0.00485	0.000574486	0.00997	0.01556	0.01551	0.03251	0.04543
1.42653	0.00205	0.00186	0.004	0.00127	0.00121	0.00103	0.00462	0.00118	0.00418	0.00242	0.00582	0.00517	0.04093	0.05054		1.42653	-0.00122	-0.0019	-0.00103	-0.000879042	-0.00386	-0.00444	-0.000934397	0.00579	-0.00020493	0.00982	0.01626	0.01603	0.03049	0.0492
1.42644	0.00229	0.00164	0.00411	0.00114	0.000979751	0.00101	0.00511	0.00233	0.00534	0.00198	0.00446	0.00494	0.02659	0.04332		1.42644	-0.00138	-0.00163	-0.000554611	-0.00105	-0.00377	-0.00386	-0.00105	0.00504	-0.000237102	0.01084	0.01567	0.01378	0.0321	0.04669
1.42636	0.00229	0.00131	0.00388	0.00145	0.00089128	0.000568401	0.0051	0.00309	0.00513	0.00244	0.00359	0.00634	0.03231	0.04726		1.42636	-0.00138	-0.0017	-0.000400801	-0.000720829	-0.00389	-0.00411	-0.00105	0.00552	-1.86779e-05	0.01044	0.01645	0.01493	0.03005	0.04561
1.42628	0.00218	0.00153	0.00442	0.00164	0.000802766	0.000123772	0.00524	0.00195	0.00547	0.00156	0.0058	0.00553	0.03213	0.04701		1.42628	-0.00154	-0.00183	-0.000890102	-0.000896491	-0.0039	-0.00431	-0.000992982	0.00538	-0.000174022	0.01067	0.01486	0.0152	0.03165	0.04755
1.42619	0.00207	0.00196	0.00463	0.0012	0.000858813	0.00118	0.00481	0.00301	0.00536	0.00273	0.00512	0.00347	0.03666	0.04816		1.42619	-0.00108	-0.00204	-0.000735415	-0.00102	-0.00402	-0.00423	-0.00116	0.00514	0.000672096	0.01027	0.01604	0.01332	0.03169	0.04663
1.42611	0.00219	0.00196	0.00419	0.000763614	0.00128	0.000734623	0.00488	0.00157	0.00533	0.00256	0.00502	0.00497	0.04003	0.05769		1.42611	-0.00163	-0.00177	-0.00112	-0.000684851	-0.00398	-0.00392	-0.00105	0.00547	0.000145502	0.01049	0.01524	0.0151	0.03122	0.04483
1.42603	0.00196	0.00229	0.00429	0.0017	0.00126	0.00104	0.00515	0.00223	0.00457	0.00248	0.0056	0.00733	0.0304	0.04209		1.42603	-0.00132	-0.00149	-0.000909858	-0.000747985	-0.00404	-0.00423	-0.00105	0.00507	0.000181363	0.01049	0.01464	0.01399	0.0339	0.04539
1.42594	0.00266	0.00163	0.00342	0.00158	0.00103	0.00124	0.00501	0.00199	0.00546	0.00187	0.00472	0.00488	0.02314	0.03487		1.42594	-0.00164	-0.0017	-0.000916822	-0.000753928	-0.00422	-0.00431	-0.00138	0.00509	0.000404274	0.01071	0.01444	0.0149	0.03465	0.04202
1.42586	0.00255	0.00185	0.00417	0.00178	0.000938636	0.000579086	0.00521	0.00254	0.00516	0.0025	0.00491	0.00455	0.03358	0.03881		1.42586	-0.00117	-0.00184	-0.000923895	-0.000759701	-0.00385	-0.00428	-0.0011	0.00583	0.000310432	0.01031	0.01581	0.01468	0.03209	0.04564
1.42578	0.00197	0.00173	0.00417	0.00102	0.00085011	0.00121	0.00528	0.0024	0.00504	0.0035	0.00461	0.00653	0.03222	0.05671		1.42578	-0.00165	-0.00184	-0.000877217	-0.000709038	-0.00376	-0.00431	-0.000991577	0.00553	0.000276842	0.01101	0.016	0.01434	0.03231	0.04585
1.42569	0.00197	0.00162	0.00449	0.00164	0.00177	0.0013	0.00492	0.00226	0.00483	0.00199	0.00432	0.00312	0.03086	0.04669		1.42569	-0.00149	-0.0017	-0.00105	-0.000941603	-0.00377	-0.00428	-0.00105	0.00498	0.000116671	0.00983	0.01619	0.01424	0.03131	0.0464
1.42561	0.00232	0.00184	0.00405	0.00195	0.000745583	0.000423924	0.00513	0.00242	0.00517	0.00298	0.00605	0.00664	0.02478	0.04645		1.42561	-0.00158	-0.0017	-0.000839205	-0.000834831	-0.00373	-0.00409	-0.000991309	0.00578	-0.000294485	0.00967	0.01413	0.01488	0.03294	0.04764
1.42553	0.00221	0.00249	0.00469	0.00151	0.00109	0.00116	0.00541	0.00287	0.00551	0.00344	0.00411	0.00592	0.03757	0.04899		1.42553	-0.00166	-0.00198	-0.00112	-0.000501569	-0.00363	-0.00395	-0.00105	0.00502	-0.000580277	0.00991	0.01393	0.01401	0.02967	0.04278
1.42544	0.00198	0.00183	0.00447	0.0016	0.000857508	0.00136	0.00533	0.00263	0.00567	0.00282	0.00497	0.00424	0.03385	0.03479		1.42544	-0.00158	-0.00184	-0.000640116	-0.000904698	-0.00354	-0.00437	-0.00116	0.00561	0.000263544	0.01022	0.01472	0.01453	0.03393	0.04294
1.42536	0.00269	0.00238	0.00446	0.00137	0.00113	0.00102	0.00582	0.00299	0.0039	0.00211	0.00381	0.00593	0.03131	0.05548		1.42536	-0.00167	-0.00177	-0.000647218	-0.000458759	-0.00382	-0.0044	-0.000705238	0.00527	0.00022771	0.00997	0.01658	0.01583	0.03226	0.04455
1.42528	0.00199	0.00194	0.0036	0.00188	0.00148	0.000787794	0.00596	0.00175	0.00433	0.00311	0.00592	0.00502	0.04056	0.04127		1.42528	-0.00151	-0.0017	-0.000923194	-0.000579815	-0.00367	-0.00403	-0.00092831	0.00637	0.000631555	0.01043	0.01529	0.01358	0.02971	0.04437
1.42519	0.00188	0.00194	0.00391	0.00144	0.00182	0.000879208	0.00489	0.00251	0.00449	0.00285	0.00495	0.00623	0.03685	0.04103		1.42519	-0.00167	-0.00204	-0.000984044	-0.000757571	-0.00384	-0.00456	-0.000531485	0.00561	0.000284432	0.00869	0.01518	0.01399	0.03153	0.04618
1.42511	0.00235	0.00161	0.00456	0.00175	0.0013	0.000648816	0.00559	0.00306	0.00529	0.00196	0.00611	0.0058	0.04138	0.05474		1.42511	-0.00184	-0.00163	-0.00105	-0.000595141	-0.00369	-0.00442	-0.0011	0.00651	-0.000185709	0.01003	0.01528	0.01642	0.03	0.04568
1.42503	0.00223	0.00171	0.00358	0.00184	0.00114	0.00117	0.00587	0.00222	0.00517	0.00134	0.00504	0.0045	0.03294	0.04333		1.42503	-0.00168	-0.00156	-0.000837457	-0.000828347	-0.00397	-0.00428	-0.000643363	0.00575	9.95242e-05	0.00908	0.01626	0.01403	0.03075	0.0477
1.42494	0.00224	0.00193	0.00433	0.00171	0.000615273	0.00115	0.00565	0.00238	0.00533	0.00117	0.00493	0.00619	0.03984	0.04727		1.42494	-0.00121	-0.00191	-0.000952454	-0.000778113	-0.00415	-0.00459	-0.00098259	0.00567	0.00025916	0.00994	0.01616	0.01506	0.0299	0.04556
1.42486	0.00282	0.00193	0.00432	0.000636989	0.000815727	0.00114	0.00487	0.00313	0.00594	0.00261	0.00434	0.00527	0.04201	0.03446		1.42486	-0.00145	-0.0017	-0.000689916	-0.000954634	-0.00416	-0.00451	-0.00121	0.00621	-0.000466201	0.00962	0.01557	0.01483	0.03099	0.05021
1.42478	0.00166	0.00182	0.00453	0.0019	0.00131	0.00133	0.00515	0.0021	0.00518	0.00334	0.00491	0.00571	0.03357	0.03421		1.42478	-0.00162	-0.00191	-0.00080412	-0.000564682	-0.00396	-0.00426	-0.000870079	0.00654	0.000504717	0.0112	0.01526	0.01509	0.03348	0.04427
1.42469	0.00306	0.00181	0.0042	0.00177	0.00114	0.00175	0.00592	0.00275	0.0058	0.00335	0.00587	0.00653	0.03929	0.04234		1.42469	-0.00194	-0.0017	-0.000756611	-0.000685223	-0.00413	-0.0044	-0.00081378	0.00635	0.000153221	0.00968	0.01466	0.01294	0.0279	0.04766
1.42461	0.00249	0.00214	0.00377	0.00123	0.00062239	0.000659435	0.00549	0.00231	0.00604	0.00318	0.00529	0.00485	0.03321	0.05187		1.42461	-0.00178	-0.00136	-0.000709472	-0.000805443	-0.00361	-0.00404	-0.000814205	0.00605	5.54316e-05	0.00896	0.01485	0.01535	0.03302	0.04731
1.42453	0.00249	0.00203	0.0043	0.00206	0.00169	0.00118	0.00591	0.00237	0.00547	0.00327	0.00412	0.00625	0.03538	0.04324		1.42453	-0.00147	-0.00157	-0.00104	-0.000528126	-0.00367	-0.00435	-0.000475257	0.00633	-3.90126e-05	0.00919	0.01523	0.01485	0.03165	0.04841
1.42444	0.00308	0.00202	0.00462	0.00215	0.00138	0.000948451	0.00527	0.00222	0.00572	0.000952221	0.00469	0.00456	0.03638	0.0402		1.42444	-0.0014	-0.00164	-0.000940077	-0.000533843	-0.00417	-0.00466	-0.000361474	0.00619	0.001	0.01036	0.01432	0.01335	0.03064	0.04468
1.42436	0.00215	0.00235	0.00429	0.00171	0.00144	0.00147	0.0059	0.00198	0.00633	0.00186	0.00391	0.00461	0.03029	0.04554		1.42436	-0.00124	-0.00185	-0.000839658	-0.000709988	-0.00392	-0.00474	-0.000925366	0.00688	0.000150624	0.01018	0.01628	0.01464	0.0307	0.04973
1.42428	0.00238	0.00256	0.00417	0.00212	0.00121	0.00167	0.00597	0.00254	0.00566	0.00321	0.00612	0.00543	0.03247	0.06483		1.42428	-0.00132	-0.00184	-0.00117	-0.000829956	-0.00377	-0.00449	-0.000413455	0.00669	-0.00038709	0.00961	0.01378	0.01377	0.03499	0.04974
1.4242	0.0025	0.0018	0.00395	0.00179	0.00119	0.00165	0.00561	0.0021	0.00646	0.00205	0.00515	0.00558	0.03937	0.05622		1.4242	-0.00125	-0.00164	-0.000854905	-0.000893486	-0.00405	-0.00446	-0.000467743	0.0067	0.000399531	0.01016	0.01546	0.01429	0.03347	0.04546
1.42411	0.00262	0.00212	0.00395	0.00188	0.00132	0.00196	0.00631	0.00285	0.00543	0.00394	0.00697	0.00572	0.03683	0.04899		1.42411	-0.00141	-0.0015	-0.00119	-0.00107	-0.00395	-0.0046	-0.000693442	0.00589	0.00112	0.00904	0.01436	0.01506	0.03176	0.04656
1.42403	0.00286	0.00234	0.00373	0.00186	0.00123	0.0013	0.00567	0.00251	0.00521	0.00305	0.00542	0.00558	0.03664	0.04734		1.42403	-0.00126	-0.00143	-0.000870264	-0.000680342	-0.00391	-0.00497	-0.000693508	0.007	0.000519854	0.00942	0.01475	0.0152	0.03073	0.04426
1.42395	0.00263	0.0019	0.00458	0.00185	0.00179	0.00128	0.00581	0.00286	0.00611	0.00315	0.00599	0.0062	0.0282	0.05128		1.42395	-0.00182	-0.00213	-0.000823748	-0.000914874	-0.00403	-0.00438	-0.000353509	0.00697	0.000987367	0.01005	0.01443	0.01497	0.03322	0.04735
1.42386	0.0024	0.00212	0.00436	0.00141	0.0017	0.000728636	0.00629	0.00332	0.00645	0.00181	0.00559	0.00567	0.03037	0.05662		1.42386	-0.00134	-0.00171	-0.000668977	-0.000637848	-0.00405	-0.00474	-0.000466317	0.0074	-0.000252616	0.01027	0.01442	0.01487	0.02974	0.04557
1.42378	0.00264	0.0019	0.00425	0.00245	0.000892318	0.00189	0.00573	0.00268	0.00669	0.00226	0.00693	0.00544	0.03373	0.05358		1.42378	-0.00143	-0.00199	-0.000838466	-0.0005882	-0.00395	-0.00449	-0.000578066	0.00659	0.000212113	0.01034	0.01401	0.01477	0.03173	0.04648
1.4237	0.00276	0.00222	0.00435	0.00137	0.000875861	0.00177	0.00579	0.00343	0.00676	0.00155	0.00548	0.00712	0.03001	0.05054		1.4237	-0.00127	-0.00178	-0.000900057	-0.000311214	-0.00374	-0.00429	-0.000859836	0.00691	-0.000142384	0.01009	0.0144	0.01441	0.02879	0.04915
1.42361	0.00264	0.00233	0.00424	0.00178	0.00144	0.00175	0.00593	0.00279	0.00618	0.00353	0.00624	0.00784	0.031	0.02796		1.42361	-0.00168	-0.00164	-0.000908066	-0.00060254	-0.00386	-0.00466	-0.000289849	0.00667	0.000706382	0.00953	0.01509	0.01557	0.03202	0.04663
1.42353	0.00265	0.00233	0.00466	0.00156	0.00171	0.00152	0.00585	0.00334	0.00533	0.00345	0.00497	0.00644	0.03436	0.04027		1.42353	-0.0016	-0.00143	-0.0009701	-0.00077998	-0.00415	-0.00463	-0.000231323	0.00706	0.000293264	0.00849	0.01528	0.01482	0.03349	0.04358
1.42345	0.00254	0.00232	0.00455	0.00143	0.00155	0.000969605	0.00571	0.0028	0.00741	0.00354	0.00554	0.00312	0.03535	0.05119		1.42345	-0.0012	-0.0015	-0.000977796	-0.000900697	-0.004	-0.00438	-0.000514268	0.00677	0.000637866	0.01055	0.01508	0.01508	0.03	0.04541
1.42336	0.00266	0.00232	0.00454	0.00206	0.00168	0.00106	0.00577	0.00336	0.00564	0.00364	0.00553	0.00606	0.04343	0.04257		1.42336	-0.00185	-0.00171	-0.000823016	-0.000737181	-0.00407	-0.00469	-5.80841e-05	0.00731	0.000348716	0.00967	0.01496	0.01522	0.02986	0.04582
1.42328	0.00278	0.00167	0.00464	0.00193	0.00152	0.00212	0.00591	0.00331	0.00589	0.00293	0.00465	0.00533	0.02909	0.03813		1.42328	-0.00185	-0.00171	-0.000992303	-0.000517266	-0.00424	-0.00449	-0.000398571	0.00727	0.000943088	0.00893	0.01495	0.01421	0.0299	0.04678
1.4232	0.0029	0.00199	0.00388	0.00192	0.00186	0.00103	0.00597	0.00287	0.00596	0.00293	0.0058	0.00577	0.04188	0.03789		1.4232	-0.00146	-0.00206	-0.00105	-0.000752415	-0.00431	-0.00469	-0.000512366	0.00698	0.000337996	0.01019	0.01294	0.01448	0.03028	0.04361
1.42312	0.00255	0.00221	0.00399	0.00137	0.00192	0.00101	0.00568	0.00273	0.00694	0.00321	0.00666	0.00572	0.02872	0.04322		1.42312	-0.00146	-0.00158	-0.000629959	-0.000418362	-0.00443	-0.00472	-0.000171745	0.00736	0.000556945	0.00859	0.01511	0.01525	0.03241	0.04617
1.42303	0.00185	0.0022	0.00495	0.00231	0.00111	0.000674941	0.00646	0.00208	0.00673	0.00411	0.00559	0.00798	0.03797	0.04855		1.42303	-0.00155	-0.00158	-0.000909248	-0.000538957	-0.00423	-0.00436	-0.000400172	0.00821	0.000525023	0.01	0.0148	0.01475	0.02959	0.04331
1.42295	0.00232	0.00264	0.00516	0.00123	0.00131	0.00152	0.00603	0.00304	0.00707	0.00223	0.00422	0.00629	0.03661	0.04272		1.42295	-0.00131	-0.00151	-0.000702644	-0.000773215	-0.00359	-0.00456	-0.000457235	0.00781	0.0006829	0.01015	0.01438	0.01349	0.02873	0.04889
1.42287	0.00279	0.00198	0.00418	0.00207	0.00122	0.00204	0.00588	0.00309	0.00594	0.00233	0.00556	0.00817	0.04115	0.05365		1.42287	-0.00156	-0.00158	-0.000657811	-0.000666617	-0.00398	-0.00453	-0.000513167	0.00705	0.000458663	0.00909	0.01486	0.01312	0.02841	0.04943
1.42278	0.00256	0.00241	0.00385	0.00131	0.00178	0.0017	0.00637	0.00394	0.00619	0.00413	0.00661	0.00696	0.04096	0.03944		1.42278	-0.0014	-0.00144	-0.000720335	-0.000617762	-0.00416	-0.00495	-0.000283946	0.00748	4.26691e-05	0.00948	0.01524	0.01389	0.02952	0.04925
1.4227	0.00257	0.0023	0.00471	0.00129	0.00205	0.00136	0.00615	0.0034	0.00662	0.00342	0.00593	0.00633	0.02898	0.03779		1.4227	-0.00165	-0.0013	-0.000781902	-0.00039913	-0.00363	-0.00447	-0.00051005	0.00734	0.000321634	0.00803	0.01562	0.01453	0.0285	0.04622
1.42262	0.00257	0.00186	0.0046	0.00117	0.00189	0.00167	0.00565	0.00246	0.00623	0.00288	0.00707	0.00541	0.03469	0.0515		1.42262	-0.00157	-0.00165	-0.000842634	-0.000579042	-0.00381	-0.0049	-0.000281352	0.00741	0.000790632	0.00921	0.01491	0.01339	0.02995	0.04663
1.42253	0.00269	0.00175	0.0047	0.00147	0.00137	0.00176	0.0065	0.00272	0.00684	0.00244	0.00474	0.00594	0.0404	0.05265		1.42253	-0.00174	-0.00145	-0.000794914	-0.000815183	-0.00387	-0.00481	-0.000793305	0.00733	0.000562413	0.00983	0.01429	0.01454	0.02944	0.04524
1.42245	0.00304	0.00229	0.00448	0.0022	0.00171	0.00153	0.00635	0.00397	0.00681	0.00406	0.00512	0.00753	0.03078	0.04961		1.42245	-0.00174	-0.00145	-0.00090907	-0.000482626	-0.00416	-0.00462	4.88317e-06	0.00766	0.00116	0.00917	0.01387	0.01367	0.0316	0.04675
1.42237	0.00328	0.00229	0.00501	0.00187	0.00105	0.00162	0.0067	0.00263	0.00514	0.00281	0.00636	0.00574	0.04594	0.04657		1.42237	-0.00199	-0.0018	-0.000915806	-0.00111	-0.00433	-0.0047	-0.000106918	0.00835	-0.000275489	0.00908	0.01484	0.01279	0.03094	0.04933
1.42229	0.00259	0.00251	0.00436	0.00175	0.00226	0.00117	0.00634	0.00238	0.0063	0.00263	0.0051	0.00665	0.03513	0.04911		1.42229	-0.00119	-0.00138	-0.000490549	-0.000552757	-0.00386	-0.00467	-0.000560081	0.00774	6.57331e-05	0.01009	0.01353	0.01331	0.03117	0.04775
1.4222	0.00271	0.00229	0.00468	0.00162	0.00152	0.00126	0.00647	0.00303	0.00692	0.00219	0.00836	0.0065	0.03495	0.03769		1.4222	-0.00143	-0.00166	-0.000877187	-0.000444604	-0.00376	-0.00504	-0.000500387	0.00745	0.000851939	0.01016	0.01341	0.01496	0.02892	0.04417
1.42212	0.00271	0.00283	0.00456	0.00203	0.00179	0.00146	0.00675	0.00299	0.00671	0.00309	0.00739	0.00606	0.0442	0.04582		1.42212	-0.0016	-0.00159	-0.000831303	-0.000336146	-0.00416	-0.0053	-0.000213018	0.00746	0.00056127	0.00887	0.01459	0.01418	0.03109	0.04456
1.42204	0.00306	0.00239	0.00466	0.00191	0.00199	0.00177	0.00625	0.00334	0.00686	0.00417	0.00602	0.00678	0.03458	0.05395		1.42204	-0.0012	-0.0018	-0.000893616	-0.000854433	-0.00433	-0.0051	7.37648e-05	0.00779	0.000460295	0.00941	0.01487	0.01365	0.03095	0.04784
1.42195	0.00248	0.00282	0.00455	0.00179	0.00234	0.00186	0.00702	0.0025	0.0072	0.00399	0.00736	0.00567	0.03085	0.04672		1.42195	-0.00137	-0.00138	-0.000739476	-0.000519783	-0.00402	-0.00496	-0.000267807	0.00818	0.000168134	0.00883	0.01216	0.01301	0.03062	0.04642
1.42187	0.0026	0.0026	0.00455	0.00167	0.00145	0.00152	0.00667	0.00295	0.00718	0.00203	0.00831	0.006	0.03893	0.03251		1.42187	-0.00129	-0.00152	-0.00096371	-0.000527479	-0.00404	-0.0047	-3.85168e-05	0.00798	0.00152	0.00856	0.01431	0.01275	0.02976	0.04968
1.42179	0.00214	0.00217	0.00422	0.00229	0.00129	0.00183	0.00673	0.0041	0.00825	0.00221	0.00695	0.00701	0.03638	0.04203		1.42179	-0.0013	-0.00138	-0.000809853	-0.000649208	-0.004	-0.00473	-3.75261e-05	0.00831	0.0011	0.01052	0.01457	0.01275	0.03121	0.04354
1.42171	0.00319	0.00271	0.00464	0.00132	0.00135	0.00192	0.00673	0.00346	0.00721	0.00508	0.00607	0.0083	0.04209	0.04039		1.42171	-0.0013	-0.00159	-0.000980427	-0.000315646	-0.0039	-0.00505	0.000248792	0.00832	0.00125	0.00818	0.01354	0.01468	0.03123	0.04536
1.42162	0.00261	0.00249	0.00485	0.00162	0.00227	0.00115	0.00736	0.00292	0.00764	0.00276	0.00664	0.00469	0.03719	0.04433		1.42162	-0.00187	-0.00152	-0.00104	-0.000664782	-0.00408	-0.00519	-0.000207329	0.00828	0.00115	0.00847	0.014	0.01382	0.0325	0.04792
1.42154	0.00285	0.0027	0.00452	0.00235	0.00175	0.00178	0.00629	0.00367	0.00652	0.00267	0.00527	0.00656	0.04526	0.05804		1.42154	-0.00163	-0.00153	-0.00105	-0.000274052	-0.00409	-0.00522	0.000250287	0.00767	0.00124	0.00798	0.01418	0.01384	0.03199	0.04595
1.42146	0.00355	0.0027	0.00473	0.00201	0.00166	0.00198	0.00699	0.00283	0.00741	0.00339	0.0068	0.00564	0.04272	0.04941		1.42146	-0.00156	-0.00125	-0.000842883	-0.000395868	-0.00416	-0.00485	0.000137352	0.00811	0.00165	0.00829	0.01357	0.01361	0.03042	0.0449
1.42137	0.00274	0.00194	0.00451	0.00168	0.00164	0.00175	0.00642	0.00438	0.00765	0.0042	0.00553	0.00626	0.04725	0.04497		1.42137	-0.000999663	-0.00153	-0.000904004	-0.00103	-0.00384	-0.00454	8.19248e-05	0.00802	0.000652228	0.00899	0.01506	0.014	0.03152	0.05075
1.42129	0.00309	0.00237	0.00494	0.00145	0.00228	0.00152	0.0067	0.00373	0.00763	0.00348	0.00629	0.00582	0.02937	0.06008		1.42129	-0.00165	-0.0016	-0.000856738	-0.000583212	-0.00396	-0.00508	-8.79336e-05	0.00893	0.000605502	0.00747	0.01326	0.01515	0.02871	0.04865
1.42121	0.00286	0.00291	0.00493	0.00165	0.00211	0.00139	0.00726	0.00319	0.00888	0.00322	0.00628	0.00432	0.03862	0.05006		1.42121	-0.00189	-0.00167	-0.00108	-0.000761705	-0.00392	-0.00477	0.00048446	0.00781	0.00157	0.00802	0.01295	0.01337	0.03229	0.04892
1.42113	0.00287	0.00182	0.0046	0.00163	0.0021	0.00127	0.00711	0.00364	0.00592	0.00412	0.00752	0.00812	0.03726	0.05121		1.42113	-0.0015	-0.00153	-0.000601208	-0.000370836	-0.00388	-0.00525	-0.000257884	0.0085	0.000193631	0.00952	0.01472	0.01451	0.03124	0.04828
1.42104	0.00287	0.00269	0.00459	0.00215	0.00215	0.00179	0.00647	0.0032	0.00819	0.00323	0.00586	0.00681	0.03589	0.04398		1.42104	-0.00174	-0.00167	-0.0012	-0.00066175	-0.00363	-0.00489	0.000371082	0.00847	0.000782878	0.0087	0.013	0.01502	0.02894	0.04887
1.42096	0.00334	0.0028	0.0047	0.00234	0.00185	0.00145	0.00753	0.00375	0.00752	0.0035	0.00681	0.00502	0.02862	0.04093		1.42096	-0.00167	-0.00168	-0.000942412	-0.000724899	-0.00391	-0.00509	0.000257976	0.00859	-0.00045968	0.00883	0.01337	0.01502	0.03234	0.04634
1.42088	0.00288	0.00203	0.00501	0.00254	0.00219	0.00176	0.00681	0.0035	0.00767	0.00484	0.00699	0.00699	0.03788	0.04906		1.42088	-0.00127	-0.00161	-0.000951271	-0.000503906	-0.00382	-0.00529	0.000259884	0.00871	0.00115	0.00833	0.01344	0.01311	0.03202	0.04944
1.4208	0.00265	0.00301	0.00522	0.0021	0.00239	0.00131	0.00787	0.00416	0.00701	0.00198	0.00611	0.00713	0.04123	0.05161		1.4208	-0.00176	-0.00112	-0.000528046	-0.000454224	-0.00394	-0.00503	-8.09933e-05	0.0092	0.000739439	0.0091	0.01392	0.01437	0.02903	0.04873
1.42071	0.00265	0.00246	0.00479	0.00198	0.00259	0.00172	0.00652	0.00421	0.0079	0.00386	0.00677	0.0063	0.03633	0.04298		1.42071	-0.00152	-0.00126	-0.000861016	-0.000462142	-0.00439	-0.00523	0.000434783	0.00874	0.000771417	0.00876	0.01488	0.01246	0.03314	0.04913
1.42063	0.00289	0.00257	0.00543	0.00185	0.00221	0.00182	0.00715	0.00356	0.00713	0.0036	0.00762	0.00778	0.03614	0.04133		1.42063	-0.00153	-0.00161	-0.000923817	-0.000698093	-0.00413	-0.00475	-7.966e-05	0.00866	0.000736732	0.00945	0.01396	0.01347	0.02889	0.04752
1.42055	0.00289	0.00256	0.00467	0.00216	0.00234	0.0018	0.00764	0.00422	0.00775	0.00306	0.00587	0.00426	0.03359	0.04946		1.42055	-0.00169	-0.00133	-0.00109	-0.000422283	-0.00404	-0.00552	9.05119e-05	0.00826	0.000825237	0.00799	0.01412	0.01297	0.03172	0.04919
1.42046	0.0029	0.00234	0.00488	0.00193	0.00218	0.00221	0.00693	0.00317	0.00781	0.00244	0.0075	0.00786	0.03223	0.04921		1.42046	-0.00146	-0.00113	-0.000562712	-0.000772235	-0.00421	-0.00521	0.000830753	0.00916	0.00116	0.00884	0.01498	0.01425	0.02904	0.04593
1.42038	0.00302	0.00234	0.00509	0.00223	0.00166	0.00187	0.0077	0.00392	0.00806	0.00334	0.00642	0.0055	0.02968	0.05175		1.42038	-0.00179	-0.00127	-0.000732028	-0.000439754	-0.00412	-0.00536	0.000201322	0.0087	0.00112	0.0085	0.01396	0.01465	0.0308	0.0485
1.4203	0.00325	0.00256	0.00476	0.00232	0.00208	0.00197	0.00692	0.00318	0.00868	0.00405	0.00679	0.00669	0.03422	0.04033		1.4203	-0.00187	-0.00197	-0.000793014	-0.000391592	-0.00397	-0.00545	0.000600422	0.00992	0.000633994	0.00856	0.01274	0.01288	0.02903	0.04343
1.42022	0.00302	0.00321	0.00486	0.00114	0.00213	0.00206	0.00734	0.00433	0.00865	0.00191	0.00784	0.00683	0.03167	0.05963		1.42022	-0.00196	-0.00106	-0.000908104	-0.000740714	-0.00398	-0.00514	0.000259819	0.00853	0.00116	0.0087	0.01302	0.01365	0.03047	0.04729
1.42013	0.00314	0.00212	0.00528	0.00176	0.00211	0.00193	0.00818	0.00408	0.00679	0.00432	0.00599	0.00831	0.0421	0.0524		1.42013	-0.000839908	-0.00127	-0.000430215	-0.00069171	-0.00383	-0.00499	9.18958e-05	0.00923	0.000867355	0.00837	0.0136	0.0134	0.0298	0.04895
1.42005	0.00291	0.00222	0.00495	0.00164	0.00195	0.00138	0.00747	0.00404	0.00777	0.00298	0.00587	0.00873	0.03838	0.05075		1.42005	-0.00181	-0.00106	-0.000763214	-0.000585083	-0.00401	-0.00508	9.60726e-05	0.00909	0.00127	0.00907	0.01289	0.01339	0.03128	0.04806
1.41997	0.00292	0.002	0.00516	0.00247	0.00266	0.00179	0.00725	0.00319	0.00893	0.00316	0.00673	0.00598	0.03347	0.04073		1.41997	-0.00149	-0.00155	-0.00115	-0.000534739	-0.00369	-0.00493	0.000271808	0.00968	0.000906247	0.00921	0.01406	0.01376	0.02939	0.04789
1.41989	0.0035	0.00244	0.00494	0.00203	0.00293	0.00199	0.00795	0.00414	0.00863	0.0037	0.0069	0.00843	0.04744	0.04746		1.41989	-0.00165	-0.00134	-0.000780667	-0.000655057	-0.0036	-0.00525	0.000389705	0.00981	0.00137	0.00918	0.01293	0.0126	0.02872	0.04647
1.4198	0.00316	0.00243	0.00483	0.00191	0.00219	0.00219	0.00759	0.0039	0.00778	0.00603	0.00911	0.00789	0.04372	0.05		1.4198	-0.00118	-0.00156	-0.001	-0.000264868	-0.00405	-0.00499	0.000620696	0.0092	0.00151	0.0082	0.01439	0.01398	0.03266	0.04835
1.41972	0.00339	0.00297	0.00482	0.00189	0.00217	0.00164	0.00723	0.00355	0.00858	0.00442	0.00842	0.00571	0.03881	0.05533		1.41972	-0.00175	-0.00114	-0.000471588	-0.000614698	-0.00363	-0.00513	0.000507338	0.00906	0.00116	0.008	0.01346	0.01423	0.0293	0.04806
1.41964	0.00363	0.00254	0.00525	0.00198	0.0018	0.00152	0.00737	0.0044	0.0091	0.00469	0.0085	0.00768	0.04099	0.04811		1.41964	-0.00175	-0.00142	-0.00069505	-0.000282786	-0.00424	-0.00551	0.000622155	0.00975	0.00144	0.00861	0.01491	0.01346	0.03002	0.04813
1.41956	0.00352	0.00308	0.00492	0.00271	0.00178	0.00203	0.00772	0.00505	0.00871	0.00281	0.00781	0.00502	0.0408	0.05902		1.41956	-0.0016	-0.00163	-0.000811387	-0.000745191	-0.00366	-0.00491	0.000908631	0.00919	0.00197	0.00913	0.01308	0.01383	0.03074	0.04546
1.41947	0.00329	0.00253	0.00524	0.00216	0.00249	0.00191	0.00736	0.0047	0.00941	0.00469	0.00837	0.0064	0.04297	0.05319		1.41947	-0.0016	-0.00114	-0.000604327	-0.000638739	-0.00362	-0.00534	0.0004525	0.00925	0.00187	0.00855	0.01384	0.01384	0.03288	0.04679
1.41939	0.00271	0.00275	0.00426	0.00257	0.00225	0.002	0.00806	0.00496	0.00975	0.00407	0.00681	0.00779	0.03688	0.05573		1.41939	-0.00177	-0.00128	-0.000289757	-0.000247721	-0.00396	-0.00526	0.00108	0.0101	0.0019	0.00876	0.01291	0.01347	0.03094	0.04738
1.41931	0.00376	0.00264	0.00522	0.00266	0.00296	0.00124	0.00749	0.00391	0.01009	0.00523	0.00968	0.00821	0.03788	0.05269		1.41931	-0.00169	-0.0015	-0.000622163	-0.000425318	-0.00375	-0.00557	0.0012	0.0096	0.00147	0.00952	0.01476	0.0145	0.03059	0.04723
1.41923	0.00353	0.00252	0.00543	0.0019	0.00222	0.00261	0.00741	0.00367	0.00951	0.00434	0.00899	0.007	0.04713	0.04546		1.41923	-0.00138	-0.00122	-0.000630728	-0.000831149	-0.00377	-0.00554	0.00091165	0.00972	0.0013	0.00863	0.01444	0.01463	0.03059	0.04561
1.41914	0.00377	0.00307	0.0051	0.00189	0.00278	0.00174	0.00797	0.00382	0.0093	0.00452	0.00849	0.00819	0.04223	0.05079		1.41914	-0.00154	-0.00164	-0.000962488	-0.00061239	-0.00405	-0.00523	0.000683132	0.0101	0.00144	0.00805	0.01263	0.01537	0.03059	0.05023
1.41906	0.0033	0.00274	0.00564	0.00251	0.00312	0.0029	0.00782	0.00437	0.0079	0.00452	0.01002	0.00861	0.03614	0.06171		1.41906	-0.00155	-0.00101	-0.000432072	-0.000564341	-0.00358	-0.00538	0.0012	0.01002	0.00165	0.00804	0.01281	0.01459	0.03078	0.05266
1.41898	0.00319	0.00273	0.00552	0.00228	0.0026	0.00256	0.00754	0.00422	0.00879	0.0038	0.00865	0.00884	0.03595	0.05867		1.41898	-0.0018	-0.00108	-0.000764066	-0.000345744	-0.00403	-0.00501	0.000572015	0.00983	0.00217	0.00952	0.01427	0.01535	0.0276	0.04886
1.4189	0.00343	0.00295	0.00509	0.00258	0.00251	0.00244	0.0081	0.00557	0.0094	0.0038	0.00998	0.00839	0.04284	0.06819		1.4189	-0.0022	-0.002	-0.000772844	-0.000467519	-0.00399	-0.00544	0.000803831	0.01063	0.00111	0.00837	0.01234	0.01434	0.02995	0.04745
1.41881	0.00366	0.00251	0.00486	0.00246	0.00235	0.002	0.00823	0.00383	0.00965	0.0047	0.00823	0.00785	0.0462	0.047		1.41881	-0.0014	-0.00129	-0.000673964	-0.000362072	-0.00378	-0.00524	0.000921871	0.01023	0.000366827	0.00866	0.01329	0.01244	0.03212	0.0499
1.41873	0.0032	0.0024	0.00497	0.00245	0.0027	0.00348	0.00816	0.00438	0.00971	0.00461	0.00831	0.00683	0.04601	0.05373		1.41873	-0.00141	-0.000804583	-0.000844557	-0.000313608	-0.00374	-0.00549	0.000696448	0.00951	0.000766739	0.00879	0.01246	0.01372	0.0318	0.05069
1.41865	0.00344	0.00261	0.00507	0.00254	0.00268	0.00261	0.00857	0.00483	0.00923	0.00586	0.00848	0.00956	0.0411	0.05208		1.41865	-0.00141	-0.00102	-0.000476638	-0.000378732	-0.00408	-0.00547	0.00081303	0.00989	0.00256	0.00781	0.01363	0.01498	0.03093	0.0502
1.41857	0.00286	0.00272	0.00582	0.00284	0.00259	0.00206	0.0085	0.00518	0.01012	0.00461	0.00972	0.00853	0.04681	0.04345		1.41857	-0.00182	-0.00144	-0.000538736	-0.000217174	-0.00393	-0.00521	0.000756975	0.00996	0.00126	0.00859	0.01271	0.01345	0.03378	0.04713
1.41849	0.00344	0.00304	0.00506	0.00229	0.0025	0.00279	0.00856	0.00433	0.01	0.00505	0.00922	0.0105	0.04427	0.04879		1.41849	-0.00199	-0.00144	-0.000653856	-0.000452626	-0.00373	-0.00507	0.00116	0.01055	0.00141	0.00777	0.01308	0.01318	0.03112	0.04827
1.4184	0.00333	0.0025	0.00483	0.00281	0.00277	0.00267	0.0082	0.00468	0.00887	0.00434	0.00843	0.00841	0.04762	0.04714		1.4184	-0.00151	-0.00137	-0.000661314	0.000105217	-0.00396	-0.00539	0.000928578	0.01005	0.00169	0.00973	0.01424	0.0138	0.02987	0.05053
1.41832	0.00334	0.0026	0.00537	0.00247	0.00326	0.00211	0.00869	0.00444	0.00912	0.00604	0.00909	0.00816	0.04861	0.07621		1.41832	-0.0016	-0.00117	-0.000669065	-0.000810009	-0.00344	-0.00513	0.0011	0.0108	0.00252	0.00795	0.01221	0.01392	0.03004	0.05076
1.41824	0.00311	0.00293	0.00525	0.00288	0.00281	0.00221	0.00862	0.00578	0.00964	0.00389	0.00907	0.00694	0.04135	0.05222		1.41824	-0.00193	-0.00138	-0.000838979	-0.000647955	-0.00377	-0.00528	0.000871268	0.01055	0.0019	0.0091	0.01466	0.01493	0.0302	0.04694
1.41815	0.00369	0.00282	0.00589	0.00286	0.00301	0.00187	0.00833	0.00514	0.01035	0.00568	0.00799	0.00938	0.027	0.05476		1.41815	-0.00129	-0.00117	-0.000901692	-0.000371798	-0.00368	-0.00531	0.00156	0.00989	0.00186	0.0074	0.01253	0.01491	0.02949	0.04664
1.41807	0.00416	0.00227	0.00513	0.00274	0.00336	0.00282	0.00769	0.00499	0.01041	0.00523	0.00903	0.00875	0.04098	0.05312		1.41807	-0.00129	-0.0011	-0.000534682	-0.00043546	-0.00359	-0.00563	0.000643686	0.01053	0.00169	0.00824	0.01408	0.01351	0.03038	0.05094
1.41799	0.00347	0.00281	0.0061	0.00283	0.00276	0.0028	0.00881	0.00494	0.00937	0.00362	0.00853	0.00734	0.03489	0.03612		1.41799	-0.00154	-0.00125	-0.000759437	-0.000216113	-0.00393	-0.00554	0.00139	0.01049	0.00184	0.00901	0.01196	0.01438	0.03163	0.04856
1.41791	0.003	0.0027	0.00501	0.00292	0.00339	0.00161	0.00895	0.00609	0.0099	0.00496	0.00899	0.01084	0.04296	0.04704		1.41791	-0.00122	-0.00111	-0.000285137	-0.00022426	-0.00373	-0.00523	0.00116	0.01103	0.00212	0.00866	0.01172	0.01373	0.02917	0.04911
1.41783	0.00347	0.00259	0.00598	0.00291	0.00251	0.00266	0.00859	0.00544	0.01005	0.0046	0.00936	0.00837	0.04395	0.06493		1.41783	-0.00163	-0.00146	-0.000938542	-0.00011978	-0.00379	-0.00577	0.000880341	0.01047	0.00207	0.00791	0.01287	0.01448	0.02974	0.05224
1.41774	0.00394	0.00302	0.00576	0.00225	0.00379	0.00264	0.00858	0.0045	0.01058	0.00514	0.01031	0.00975	0.04613	0.0605		1.41774	-0.00139	-0.00125	-0.000785121	-0.00046909	-0.0037	-0.00546	0.00099799	0.01163	0.00177	0.00851	0.01412	0.01548	0.03048	0.05023
1.41766	0.00325	0.0028	0.00597	0.00202	0.00291	0.00349	0.00851	0.00594	0.01119	0.00558	0.01038	0.00641	0.04476	0.05187		1.41766	-0.00132	-0.00104	-0.000577544	-0.000421999	-0.00388	-0.00503	0.00106	0.01097	0.00166	0.00896	0.01309	0.01446	0.03546	0.04586
1.41758	0.0036	0.00291	0.00531	0.00286	0.00296	0.00358	0.00829	0.00539	0.00988	0.00549	0.00978	0.00664	0.04929	0.0572		1.41758	-0.00149	-0.00111	-0.000369666	-0.000374575	-0.00378	-0.00529	0.0014	0.01109	0.00244	0.00781	0.01404	0.0118	0.03154	0.04612
1.4175	0.00325	0.00312	0.00509	0.00316	0.00266	0.00302	0.00899	0.00535	0.01123	0.0054	0.00899	0.00937	0.05382	0.0402		1.4175	-0.00165	-0.000905697	-0.000699514	-0.000552639	-0.00331	-0.00566	0.000942609	0.01059	0.00277	0.00809	0.01419	0.01421	0.03082	0.0512
1.41742	0.00384	0.00301	0.00584	0.0023	0.0038	0.00279	0.0092	0.00609	0.01129	0.00603	0.0111	0.00892	0.04302	0.05112		1.41742	-0.00158	-0.000487815	-0.000599353	-0.000673135	-0.00408	-0.00581	0.000715644	0.01133	0.000890065	0.00822	0.01406	0.01421	0.03224	0.04737
1.41733	0.00431	0.00279	0.00573	0.00281	0.00313	0.00256	0.00841	0.00595	0.01062	0.0054	0.00973	0.00712	0.04283	0.04668		1.41733	-0.00158	-0.00133	-0.000929911	-0.000114354	-0.00377	-0.00567	0.00112	0.01155	0.000780514	0.00843	0.01353	0.01382	0.02801	0.05111
1.41725	0.00326	0.00322	0.00604	0.00311	0.00311	0.00223	0.00904	0.0059	0.01142	0.00647	0.00922	0.00793	0.03556	0.05201		1.41725	-0.00159	-0.000839663	-0.000561763	-0.000347313	-0.00405	-0.00541	0.00106	0.01084	0.00175	0.00928	0.0138	0.01419	0.02999	0.0502
1.41717	0.00373	0.00311	0.00571	0.00246	0.00382	0.00285	0.00897	0.00625	0.01084	0.00521	0.0093	0.00911	0.02947	0.05595		1.41717	-0.00159	-0.00126	-0.00035555	-0.000184337	-0.00412	-0.00561	0.00101	0.01123	0.00214	0.00799	0.01119	0.01416	0.02859	0.05171
1.41708	0.0042	0.00278	0.00614	0.00223	0.00301	0.00177	0.00903	0.0058	0.01044	0.00369	0.00995	0.01001	0.04108	0.06686		1.41708	-0.00152	-0.0007028	-0.000257797	-0.000417744	-0.00355	-0.00558	0.00135	0.01119	0.00197	0.00756	0.01284	0.01325	0.03055	0.05044
1.417	0.00327	0.00321	0.00516	0.00296	0.00393	0.00304	0.00874	0.00515	0.01207	0.00485	0.00955	0.00937	0.04208	0.05266		1.417	-0.00137	-0.00134	-0.000697298	-0.000142123	-0.00383	-0.00556	0.00164	0.01121	0.00173	0.008	0.01319	0.01323	0.03249	0.04917
1.41692	0.00421	0.00365	0.00591	0.00241	0.0037	0.00259	0.00937	0.0061	0.01186	0.00521	0.00914	0.0096	0.04897	0.0538		1.41692	-0.00169	-0.000988393	-0.000276561	-0.000263362	-0.00374	-0.00604	0.0017	0.01185	0.00237	0.00788	0.01493	0.01499	0.03159	0.0468
1.41684	0.0034	0.00255	0.00601	0.00346	0.00397	0.00193	0.00908	0.00465	0.01146	0.0044	0.00796	0.00934	0.0476	0.05495		1.41684	-0.00154	-0.00113	-0.0012	-0.000555003	-0.00316	-0.00522	0.00187	0.01196	0.00201	0.00823	0.01428	0.01461	0.02751	0.04944
1.41676	0.00398	0.0031	0.00622	0.00365	0.00301	0.00342	0.00922	0.0061	0.01088	0.00538	0.00997	0.0086	0.04034	0.06307		1.41676	-0.00154	-0.000993083	-0.000398018	0.000171105	-0.00409	-0.00554	0.0013	0.01151	0.00216	0.0074	0.01264	0.01347	0.03283	0.04854
1.41667	0.00352	0.00331	0.00557	0.00343	0.00393	0.00308	0.00971	0.00575	0.01131	0.00654	0.0113	0.00969	0.04369	0.04607		1.41667	-0.00163	-0.000855325	-0.000565775	-0.000290996	-0.00335	-0.00579	0.00193	0.01209	0.0018	0.008	0.01379	0.01487	0.03141	0.0456
1.41659	0.00411	0.00266	0.00675	0.00309	0.00377	0.00338	0.00928	0.0054	0.01037	0.00699	0.0108	0.00635	0.0494	0.04024		1.41659	-0.0014	-0.000927513	-0.000626787	-0.000299631	-0.00374	-0.00565	0.00176	0.01211	0.00265	0.00773	0.01237	0.01513	0.03177	0.04508
1.41651	0.00353	0.00342	0.00631	0.00318	0.00339	0.00326	0.00906	0.00525	0.01126	0.00555	0.01058	0.01091	0.03859	0.06372		1.41651	-0.00172	-0.000510313	-0.000312146	-0.000137096	-0.00375	-0.00523	0.00153	0.01228	0.00247	0.00795	0.01185	0.01349	0.03141	0.05182
1.41643	0.00435	0.00287	0.00587	0.00274	0.00417	0.00314	0.00891	0.006	0.01105	0.00743	0.01056	0.00853	0.04549	0.06067		1.41643	-0.00165	-0.000862452	-0.000428651	2.65305e-05	-0.00349	-0.00532	0.00176	0.0121	0.00179	0.00879	0.01133	0.01349	0.02804	0.04779
1.41635	0.00435	0.00352	0.00641	0.00357	0.00372	0.00312	0.00884	0.00585	0.01056	0.00546	0.01141	0.00866	0.0453	0.05624		1.41635	-0.00157	-0.000795282	-0.000223023	-0.00026229	-0.00351	-0.00552	0.00182	0.01207	0.00206	0.00727	0.01328	0.01424	0.03175	0.04878
1.41626	0.00389	0.00286	0.00651	0.00388	0.00399	0.00375	0.0101	0.0057	0.01255	0.00734	0.00907	0.00985	0.04747	0.05459		1.41626	-0.0015	-0.000588581	-0.000554787	-0.00021245	-0.00379	-0.00617	0.00148	0.0125	0.00156	0.00684	0.01167	0.01347	0.0335	0.04751
1.41618	0.00389	0.00308	0.0065	0.00407	0.00412	0.00341	0.00989	0.00496	0.01326	0.00671	0.01146	0.01084	0.04256	0.04457		1.41618	-0.00175	-0.000940391	-0.000778463	-0.000106901	-0.00364	-0.00564	0.00159	0.01242	0.0022	0.00785	0.01362	0.0166	0.03279	0.05013
1.4161	0.00448	0.00373	0.0065	0.00289	0.00417	0.00329	0.0096	0.0062	0.01204	0.00563	0.01241	0.00991	0.04946	0.05548		1.4161	-0.00143	-0.000453471	-0.001	-0.000115627	-0.00388	-0.0055	0.00131	0.0128	0.00266	0.00837	0.01219	0.01506	0.02748	0.05182
1.41602	0.00401	0.00264	0.00552	0.00287	0.00344	0.00349	0.00966	0.00665	0.01219	0.00679	0.0121	0.01196	0.04691	0.05384		1.41602	-0.00128	-0.00143	-0.000364306	0.00015811	-0.00341	-0.00581	0.00211	0.01271	0.00192	0.00889	0.01155	0.01315	0.02981	0.04866
1.41594	0.00425	0.00318	0.00594	0.00307	0.00407	0.00336	0.01001	0.0059	0.01216	0.00598	0.01217	0.01026	0.03964	0.06196		1.41594	-0.00152	-0.000734979	-0.000102097	-7.74077e-05	-0.00337	-0.00544	0.00171	0.01221	0.00144	0.00829	0.01209	0.01505	0.02859	0.05166
1.41585	0.00437	0.0035	0.00626	0.00369	0.00405	0.00238	0.01043	0.00754	0.01259	0.0058	0.01099	0.00961	0.04417	0.06451		1.41585	-0.00129	-0.000386991	-0.000592377	-0.000255693	-0.00397	-0.00598	0.00172	0.01279	0.00203	0.00801	0.01244	0.01443	0.02914	0.04963
1.41577	0.00449	0.00328	0.00669	0.00389	0.00454	0.00376	0.00986	0.00719	0.01303	0.00812	0.01193	0.01157	0.05696	0.05448		1.41577	-0.00129	-0.000528831	-0.000546311	-3.74768e-05	-0.00377	-0.00567	0.00183	0.01249	0.00244	0.00805	0.01279	0.01558	0.03391	0.04816
1.41569	0.00414	0.00382	0.00679	0.00291	0.0046	0.00374	0.01056	0.00665	0.01318	0.00723	0.00979	0.01064	0.03908	0.05982		1.41569	-0.00162	-0.00102	-0.00044769	6.88522e-05	-0.0033	-0.00537	0.00172	0.01209	0.00265	0.00834	0.01414	0.01521	0.02984	0.05043
1.41561	0.0038	0.00382	0.00624	0.003	0.00407	0.00383	0.01034	0.0065	0.01306	0.00588	0.01141	0.00999	0.04007	0.06236		1.41561	-0.00139	-0.000116486	-0.000618498	0.000232691	-0.00352	-0.00545	0.00229	0.01279	0.00241	0.00848	0.01253	0.01356	0.03264	0.0488
1.41553	0.00357	0.00327	0.00591	0.00277	0.00456	0.00371	0.01033	0.00635	0.01239	0.00784	0.01196	0.0104	0.0505	0.05094		1.41553	-0.00155	-0.000678351	-0.000143938	0.000170252	-0.00311	-0.0056	0.00206	0.01338	0.00275	0.00783	0.01162	0.01519	0.03137	0.05055
1.41544	0.00392	0.00294	0.00558	0.0034	0.00447	0.00466	0.0104	0.00819	0.0119	0.00694	0.01194	0.01284	0.04678	0.06046		1.41544	-0.00108	-0.000751203	-0.00085051	-0.000233278	-0.00388	-0.00552	0.00234	0.01278	0.00289	0.00867	0.01308	0.01554	0.03718	0.05195
1.41536	0.00474	0.00316	0.00601	0.00423	0.00431	0.00357	0.01032	0.00545	0.01197	0.00676	0.01124	0.01056	0.05013	0.04904		1.41536	-0.00189	-0.000404969	-5.15792e-05	-0.000185348	-0.00368	-0.00572	0.00206	0.01301	0.00214	0.00896	0.01235	0.01451	0.03153	0.04683
1.41528	0.00439	0.00414	0.00643	0.00379	0.00422	0.00366	0.01166	0.0066	0.01258	0.00658	0.0119	0.01001	0.04758	0.06973		1.41528	-0.00165	-0.000824724	-0.00011184	0.000257875	-0.00353	-0.00575	0.00189	0.01339	0.0024	0.00837	0.01191	0.01462	0.02925	0.0486
1.4152	0.00451	0.00348	0.0061	0.00313	0.00485	0.00375	0.00996	0.00694	0.01384	0.00738	0.01342	0.01235	0.04503	0.0625		1.4152	-0.00158	-0.000616409	-0.000334052	-0.000260138	-0.00365	-0.00544	0.00167	0.0133	0.00242	0.0084	0.01265	0.01448	0.03051	0.04568
1.41511	0.00393	0.0038	0.00642	0.00461	0.00404	0.00342	0.01094	0.00689	0.01289	0.00612	0.01098	0.01064	0.0531	0.05667		1.41511	-0.00182	-0.00047751	-0.000718227	0.000128017	-0.00334	-0.00529	0.00236	0.0128	0.0037	0.00939	0.0121	0.01373	0.03107	0.05395
1.41503	0.00417	0.00315	0.00609	0.00289	0.0046	0.00318	0.01107	0.00784	0.01351	0.00621	0.01115	0.01067	0.0541	0.05781		1.41503	-0.00135	-0.000617826	-0.000456989	0.000121449	-0.0033	-0.00572	0.00214	0.01317	0.00208	0.0073	0.01483	0.01324	0.03233	0.04927
1.41495	0.00394	0.00336	0.00576	0.00319	0.00509	0.00392	0.01093	0.00689	0.01421	0.008	0.00978	0.00964	0.04801	0.0464		1.41495	-0.00159	-0.000409512	2.02454e-05	5.88184e-05	-0.00348	-0.00558	0.00242	0.0134	0.00312	0.00797	0.014	0.01414	0.02988	0.05469
1.41487	0.00394	0.00369	0.00705	0.00371	0.00377	0.00444	0.01149	0.00704	0.01373	0.00701	0.01265	0.01102	0.03248	0.05313		1.41487	-0.0016	-0.000480717	-0.000363148	-0.000117702	-0.00327	-0.00544	0.00192	0.01409	0.00251	0.00747	0.01129	0.01351	0.02918	0.04793
1.41479	0.00441	0.00346	0.0065	0.00358	0.00484	0.00324	0.01	0.00768	0.01406	0.00816	0.01282	0.01105	0.04881	0.05008		1.41479	-0.0012	-0.000761825	-0.000531417	4.49203e-05	-0.00388	-0.00507	0.00237	0.01354	0.00341	0.00896	0.01167	0.01476	0.03219	0.05016
1.41471	0.00476	0.00368	0.00639	0.00304	0.00424	0.0043	0.01133	0.00664	0.01294	0.007	0.01232	0.01204	0.05099	0.07636		1.41471	-0.00145	-0.000764466	-0.000215622	0.000207538	-0.00303	-0.00521	0.0026	0.01315	0.00336	0.00815	0.01293	0.01498	0.03112	0.05109
1.41462	0.00395	0.00389	0.0066	0.00302	0.00437	0.00439	0.01133	0.00689	0.01373	0.00556	0.01413	0.01197	0.04254	0.06215		1.41462	-0.00114	-0.00062827	-0.000385436	0.000484247	-0.00326	-0.00576	0.00243	0.01343	0.00281	0.0082	0.01409	0.01522	0.03127	0.05093
1.41454	0.0043	0.00335	0.00692	0.00354	0.00457	0.00362	0.01097	0.00654	0.01435	0.00699	0.01227	0.01267	0.04825	0.05771		1.41454	-0.0013	-0.000980182	-0.000179111	0.000138231	-0.00312	-0.00551	0.00237	0.01407	0.00351	0.00863	0.01216	0.01597	0.03178	0.04817
1.41446	0.00442	0.00345	0.0068	0.00267	0.00513	0.00414	0.01124	0.00818	0.01239	0.00671	0.01224	0.01337	0.0457	0.06304		1.41446	-0.00147	-0.00035547	-0.000726618	0.000529015	-0.00318	-0.00604	0.0022	0.01429	0.00245	0.00835	0.01487	0.0137	0.03	0.05125
1.41438	0.00489	0.00378	0.0069	0.00382	0.00497	0.00434	0.01046	0.00723	0.01402	0.0077	0.0127	0.0108	0.04906	0.06419		1.41438	-0.00147	-0.000217197	-0.00025008	0.000352083	-0.0032	-0.00551	0.00249	0.01369	0.00184	0.00918	0.01374	0.01308	0.02985	0.0517
1.4143	0.00455	0.00399	0.00679	0.00413	0.00531	0.004	0.01194	0.00877	0.0138	0.00805	0.01278	0.01246	0.04533	0.05975		1.4143	-0.00156	-0.000914438	-0.00020315	-0.000166236	-0.00294	-0.00576	0.00216	0.01448	0.003	0.00741	0.0133	0.01549	0.03447	0.05384
1.41421	0.00455	0.0041	0.007	0.00432	0.00486	0.00399	0.01087	0.00653	0.01387	0.00759	0.01352	0.0096	0.0298	0.06229		1.41421	-0.00148	-0.000914586	-0.000208904	5.17025e-05	-0.00295	-0.00556	0.00279	0.01424	0.00309	0.00809	0.01218	0.01524	0.03346	0.04731
1.41413	0.00467	0.00355	0.00721	0.0042	0.00535	0.00429	0.01171	0.00718	0.01457	0.00804	0.01263	0.00972	0.05321	0.04669		1.41413	-0.00157	-0.000636294	1.6407e-06	0.000382964	-0.00323	-0.00593	0.00313	0.01478	0.00406	0.01005	0.01305	0.01447	0.03101	0.04789
1.41405	0.00444	0.00355	0.00688	0.00386	0.00512	0.00428	0.01199	0.00772	0.01399	0.01009	0.01261	0.01216	0.05067	0.06459		1.41405	-0.00117	-0.000707791	-0.000435322	0.000375232	-0.00308	-0.00528	0.00228	0.01438	0.00275	0.00733	0.01451	0.01334	0.03102	0.05427
1.41397	0.00468	0.00365	0.00698	0.00374	0.00431	0.00533	0.0117	0.00598	0.01415	0.00821	0.01529	0.0144	0.04812	0.06294		1.41397	-0.00142	-0.000361515	4.43214e-05	0.000142078	-0.00261	-0.00576	0.00257	0.01482	0.00352	0.00984	0.01289	0.01602	0.03048	0.05219
1.41389	0.00456	0.00321	0.00654	0.00404	0.00494	0.00414	0.01141	0.00832	0.01522	0.00865	0.01459	0.01231	0.05029	0.06269		1.41389	-0.00175	-0.000643537	-1.70406e-05	0.000420644	-0.00257	-0.00579	0.0028	0.01463	0.00328	0.00846	0.01315	0.01463	0.03329	0.05086
1.4138	0.00468	0.00354	0.00751	0.00413	0.00514	0.00348	0.01183	0.00737	0.01501	0.01017	0.01234	0.01108	0.0442	0.06383		1.4138	-0.00143	-0.000297939	0.000190745	0.000586712	-0.00334	-0.0056	0.00274	0.01486	0.00386	0.0082	0.01322	0.01451	0.03062	0.04786
1.41372	0.00457	0.00354	0.00718	0.00454	0.00512	0.00507	0.01225	0.00752	0.01434	0.0081	0.01241	0.01351	0.04166	0.05242		1.41372	-0.00168	-0.000579424	0.000236295	0.000752918	-0.00313	-0.00585	0.00286	0.01478	0.00381	0.00754	0.0123	0.01742	0.02884	0.04321
1.41364	0.00446	0.0043	0.00663	0.00368	0.00474	0.00398	0.0114	0.00856	0.01477	0.00953	0.01442	0.01084	0.04147	0.06334		1.41364	-0.00129	-0.000372181	-0.000150006	0.000463211	-0.00326	-0.00526	0.00286	0.01511	0.00346	0.00895	0.01307	0.0141	0.03379	0.0536
1.41356	0.00458	0.00484	0.00673	0.0043	0.00494	0.00397	0.01153	0.00831	0.01548	0.00881	0.01439	0.01501	0.04718	0.06448		1.41356	-0.00161	4.53567e-05	0.000112889	0.00028572	-0.00289	-0.00552	0.00287	0.01446	0.00273	0.00844	0.01234	0.01535	0.03205	0.04898
1.41348	0.00446	0.00364	0.00716	0.00354	0.00492	0.00438	0.01195	0.00846	0.01425	0.0079	0.01398	0.01108	0.05997	0.06283		1.41348	-0.00129	-0.000582118	0.000269279	0.000107149	-0.00291	-0.00521	0.00321	0.01568	0.00414	0.00913	0.01349	0.01598	0.03121	0.0526
1.4134	0.00493	0.00407	0.00769	0.00511	0.0052	0.00372	0.01194	0.00741	0.01505	0.00906	0.01396	0.01188	0.05507	0.0598		1.4134	-0.0017	-0.000442743	0.000210151	0.000212708	-0.00325	-0.00597	0.00311	0.0144	0.00283	0.00869	0.01443	0.01561	0.0293	0.05072
1.41331	0.00529	0.00374	0.00779	0.00478	0.00561	0.0052	0.01264	0.00885	0.01521	0.00879	0.01297	0.01393	0.04426	0.05675		1.41331	-0.00154	-0.000443944	0.000150974	0.000432267	-0.00326	-0.00532	0.003	0.01587	0.00336	0.00817	0.01279	0.01423	0.03215	0.05068
1.41323	0.00482	0.00439	0.00757	0.00487	0.00538	0.0054	0.01207	0.0084	0.01555	0.00986	0.01362	0.01193	0.04879	0.07186		1.41323	-0.00155	0.000111657	3.69781e-05	0.000596169	-0.003	-0.00546	0.00288	0.01505	0.00439	0.00885	0.01355	0.01706	0.03196	0.04858
1.41315	0.00483	0.00384	0.00767	0.00453	0.00543	0.00453	0.01249	0.00895	0.01653	0.00824	0.0162	0.01301	0.0545	0.05625		1.41315	-0.00156	-0.00108	-2.34077e-05	0.000477211	-0.00339	-0.00544	0.00351	0.01496	0.00359	0.00795	0.01292	0.01684	0.03123	0.04931
1.41307	0.0046	0.00362	0.0081	0.00526	0.00534	0.00505	0.01255	0.008	0.01476	0.00779	0.0153	0.01535	0.04724	0.0574		1.41307	-0.00108	-0.00059202	0.000186754	0.000415798	-0.00291	-0.00575	0.0034	0.01504	0.00463	0.00897	0.0131	0.01444	0.02998	0.0523
1.41299	0.00472	0.00351	0.00744	0.00535	0.00583	0.00525	0.01297	0.00944	0.01619	0.00814	0.01422	0.01441	0.04823	0.05436		1.41299	-0.00165	-0.000384517	0.000451209	0.000297346	-0.00335	-0.00572	0.00317	0.01605	0.00339	0.008	0.01121	0.01469	0.03175	0.04908
1.41291	0.00484	0.00405	0.00787	0.00523	0.00538	0.00459	0.01191	0.00819	0.01516	0.00894	0.01573	0.01222	0.04568	0.06946		1.41291	-0.00157	-0.000315367	0.000336012	0.000292186	-0.00293	-0.00547	0.00312	0.01577	0.00416	0.00823	0.01328	0.0129	0.03461	0.04884
1.41283	0.00472	0.00405	0.00797	0.00447	0.00645	0.005	0.01232	0.00973	0.0155	0.00974	0.01677	0.01417	0.05376	0.05107		1.41283	-0.0015	-0.000594661	3.04115e-06	0.0006288	-0.00311	-0.00566	0.00284	0.01642	0.0031	0.00877	0.01226	0.01645	0.02722	0.04991
1.41274	0.00508	0.00426	0.00764	0.00456	0.00614	0.00531	0.01274	0.00898	0.01694	0.00767	0.01626	0.01516	0.05239	0.06059		1.41274	-0.00174	-0.000385998	-4.88395e-06	0.000679781	-0.00285	-0.00563	0.00353	0.01613	0.00343	0.00906	0.01472	0.01568	0.03114	0.04802
1.41266	0.00473	0.00404	0.00742	0.00486	0.00612	0.00368	0.01182	0.00843	0.01626	0.00999	0.01402	0.01393	0.04984	0.07151		1.41266	-0.00167	-0.000177752	0.000312724	0.00119	-0.00319	-0.00538	0.00371	0.01621	0.0049	0.0087	0.0102	0.01314	0.03151	0.04749
1.41258	0.00566	0.0036	0.00849	0.00463	0.00611	0.00602	0.01287	0.00908	0.01578	0.01034	0.01582	0.01251	0.05673	0.08103		1.41258	-0.00103	0.000170108	-0.000129015	0.00107	-0.00239	-0.00541	0.00354	0.01649	0.00385	0.0093	0.01264	0.01444	0.03135	0.05396
1.4125	0.0052	0.00425	0.00795	0.00483	0.00602	0.00451	0.01308	0.00962	0.01612	0.009	0.01696	0.01215	0.05065	0.06403		1.4125	-0.00104	-0.000179617	0.00040649	0.000888829	-0.00273	-0.00577	0.00366	0.01577	0.00419	0.00927	0.0113	0.01536	0.03067	0.05085
1.41242	0.00509	0.00425	0.00815	0.00449	0.00629	0.00535	0.01321	0.00947	0.0182	0.0123	0.01616	0.01352	0.05046	0.04843		1.41242	-0.00128	-0.000389299	-0.000306547	8.14723e-05	-0.00279	-0.00546	0.00378	0.01564	0.00454	0.0094	0.01416	0.01781	0.03283	0.04789
1.41233	0.00497	0.00414	0.00772	0.0048	0.0062	0.00469	0.01179	0.00872	0.01688	0.00809	0.01449	0.01441	0.04555	0.05934		1.41233	-0.00145	-0.000319571	1.27278e-05	0.00024518	-0.00291	-0.00509	0.00322	0.01613	0.00362	0.00866	0.01384	0.01732	0.03322	0.0511
1.41225	0.00509	0.00392	0.00739	0.00542	0.00676	0.00532	0.01362	0.00986	0.01557	0.01032	0.01553	0.01434	0.04418	0.06049		1.41225	-0.00145	2.90908e-05	0.000441793	0.000695123	-0.0027	-0.00518	0.00339	0.01678	0.00447	0.01001	0.01432	0.0153	0.032	0.04995
1.41217	0.00591	0.00457	0.00792	0.00561	0.00595	0.0053	0.01291	0.00912	0.01628	0.01166	0.01685	0.01446	0.044	0.05606		1.41217	-0.00122	-4.27544e-05	-5.20851e-05	0.000745381	-0.00233	-0.00537	0.00328	0.0166	0.00532	0.00944	0.01441	0.01646	0.02953	0.05296
1.41209	0.00498	0.005	0.00813	0.00591	0.006	0.00539	0.01347	0.00996	0.01808	0.01093	0.01489	0.01332	0.06033	0.06837		1.41209	-0.00163	-4.54938e-05	0.000379641	0.000910311	-0.00256	-0.00461	0.00368	0.01558	0.0054	0.0095	0.0131	0.01519	0.03411	0.05937
1.41201	0.00499	0.00456	0.00769	0.00473	0.00692	0.00505	0.01262	0.01	0.01668	0.01066	0.01593	0.01806	0.06132	0.05974		1.41201	-0.00147	-0.000187951	-6.0462e-05	0.000618444	-0.00295	-0.00532	0.0046	0.01686	0.00459	0.00868	0.01517	0.01597	0.03269	0.04963
1.41193	0.00546	0.00369	0.00812	0.00471	0.00647	0.00515	0.01282	0.01085	0.01766	0.00913	0.01909	0.01337	0.03754	0.07625		1.41193	-0.00124	0.000509059	0.000206064	0.000842276	-0.00286	-0.00609	0.00357	0.01636	0.0048	0.00834	0.01255	0.01584	0.03075	0.04721
1.41185	0.00546	0.00488	0.00811	0.00533	0.00631	0.00609	0.01289	0.0095	0.01763	0.00903	0.01646	0.01272	0.04797	0.06483		1.41185	-0.00172	-0.00019007	0.000143862	0.000953386	-0.0026	-0.00521	0.00358	0.01665	0.00514	0.00863	0.01142	0.01647	0.03326	0.05192
1.41176	0.00535	0.00368	0.00843	0.00457	0.00629	0.00576	0.01422	0.01015	0.01733	0.00947	0.01653	0.0112	0.05132	0.06179		1.41176	-0.001	2.05444e-05	0.000190498	0.000778877	-0.00294	-0.00574	0.00416	0.0173	0.00529	0.00845	0.01249	0.01583	0.03508	0.05077
1.41168	0.00547	0.00455	0.00756	0.00583	0.00656	0.0066	0.01443	0.01019	0.01822	0.01313	0.01679	0.01459	0.04877	0.0755		1.41168	-0.00101	9.20936e-05	-3.52113e-05	0.00112	-0.00273	-0.00554	0.00417	0.01638	0.00456	0.01058	0.01325	0.01557	0.03072	0.05038
1.4116	0.00535	0.00444	0.00766	0.0056	0.00698	0.0068	0.01329	0.01004	0.01764	0.00919	0.01763	0.01259	0.04033	0.06827		1.4116	-0.000770153	0.000233556	0.000449234	0.00129	-0.00307	-0.00585	0.00401	0.01771	0.00408	0.00974	0.01241	0.01609	0.03113	0.05017
1.41152	0.00547	0.00454	0.00841	0.0058	0.00675	0.00657	0.01413	0.01048	0.01825	0.01017	0.01702	0.01464	0.0543	0.06104		1.41152	-0.00118	0.000304091	0.000333468	0.000361043	-0.00183	-0.00599	0.00327	0.01736	0.00545	0.00859	0.01357	0.0152	0.03064	0.04585
1.41144	0.00536	0.00443	0.00797	0.00621	0.00702	0.00569	0.01384	0.01103	0.01877	0.01078	0.01758	0.01639	0.05647	0.06638		1.41144	-0.00118	0.000373398	0.000927251	0.00104	-0.00239	-0.00516	0.00419	0.01743	0.00541	0.00944	0.01494	0.01739	0.03191	0.05038
1.41136	0.00571	0.00399	0.00829	0.00555	0.00779	0.00632	0.01377	0.01028	0.01709	0.01167	0.01581	0.01314	0.05864	0.06473		1.41136	-0.00119	0.000231376	0.00026427	0.00092074	-0.00268	-0.00553	0.0042	0.01688	0.00556	0.00949	0.0141	0.01702	0.03351	0.05057
1.41128	0.00606	0.00486	0.00796	0.00564	0.00705	0.00523	0.01362	0.00923	0.01826	0.01014	0.01617	0.01538	0.05492	0.06728		1.41128	-0.000951671	0.000579683	0.000366229	0.00155	-0.00269	-0.00607	0.00351	0.01711	0.00533	0.00818	0.01287	0.01604	0.03244	0.04885
1.41119	0.00583	0.00497	0.00795	0.00648	0.00754	0.00618	0.01432	0.01077	0.01823	0.01013	0.01807	0.0154	0.05709	0.07122		1.41119	-0.00104	1.72035e-05	0.000523568	0.00114	-0.00286	-0.00548	0.00466	0.01771	0.00529	0.00992	0.01324	0.01711	0.03032	0.04653
1.41111	0.00537	0.00475	0.00848	0.00572	0.0068	0.00552	0.01481	0.01042	0.01893	0.01093	0.01785	0.01609	0.06516	0.06678		1.41111	-0.00112	0.000156724	-0.000139226	0.00125	-0.00226	-0.00505	0.00432	0.01846	0.00608	0.00854	0.01472	0.01792	0.03443	0.05247
1.41103	0.00572	0.00496	0.00858	0.00528	0.00707	0.0055	0.01558	0.01146	0.01927	0.01155	0.01686	0.01323	0.04728	0.07212		1.41103	-0.000966145	0.000928999	0.000619056	0.00164	-0.00216	-0.0053	0.00502	0.01781	0.0054	0.00813	0.01452	0.01781	0.03164	0.05166
1.41095	0.00538	0.00528	0.00728	0.00558	0.00713	0.00581	0.01395	0.01131	0.01777	0.01056	0.01558	0.01479	0.05181	0.05651		1.41095	-0.00096939	0.000228974	9.85469e-06	0.00118	-0.00168	-0.00487	0.00457	0.01816	0.0056	0.01078	0.01452	0.01871	0.03508	0.04824
1.41087	0.00631	0.00463	0.00868	0.00631	0.00704	0.00633	0.01465	0.01085	0.01931	0.00957	0.01767	0.01596	0.05988	0.06883		1.41087	-0.00129	1.97223e-05	0.000604004	0.000939459	-0.00191	-0.00484	0.00469	0.01808	0.00473	0.00901	0.01381	0.01691	0.03283	0.04954
1.41079	0.00597	0.00473	0.00846	0.00608	0.00709	0.00578	0.01351	0.0108	0.01873	0.01099	0.01697	0.01492	0.05734	0.0616		1.41079	-0.000895746	0.000371983	0.000488051	0.000933266	-0.00236	-0.00537	0.00413	0.01885	0.00539	0.01067	0.0152	0.01922	0.03413	0.05218
1.41071	0.00597	0.00462	0.00834	0.00564	0.00744	0.00683	0.01435	0.01144	0.01842	0.01304	0.01868	0.01581	0.05597	0.06833		1.41071	-0.0013	0.000231674	0.000318484	0.00116	-0.00232	-0.00574	0.00603	0.01851	0.00605	0.00944	0.01425	0.01859	0.03239	0.05184
1.41062	0.00539	0.00505	0.0092	0.00615	0.00793	0.0065	0.01491	0.01139	0.01849	0.01151	0.01701	0.01574	0.0546	0.05831		1.41062	-0.00131	-0.000190592	0.000423666	0.0015	-0.00233	-0.00514	0.00472	0.01864	0.00633	0.00988	0.0114	0.01912	0.03456	0.05246
1.41054	0.00574	0.00483	0.00822	0.00571	0.00776	0.00723	0.01413	0.01183	0.0213	0.01034	0.02036	0.0172	0.05678	0.06504		1.41054	-0.00131	0.000583263	0.000638699	0.0012	-0.00262	-0.00562	0.0049	0.01902	0.00591	0.00945	0.01518	0.01604	0.03264	0.05196
1.41046	0.00516	0.00461	0.0094	0.00675	0.00753	0.00764	0.01483	0.01208	0.0188	0.01266	0.01724	0.01645	0.05187	0.062		1.41046	-0.0014	9.01447e-05	0.00030469	0.00131	-0.00192	-0.00525	0.00445	0.01883	0.00601	0.00975	0.01455	0.0172	0.03249	0.05426
1.41038	0.00563	0.00483	0.00972	0.00599	0.00809	0.00688	0.01531	0.01222	0.01803	0.01355	0.01663	0.01474	0.04814	0.05896		1.41038	-0.00132	0.000793356	0.000738676	0.00119	-0.00193	-0.00511	0.00508	0.01896	0.00656	0.009	0.01493	0.01875	0.03394	0.04993
1.4103	0.00575	0.00461	0.00842	0.00619	0.00757	0.00686	0.01679	0.01167	0.0202	0.01345	0.02018	0.01495	0.05504	0.07965		1.4103	-0.00149	0.000369438	0.000512705	0.00142	-0.00162	-0.00554	0.00451	0.01883	0.00615	0.01026	0.01389	0.01297	0.03466	0.04837
1.41022	0.00611	0.00504	0.00819	0.00617	0.00878	0.00684	0.01558	0.01102	0.01999	0.01147	0.01783	0.01478	0.06429	0.06405		1.41022	-0.0015	0.000579236	0.000945611	0.0013	-0.00267	-0.00477	0.00492	0.01869	0.0049	0.01128	0.01556	0.01722	0.03503	0.05109
1.41014	0.00657	0.00471	0.00819	0.00722	0.00775	0.00608	0.01487	0.01415	0.02088	0.01245	0.01964	0.01807	0.04405	0.07637		1.41014	-0.000935058	0.000648533	0.000609046	0.00147	-0.00175	-0.00496	0.00492	0.01919	0.00575	0.00875	0.01472	0.01736	0.03683	0.04766
1.41005	0.00553	0.00514	0.0084	0.00572	0.00766	0.00628	0.01465	0.01211	0.0214	0.01172	0.01932	0.01713	0.04858	0.06076		1.41005	-0.000940152	-0.000197665	0.0003825	0.000769811	-0.00237	-0.00539	0.0047	0.019	0.00577	0.01122	0.01469	0.01787	0.03507	0.05458
1.40997	0.00623	0.00536	0.00828	0.00729	0.00909	0.00744	0.01549	0.01146	0.02082	0.01207	0.02064	0.01628	0.05783	0.06191		1.40997	-0.000783457	0.000576846	0.000211389	0.00163	-0.00265	-0.00468	0.00517	0.01934	0.00675	0.00959	0.01305	0.01736	0.03509	0.04786
1.40989	0.00635	0.00546	0.00892	0.00674	0.00741	0.00603	0.01513	0.0129	0.02135	0.01359	0.01926	0.01409	0.05765	0.05608		1.40989	-0.00111	0.000224318	0.00070148	0.00098904	-0.00206	-0.00521	0.00489	0.01862	0.00742	0.0098	0.01423	0.01892	0.03227	0.05501
1.40981	0.00589	0.00557	0.00859	0.00598	0.00934	0.00687	0.01513	0.01284	0.01967	0.01197	0.01981	0.01786	0.0551	0.067		1.40981	-0.00144	0.000930539	0.000806467	0.00174	-0.00185	-0.0049	0.00541	0.01928	0.0059	0.00872	0.01641	0.01804	0.0325	0.04977
1.40973	0.00601	0.0048	0.00945	0.00714	0.00853	0.00782	0.01597	0.01159	0.02074	0.01169	0.02113	0.01653	0.06199	0.08211		1.40973	-0.000713198	0.000792032	0.00102	0.00121	-0.00225	-0.00515	0.00537	0.01951	0.00612	0.00877	0.01466	0.01782	0.03705	0.05313
1.40965	0.00659	0.00502	0.0088	0.00585	0.00808	0.0062	0.01624	0.01403	0.02236	0.0132	0.01937	0.01761	0.0559	0.05813		1.40965	-0.000715141	0.00143	0.000961736	0.00143	-0.00187	-0.00477	0.00561	0.0199	0.00575	0.01068	0.01312	0.01799	0.03303	0.04711
1.40957	0.00578	0.00523	0.00922	0.00678	0.00799	0.00682	0.01553	0.01238	0.02031	0.01454	0.02069	0.01628	0.05336	0.05928		1.40957	-0.000798605	0.00115	0.000625664	0.0012	-0.00182	-0.00553	0.00551	0.02003	0.00687	0.01026	0.01572	0.02087	0.03418	0.05425
1.40948	0.00637	0.00457	0.009	0.00741	0.00891	0.00788	0.01644	0.01252	0.01964	0.01811	0.02018	0.01938	0.05907	0.08416		1.40948	-0.000883746	0.000869638	0.000841029	0.0016	-0.00134	-0.0047	0.00627	0.02032	0.00548	0.0084	0.01218	0.01818	0.03154	0.05054
1.4094	0.00695	0.00555	0.00878	0.00718	0.00903	0.00658	0.01665	0.01217	0.01961	0.01434	0.01851	0.01468	0.05298	0.06855		1.4094	-0.000970254	0.00122	0.00161	0.00142	-0.00184	-0.00461	0.00523	0.01945	0.00672	0.01	0.01298	0.01794	0.03532	0.0474
1.40932	0.00614	0.00555	0.00899	0.00737	0.00829	0.00838	0.0158	0.01341	0.02224	0.01487	0.02166	0.01788	0.0587	0.06133		1.40932	-0.0013	0.00115	0.000386567	0.00118	-0.00213	-0.00515	0.0053	0.01954	0.00681	0.00894	0.01519	0.02054	0.033	0.0508
1.40924	0.00661	0.00576	0.00919	0.00619	0.00806	0.00772	0.01621	0.01226	0.0213	0.01351	0.02009	0.01886	0.06323	0.08342		1.40924	-0.000981067	0.000724598	0.000656964	0.00188	-0.00142	-0.00512	0.00519	0.01962	0.0085	0.0086	0.01518	0.01744	0.03697	0.05133
1.40916	0.00533	0.00511	0.01005	0.0067	0.00848	0.00706	0.01529	0.0139	0.02072	0.01467	0.01919	0.01926	0.05007	0.08317		1.40916	-0.000660862	0.00129	0.00143	0.00222	-0.00138	-0.00544	0.00589	0.0205	0.00807	0.00898	0.01535	0.01655	0.03969	0.04919
1.40908	0.00638	0.00434	0.00886	0.00732	0.00853	0.00887	0.01599	0.01275	0.02115	0.0126	0.02186	0.01668	0.05106	0.05919		1.40908	-0.000990307	0.000724586	0.00164	0.00134	-0.00145	-0.00437	0.00607	0.02015	0.0079	0.01017	0.01472	0.01825	0.03273	0.05321
1.409	0.0065	0.00543	0.00928	0.00593	0.00967	0.00789	0.01633	0.01459	0.02204	0.01286	0.02174	0.0167	0.06503	0.0743		1.409	-0.00108	0.000794898	0.000862977	0.0018	-0.0014	-0.00497	0.0055	0.01943	0.0062	0.01087	0.0159	0.01893	0.03312	0.05163
1.40892	0.0058	0.00575	0.00949	0.00633	0.00784	0.0068	0.01703	0.01373	0.0199	0.01455	0.01939	0.01508	0.05423	0.07266		1.40892	-0.001	0.00101	0.00158	0.00197	-0.00191	-0.0054	0.00521	0.02147	0.00803	0.01036	0.01445	0.01921	0.03368	0.05197
1.40883	0.00616	0.00564	0.00949	0.00695	0.00891	0.007	0.0171	0.01278	0.02299	0.01347	0.02216	0.01644	0.06584	0.05705		1.40883	-0.00101	0.000864106	0.00129	0.00203	-0.00192	-0.00537	0.00591	0.02112	0.00633	0.00945	0.01251	0.01885	0.03603	0.0518
1.40875	0.00663	0.00564	0.00883	0.00673	0.00911	0.00816	0.01681	0.01392	0.02378	0.01283	0.02088	0.01771	0.04914	0.06658		1.40875	-0.000766352	0.000793053	0.00161	0.00214	-0.00198	-0.00471	0.00609	0.0202	0.00688	0.01179	0.01502	0.01771	0.03355	0.05258
1.40867	0.00698	0.00541	0.00936	0.00745	0.00931	0.00836	0.01716	0.01387	0.0222	0.01237	0.02162	0.01792	0.05485	0.06773		1.40867	-0.00093369	0.000580076	0.000941378	0.00155	-0.0015	-0.00519	0.0061	0.02033	0.00762	0.0082	0.01298	0.01865	0.0352	0.05224
1.40859	0.00652	0.00476	0.01022	0.00765	0.00972	0.00888	0.01722	0.01401	0.02171	0.01407	0.02236	0.02073	0.04522	0.05771		1.40859	-0.00069469	0.000863255	0.000936411	0.00195	-0.000784504	-0.00436	0.00588	0.02163	0.00655	0.01079	0.01601	0.01959	0.03864	0.05282
1.40851	0.0064	0.0053	0.00978	0.00763	0.00891	0.00747	0.01651	0.01416	0.02269	0.01477	0.02127	0.01767	0.06392	0.06305		1.40851	-0.000455881	0.00115	0.000821619	0.0023	-0.00185	-0.00473	0.00565	0.0214	0.00832	0.00988	0.01477	0.02038	0.03417	0.0504
1.40843	0.00699	0.00573	0.00913	0.00761	0.00911	0.00703	0.017	0.01261	0.02092	0.01163	0.02307	0.01643	0.06255	0.07676		1.40843	-0.00103	0.00143	0.00132	0.00217	-0.00202	-0.00459	0.00543	0.021	0.00763	0.0097	0.01689	0.01871	0.03508	0.05247
1.40835	0.00722	0.00551	0.01042	0.00824	0.00981	0.00873	0.0172	0.01504	0.02336	0.0161	0.02343	0.02011	0.05765	0.06954		1.40835	-0.000546974	0.001	0.00131	0.0024	-0.00115	-0.00386	0.00578	0.02071	0.00817	0.01066	0.01576	0.01951	0.0344	0.04965
1.40827	0.00664	0.00583	0.01073	0.00726	0.00893	0.00817	0.01741	0.01299	0.02214	0.01438	0.0206	0.01733	0.05864	0.05393		1.40827	-0.000713318	0.001	0.00158	0.00257	-0.00121	-0.00532	0.00695	0.02143	0.00794	0.01072	0.01563	0.02019	0.03752	0.0485
1.40819	0.00723	0.00605	0.00997	0.0081	0.01	0.00773	0.01775	0.01354	0.02321	0.01402	0.02115	0.01832	0.05138	0.06905		1.40819	-0.000879103	0.000793744	0.00119	0.00175	-0.00144	-0.00529	0.00603	0.02114	0.00772	0.0098	0.01561	0.01945	0.03508	0.04959
1.40811	0.00688	0.00517	0.01007	0.00712	0.00897	0.00846	0.01753	0.01448	0.02208	0.0149	0.02237	0.01631	0.06653	0.07019		1.40811	-0.00137	0.00151	0.00168	0.00221	-0.00123	-0.00439	0.00692	0.02175	0.00852	0.01051	0.01426	0.01895	0.03497	0.0505
1.40802	0.00689	0.00637	0.00909	0.00732	0.01003	0.00888	0.0183	0.01442	0.0238	0.01498	0.02321	0.02008	0.05808	0.06716		1.40802	-0.000885168	0.00137	0.000839379	0.00215	-0.000573944	-0.00435	0.00681	0.02177	0.00771	0.00977	0.01597	0.01921	0.03685	0.05481
1.40794	0.00712	0.00604	0.01006	0.00815	0.01038	0.008	0.01745	0.01486	0.02322	0.01551	0.02115	0.01981	0.06734	0.07948		1.40794	-0.000725386	0.00123	0.00167	0.00267	-0.00114	-0.00501	0.00671	0.02196	0.00742	0.01	0.01403	0.0205	0.03618	0.04809
1.40786	0.00771	0.00603	0.01016	0.00814	0.01021	0.00831	0.01836	0.01282	0.02301	0.01434	0.02295	0.01645	0.05535	0.06667		1.40786	-0.00072969	0.00201	0.00149	0.00202	-0.00127	-0.0044	0.00677	0.02253	0.00823	0.00884	0.01574	0.0201	0.03875	0.05205
1.40778	0.00736	0.00614	0.01015	0.00886	0.00976	0.00872	0.0173	0.01416	0.02233	0.0145	0.02321	0.01685	0.05281	0.07061		1.40778	-0.000570913	0.00194	0.00127	0.00231	-0.00167	-0.00471	0.00701	0.0225	0.00813	0.01199	0.0157	0.02023	0.03427	0.04944
1.4077	0.00702	0.00505	0.01004	0.00821	0.01054	0.00763	0.01778	0.0149	0.02332	0.01503	0.02289	0.02005	0.06324	0.07734		1.4077	-0.000657399	0.00173	0.00154	0.00277	-0.00102	-0.00451	0.00696	0.02348	0.00907	0.01179	0.01423	0.01974	0.039	0.05073
1.40762	0.00702	0.00679	0.01111	0.0084	0.01074	0.00901	0.01841	0.01345	0.02283	0.01646	0.0218	0.01708	0.0666	0.06453		1.40762	-0.000498269	0.0013	0.00248	0.00247	-0.0013	-0.00401	0.00639	0.02184	0.00871	0.01231	0.01571	0.02005	0.03452	0.055
1.40754	0.00725	0.00591	0.00992	0.00775	0.01087	0.00964	0.01862	0.01439	0.02445	0.01618	0.02206	0.02037	0.06641	0.08243		1.40754	-0.000502232	0.00137	0.00203	0.00293	-0.000866825	-0.00398	0.00698	0.02223	0.00861	0.01122	0.01659	0.01813	0.03656	0.05198
1.40746	0.00714	0.00689	0.01153	0.00869	0.01063	0.00898	0.01875	0.01642	0.02424	0.01527	0.02415	0.01721	0.06387	0.06963		1.40746	-0.000259883	0.00159	0.00135	0.00217	-0.000762492	-0.00429	0.00717	0.02316	0.00903	0.01219	0.01535	0.01894	0.03445	0.05293
1.40738	0.00726	0.0058	0.01152	0.00857	0.01047	0.00832	0.01896	0.01806	0.02457	0.01741	0.02209	0.02021	0.05896	0.07078		1.40738	-0.000345161	0.00159	0.00207	0.0024	-0.0015	-0.00379	0.00735	0.02212	0.00822	0.01145	0.01555	0.02066	0.03957	0.0498
1.4073	0.00738	0.00634	0.01076	0.00866	0.01067	0.01002	0.01853	0.01601	0.02363	0.01785	0.02515	0.02071	0.05406	0.07751		1.4073	-0.000758636	0.0013	0.00162	0.00286	-0.000949795	-0.00439	0.00649	0.02312	0.00825	0.01128	0.01841	0.02	0.03927	0.05397
1.40721	0.00715	0.00644	0.01075	0.00864	0.01079	0.00861	0.01852	0.01566	0.02626	0.01685	0.02338	0.02024	0.07039	0.08145		1.40721	-0.000433884	0.00174	0.0015	0.00221	-0.000739649	-0.00453	0.00726	0.02278	0.01028	0.01061	0.01645	0.02079	0.03807	0.05082
1.40713	0.0075	0.00677	0.01042	0.00905	0.01092	0.00966	0.01865	0.0156	0.02531	0.01693	0.02431	0.01929	0.04779	0.08679		1.40713	-0.000437149	0.00152	0.00155	0.00302	-0.000975416	-0.00444	0.00669	0.02254	0.01056	0.01223	0.01396	0.02106	0.03922	0.05362
1.40705	0.00692	0.00622	0.01096	0.00797	0.01011	0.009	0.01858	0.01505	0.02556	0.01844	0.02264	0.01979	0.05232	0.08376		1.40705	-0.000276469	0.00195	0.00238	0.00243	-0.000820189	-0.00481	0.0067	0.02369	0.00953	0.01047	0.01987	0.02212	0.03783	0.05206
1.40697	0.00751	0.00654	0.01073	0.00816	0.01132	0.01017	0.01921	0.01648	0.02498	0.01655	0.02386	0.02057	0.04742	0.06955		1.40697	-0.000527197	0.00203	0.0017	0.00331	-0.000663957	-0.00385	0.0077	0.02285	0.00968	0.01339	0.01686	0.02267	0.03696	0.05216
1.40689	0.00774	0.00665	0.01127	0.00889	0.01072	0.00887	0.01864	0.01324	0.02614	0.01744	0.02451	0.01992	0.06493	0.08885		1.40689	-0.00094272	0.00181	0.0013	0.00301	-0.000730517	-0.00428	0.00777	0.02357	0.00958	0.01279	0.01601	0.02295	0.04064	0.05452
1.40681	0.00751	0.00719	0.01104	0.00856	0.01121	0.00949	0.01955	0.01568	0.02501	0.01671	0.02467	0.02205	0.05767	0.07883		1.40681	-0.000700161	0.00153	0.00219	0.00289	-0.000350312	-0.00454	0.0076	0.02397	0.00995	0.01055	0.01444	0.02361	0.03796	0.05224
1.40673	0.00752	0.00708	0.01125	0.00811	0.01134	0.01012	0.01912	0.01681	0.02397	0.01571	0.02328	0.02014	0.06456	0.073		1.40673	-0.000456699	0.00174	0.00196	0.003	-0.00126	-0.00415	0.00714	0.02394	0.00888	0.01266	0.01626	0.02166	0.03457	0.05784
1.40665	0.0074	0.00675	0.01157	0.0098	0.01175	0.00914	0.01918	0.01656	0.02523	0.01749	0.02354	0.02256	0.06556	0.07835		1.40665	-0.000294913	0.00189	0.00179	0.00322	-0.00076453	-0.00446	0.00792	0.02386	0.00918	0.01157	0.0149	0.0218	0.03883	0.05151
1.40657	0.00764	0.00674	0.01048	0.00914	0.01101	0.0088	0.01875	0.0173	0.02658	0.01802	0.02515	0.01949	0.05593	0.0781		1.40657	-0.000133811	0.00239	0.00195	0.00292	-0.000943344	-0.00402	0.00804	0.02324	0.01031	0.01269	0.01836	0.02025	0.03797	0.05151
1.40649	0.00823	0.00652	0.01145	0.00976	0.01201	0.01071	0.01903	0.01764	0.02581	0.01666	0.02406	0.02057	0.05929	0.05273		1.40649	-0.000303946	0.00196	0.00217	0.00309	-0.000673498	-0.00393	0.00758	0.02407	0.00896	0.01144	0.01597	0.02317	0.03981	0.05357
1.40641	0.00823	0.00685	0.01166	0.00953	0.01163	0.01016	0.01888	0.01599	0.02578	0.01665	0.02519	0.01972	0.06972	0.07622		1.40641	-0.000310321	0.00217	0.00211	0.00297	-0.000962233	-0.00413	0.00735	0.02549	0.0095	0.01141	0.01748	0.02307	0.0389	0.05636
1.40632	0.00753	0.00597	0.01057	0.00877	0.01175	0.00929	0.01958	0.01594	0.02603	0.01745	0.02612	0.01867	0.05184	0.07178		1.40632	-0.000564109	0.0016	0.00205	0.00379	-0.000243608	-0.00463	0.00806	0.02487	0.01037	0.01057	0.01705	0.02072	0.0378	0.05131
1.40624	0.0087	0.00738	0.01132	0.01024	0.01188	0.0097	0.01893	0.01767	0.02875	0.01744	0.02715	0.02224	0.06463	0.07014		1.40624	-0.000816699	0.00217	0.00261	0.00313	-0.000983003	-0.00436	0.00812	0.02479	0.0104	0.01228	0.0159	0.0244	0.03892	0.05206
1.40616	0.00765	0.00705	0.01196	0.00959	0.01208	0.01044	0.01963	0.01552	0.02716	0.01752	0.02567	0.02294	0.05147	0.06711		1.40616	-0.00049027	0.00138	0.00193	0.00331	-0.000435954	-0.00386	0.00784	0.0238	0.00944	0.01194	0.01763	0.024	0.04299	0.05114
1.40608	0.00789	0.00727	0.0112	0.00968	0.01257	0.01128	0.02026	0.01766	0.02897	0.0176	0.02583	0.02439	0.05601	0.06407		1.40608	-0.000575338	0.00232	0.00238	0.00331	-0.000225564	-0.00417	0.00897	0.02571	0.01078	0.01134	0.01688	0.02124	0.03706	0.05471
1.406	0.00824	0.0065	0.01108	0.0103	0.01182	0.01126	0.02089	0.0183	0.02765	0.01794	0.02589	0.02181	0.0688	0.07639		1.406	-8.21114e-05	0.00254	0.0022	0.00349	-0.000407409	-0.0046	0.00799	0.02444	0.01034	0.01303	0.01406	0.02387	0.03879	0.048
1.40592	0.0079	0.00726	0.01151	0.01039	0.01231	0.01007	0.01877	0.01735	0.02836	0.01766	0.02586	0.02028	0.06744	0.06778		1.40592	-2.56238e-06	0.00211	0.00208	0.00319	0.000139902	-0.00439	0.00812	0.02516	0.01181	0.01217	0.01742	0.02124	0.03977	0.05812
1.40584	0.00802	0.0065	0.01129	0.00995	0.01266	0.01209	0.02123	0.01878	0.02925	0.01899	0.02457	0.02675	0.06371	0.0773		1.40584	-0.000420716	0.00233	0.00269	0.0036	-0.000488976	-0.00383	0.00895	0.02556	0.01007	0.01485	0.0184	0.02335	0.03725	0.0559
1.40576	0.00837	0.00758	0.01128	0.01025	0.01293	0.00918	0.02024	0.01793	0.02784	0.01692	0.02647	0.02599	0.05527	0.06589		1.40576	-9.51968e-05	0.00254	0.00307	0.00288	0.000339508	-0.00281	0.00807	0.02472	0.01108	0.01309	0.01744	0.02323	0.03452	0.05741
1.40568	0.00802	0.00736	0.0117	0.01013	0.01154	0.0112	0.02086	0.01787	0.02855	0.01915	0.02586	0.02177	0.06217	0.06844		1.40568	-0.000348733	0.00247	0.00295	0.00317	0.000103638	-0.00307	0.00878	0.02501	0.01059	0.01207	0.01637	0.02404	0.04387	0.05706
1.4056	0.00872	0.00638	0.01245	0.00968	0.0126	0.01054	0.02043	0.01792	0.0276	0.01672	0.02689	0.02265	0.05962	0.08355		1.4056	0.000142856	0.00232	0.00232	0.00275	-0.000747568	-0.00426	0.00932	0.02546	0.01069	0.01212	0.0185	0.02	0.03933	0.04904
1.40552	0.00849	0.00692	0.01191	0.0102	0.0115	0.01138	0.02198	0.01836	0.02968	0.01886	0.02676	0.02044	0.07242	0.07493		1.40552	-2.71385e-05	0.00168	0.00299	0.00298	0.000479519	-0.00423	0.00927	0.02532	0.01209	0.013	0.0162	0.02348	0.03937	0.05636
1.40544	0.0085	0.00768	0.01255	0.01093	0.01285	0.01072	0.02049	0.0184	0.0291	0.01804	0.03049	0.02344	0.05807	0.07608		1.40544	0.000217122	0.00269	0.00271	0.00379	-0.000143377	-0.00337	0.00899	0.0261	0.01073	0.01166	0.01937	0.02262	0.03831	0.05525
1.40536	0.00827	0.00713	0.01178	0.01091	0.01284	0.01092	0.02112	0.01974	0.03036	0.01866	0.02708	0.0222	0.05199	0.08143		1.40536	-0.000698558	0.00254	0.00237	0.00361	0.000471337	-0.00375	0.00882	0.02591	0.01108	0.01231	0.01751	0.02294	0.03762	0.05131
1.40527	0.00897	0.00723	0.01264	0.01079	0.01376	0.01187	0.02111	0.01928	0.02757	0.01972	0.02608	0.02376	0.06833	0.07001		1.40527	-0.000123258	0.00233	0.00231	0.00431	0.000241346	-0.00401	0.0093	0.02562	0.01063	0.01322	0.01761	0.02272	0.04095	0.05334
1.40519	0.0085	0.00767	0.0122	0.01077	0.01345	0.01121	0.02153	0.01843	0.02865	0.02052	0.02518	0.02483	0.0705	0.06838		1.40519	-0.000791291	0.00247	0.0023	0.00395	-0.000160531	-0.00456	0.00848	0.02652	0.01078	0.01224	0.01773	0.02247	0.03879	0.04752
1.40511	0.00909	0.00668	0.01327	0.01203	0.01452	0.01151	0.02145	0.01996	0.03054	0.01925	0.02765	0.02166	0.05262	0.06953		1.40511	0.000199303	0.00269	0.00252	0.00448	0.000673497	-0.00335	0.00873	0.02667	0.01133	0.01356	0.01815	0.02444	0.04066	0.05613
1.40503	0.00909	0.00722	0.01359	0.00999	0.01356	0.01086	0.02356	0.01831	0.0296	0.02013	0.02714	0.02331	0.06305	0.08045		1.40503	0.000278703	0.00189	0.00234	0.00389	0.000377511	-0.00414	0.00909	0.02595	0.01155	0.01455	0.01793	0.02138	0.03962	0.05633
1.40495	0.00933	0.00722	0.01229	0.01189	0.01195	0.01137	0.02137	0.01836	0.03058	0.0194	0.03	0.0239	0.05933	0.08021		1.40495	-0.000388687	0.00276	0.00244	0.00365	0.000756126	-0.00328	0.00875	0.02625	0.01164	0.01469	0.01966	0.02427	0.04096	0.05617
1.40487	0.00945	0.00798	0.01315	0.01028	0.01331	0.0105	0.02193	0.01979	0.03018	0.02074	0.02919	0.02324	0.05561	0.07578		1.40487	0.000438441	0.00291	0.00317	0.00382	0.000288338	-0.00336	0.00917	0.02741	0.01108	0.01191	0.01734	0.02305	0.04157	0.05599
1.40479	0.00899	0.00852	0.01292	0.01175	0.01336	0.01177	0.02114	0.01963	0.03162	0.02046	0.02819	0.02373	0.06958	0.06437		1.40479	-0.000147723	0.00291	0.00327	0.0037	0.000834848	-0.0035	0.00983	0.02764	0.01111	0.01386	0.0178	0.0237	0.03923	0.05451
1.40471	0.0091	0.00754	0.01248	0.01099	0.01407	0.01304	0.0229	0.02067	0.02874	0.01802	0.02864	0.02557	0.06822	0.0753		1.40471	0.000677897	0.00277	0.00332	0.00404	3.13145e-05	-0.004	0.00872	0.0269	0.01057	0.01306	0.01898	0.02317	0.04292	0.05412
1.40463	0.00922	0.00851	0.01237	0.01108	0.0147	0.01303	0.02099	0.01892	0.03055	0.02124	0.02678	0.02675	0.0704	0.07227		1.40463	-0.000408563	0.00378	0.00332	0.00427	0.000920101	-0.00297	0.01008	0.02648	0.01351	0.01425	0.01706	0.02241	0.04164	0.0528
1.40455	0.00876	0.00786	0.01333	0.01201	0.0141	0.01172	0.0226	0.02076	0.03052	0.02096	0.0307	0.02367	0.06077	0.05946		1.40455	0.000167438	0.00233	0.00275	0.00426	0.00125	-0.00317	0.00973	0.0273	0.01125	0.01139	0.02083	0.02311	0.03725	0.05842
1.40447	0.00853	0.00807	0.01376	0.01157	0.01495	0.01149	0.02267	0.0205	0.03049	0.02005	0.02989	0.0207	0.07003	0.07876		1.40447	-4.39685e-06	0.00262	0.00325	0.00413	0.00124	-0.00343	0.00962	0.02743	0.01386	0.01368	0.0179	0.01985	0.04112	0.05413
1.40439	0.00877	0.00839	0.01343	0.01102	0.01508	0.01201	0.02252	0.02014	0.03101	0.02067	0.03054	0.02293	0.06749	0.09388		1.40439	-0.000342226	0.00305	0.00302	0.00383	0.00118	-0.00352	0.01004	0.02734	0.01197	0.01432	0.01571	0.02466	0.03784	0.0568
1.40431	0.00947	0.0085	0.01266	0.01165	0.01369	0.01275	0.02272	0.02019	0.03034	0.01877	0.03137	0.02487	0.05787	0.06152		1.40431	0.000650582	0.0032	0.00289	0.00418	0.000213829	-0.00248	0.01028	0.02818	0.01252	0.01573	0.01695	0.02256	0.04154	0.05462
1.40423	0.00889	0.00839	0.01341	0.0112	0.01468	0.01166	0.02272	0.02132	0.03159	0.02207	0.03027	0.02362	0.06476	0.06826		1.40423	0.000146706	0.00312	0.003	0.00377	0.000599237	-0.00274	0.00952	0.02805	0.01312	0.01307	0.0186	0.02309	0.03698	0.05601
1.40415	0.00924	0.00904	0.0147	0.01182	0.01459	0.01347	0.02328	0.02127	0.03221	0.02	0.03314	0.02508	0.05986	0.075		1.40415	5.96266e-05	0.00313	0.00327	0.00453	0.000416596	-0.00294	0.01024	0.02803	0.01121	0.01248	0.01714	0.02533	0.04218	0.05812
1.40406	0.00959	0.00882	0.0134	0.01276	0.01378	0.01152	0.02256	0.02191	0.03007	0.02241	0.03281	0.02625	0.06558	0.08732		1.40406	0.000723183	0.00313	0.00343	0.00447	0.00108	-0.00267	0.01026	0.02817	0.01241	0.01487	0.01691	0.02636	0.04041	0.05853
1.40398	0.0089	0.0074	0.01328	0.01221	0.01412	0.01268	0.02368	0.02135	0.03288	0.02195	0.02998	0.02414	0.06893	0.08289		1.40398	0.000722161	0.00357	0.00353	0.00481	0.00118	-0.0038	0.01051	0.02798	0.01288	0.01483	0.01728	0.02382	0.03996	0.05536
1.4039	0.00972	0.00826	0.01382	0.01167	0.01475	0.01288	0.02333	0.02079	0.0323	0.02041	0.02966	0.02406	0.06167	0.07428		1.4039	0.000471481	0.0035	0.00334	0.00504	0.000932664	-0.00294	0.01071	0.02811	0.0129	0.01321	0.01671	0.02222	0.04099	0.05032
1.40382	0.0096	0.0087	0.01403	0.0125	0.01574	0.01287	0.02304	0.02064	0.03301	0.02443	0.03088	0.02676	0.06031	0.08241		1.40382	0.00105	0.00314	0.00322	0.00485	0.000861826	-0.00289	0.01067	0.02829	0.01307	0.01308	0.01872	0.02423	0.03722	0.05787
1.40374	0.00972	0.00804	0.01316	0.01185	0.01428	0.01381	0.02345	0.02177	0.03233	0.02137	0.03432	0.02745	0.06131	0.07799		1.40374	0.000133256	0.00307	0.00343	0.0043	0.000964602	-0.00268	0.01116	0.02846	0.01436	0.01394	0.02053	0.0248	0.04357	0.05324
1.40366	0.00961	0.00804	0.01444	0.01247	0.01564	0.01273	0.02253	0.02251	0.03258	0.02279	0.03187	0.02708	0.05995	0.08752		1.40366	0.000379417	0.00417	0.00393	0.00512	0.00135	-0.00211	0.01129	0.02929	0.01189	0.01589	0.01882	0.02471	0.04287	0.05987
1.40358	0.00984	0.0076	0.01379	0.01181	0.01663	0.01293	0.02436	0.02375	0.03292	0.02206	0.03309	0.02449	0.07982	0.07192		1.40358	0.000958573	0.00366	0.00269	0.00493	0.00089402	-0.0032	0.01171	0.02915	0.01299	0.01504	0.02056	0.02314	0.04084	0.05408
1.4035	0.01008	0.00857	0.01443	0.0119	0.01596	0.01516	0.02513	0.0224	0.03215	0.0217	0.03006	0.02537	0.06784	0.07308		1.4035	0.000617056	0.00336	0.00342	0.00486	0.00173	-0.0024	0.0107	0.02917	0.01308	0.01445	0.01733	0.02538	0.04453	0.05561
1.40342	0.00985	0.0077	0.01421	0.01295	0.01522	0.01493	0.02441	0.02294	0.03377	0.02464	0.03312	0.02528	0.0594	0.06865		1.40342	0.000191481	0.00336	0.00398	0.00467	0.00138	-0.00279	0.01016	0.02969	0.01336	0.01519	0.01836	0.02428	0.04635	0.05546
1.40334	0.00997	0.00966	0.01398	0.01272	0.01564	0.01459	0.02398	0.02417	0.03283	0.02131	0.03183	0.02375	0.05686	0.08516		1.40334	1.69162e-05	0.00394	0.00381	0.00472	0.00147	-0.00276	0.01129	0.02946	0.01338	0.01567	0.01845	0.02744	0.04006	0.05494
1.40326	0.01032	0.00987	0.01527	0.01291	0.01562	0.01468	0.02475	0.02272	0.03298	0.02399	0.03025	0.0278	0.06494	0.06538		1.40326	0.00118	0.00408	0.00419	0.00419	0.00208	-0.00285	0.01112	0.02937	0.01365	0.01563	0.01777	0.02687	0.03969	0.052
1.40318	0.00962	0.00899	0.0144	0.01268	0.01647	0.01424	0.0239	0.02306	0.03396	0.02182	0.03272	0.02579	0.07537	0.07491		1.40318	0.000757178	0.00379	0.00435	0.00502	0.00144	-0.00317	0.01089	0.0295	0.01465	0.01482	0.01863	0.02446	0.03971	0.05491
1.4031	0.01009	0.00921	0.01439	0.0132	0.01594	0.01369	0.02439	0.0233	0.03219	0.02459	0.03134	0.02387	0.06457	0.08583		1.4031	0.000419261	0.00372	0.00361	0.00543	0.00119	-0.00266	0.01185	0.0294	0.0144	0.017	0.01887	0.0243	0.04069	0.06009
1.40302	0.01033	0.00888	0.01536	0.01244	0.01614	0.01464	0.0248	0.02394	0.03418	0.02296	0.03217	0.02331	0.07265	0.08141		1.40302	0.000751745	0.00379	0.00389	0.0053	0.00197	-0.0022	0.01104	0.03	0.01442	0.01587	0.0186	0.02464	0.04373	0.0613
1.40294	0.01103	0.00898	0.01524	0.01306	0.01598	0.0143	0.0243	0.02338	0.03314	0.02528	0.0332	0.02688	0.06303	0.07977		1.40294	0.000331173	0.00467	0.00303	0.00511	0.00251	-0.00299	0.01218	0.03072	0.01373	0.01482	0.01896	0.02473	0.04363	0.0593
1.40286	0.01092	0.00854	0.01459	0.01272	0.0169	0.01439	0.02528	0.02512	0.03467	0.0241	0.03287	0.02728	0.0711	0.07813		1.40286	0.000747239	0.00314	0.00398	0.00588	0.00187	-0.00183	0.01107	0.02959	0.01483	0.01551	0.01982	0.02417	0.04075	0.05783
1.40278	0.00999	0.00974	0.01458	0.01334	0.01724	0.01491	0.02542	0.02476	0.03455	0.02543	0.03265	0.02517	0.07446	0.08488		1.40278	0.000910994	0.0038	0.0042	0.00528	0.00174	-0.00285	0.01179	0.03041	0.01387	0.01536	0.01922	0.02525	0.04172	0.06407
1.4027	0.01057	0.00963	0.01544	0.01332	0.01585	0.0135	0.02492	0.0245	0.03342	0.02264	0.03618	0.02643	0.0672	0.08184		1.4027	0.000570033	0.00417	0.00413	0.00545	0.00156	-0.00193	0.01144	0.03074	0.01481	0.01471	0.01955	0.02371	0.04248	0.05859
1.40262	0.01116	0.0093	0.01532	0.01426	0.01627	0.01445	0.02561	0.02355	0.03531	0.02281	0.03421	0.02692	0.08	0.08579		1.40262	0.000898516	0.00409	0.00344	0.00515	0.00138	-0.0019	0.01252	0.0302	0.01401	0.01598	0.01783	0.02787	0.04359	0.05706
1.40254	0.01023	0.00875	0.01478	0.01478	0.01762	0.01422	0.02624	0.02419	0.03308	0.02728	0.0338	0.02809	0.08336	0.08276		1.40254	0.000471863	0.00379	0.00473	0.00579	0.00211	-0.00241	0.0121	0.03075	0.01554	0.01546	0.01936	0.02803	0.04246	0.05855
1.40246	0.01093	0.00864	0.01531	0.01327	0.0176	0.01667	0.02652	0.02423	0.03406	0.02395	0.03608	0.0279	0.06902	0.08531		1.40246	0.00113	0.00438	0.00501	0.00602	0.00182	-0.00226	0.01282	0.03083	0.01309	0.01588	0.01801	0.02298	0.04096	0.0595
1.40238	0.00988	0.01038	0.01584	0.01326	0.01701	0.01472	0.02468	0.02258	0.03632	0.02564	0.03256	0.02695	0.06176	0.07949		1.40238	0.000458104	0.00408	0.005	0.00535	0.00237	-0.00223	0.01234	0.03098	0.0137	0.01779	0.0204	0.02734	0.04189	0.06142
1.4023	0.01059	0.01026	0.01583	0.01398	0.01749	0.01406	0.02467	0.02441	0.03593	0.02455	0.03678	0.03081	0.08164	0.08763		1.4023	0.00104	0.00459	0.00425	0.00635	0.00275	-0.0032	0.01176	0.0308	0.01449	0.01428	0.01934	0.02427	0.0412	0.05885
1.40222	0.01082	0.00961	0.01604	0.01428	0.01726	0.01662	0.02551	0.02316	0.03727	0.02561	0.03674	0.02706	0.06729	0.07901		1.40222	0.00137	0.00445	0.00469	0.00551	0.002	-0.00257	0.01231	0.03121	0.01528	0.01557	0.02044	0.0264	0.04442	0.06007
1.40213	0.01001	0.01058	0.01496	0.0132	0.01673	0.01553	0.02607	0.02559	0.03733	0.02497	0.03622	0.02996	0.08009	0.07877		1.40213	0.0012	0.00416	0.00467	0.00622	0.00188	-0.00158	0.01233	0.03057	0.01561	0.01776	0.01965	0.02615	0.04506	0.05451
1.40206	0.01118	0.00982	0.01603	0.01446	0.01838	0.01605	0.02691	0.02533	0.03685	0.02648	0.03706	0.02891	0.07401	0.07574		1.40206	0.00145	0.00446	0.0046	0.00508	0.00209	-0.00213	0.01281	0.03189	0.01568	0.01705	0.01845	0.02443	0.04864	0.0597
1.40197	0.0106	0.01025	0.01635	0.01434	0.01785	0.01604	0.02711	0.02637	0.03553	0.02468	0.03837	0.02738	0.07619	0.06852		1.40197	0.000269867	0.0046	0.00515	0.00596	0.00236	-0.00186	0.01258	0.0331	0.01504	0.01552	0.02018	0.02456	0.04177	0.06357
1.40189	0.01188	0.00905	0.01634	0.014	0.01805	0.01538	0.02809	0.02601	0.03752	0.02377	0.03409	0.03095	0.06775	0.07387		1.40189	0.00144	0.0046	0.00475	0.00648	0.00252	-0.00273	0.01335	0.03149	0.01667	0.01392	0.02191	0.024	0.03988	0.06097
1.40181	0.01084	0.00948	0.01676	0.0142	0.01811	0.01665	0.02639	0.02704	0.03749	0.02734	0.03454	0.02759	0.06403	0.0848		1.40181	0.00126	0.00576	0.0053	0.00617	0.00295	-0.00163	0.01287	0.03287	0.01599	0.0168	0.01908	0.02703	0.04559	0.06102
1.40173	0.01107	0.01089	0.01643	0.01461	0.01794	0.01674	0.02709	0.02738	0.03865	0.0275	0.03537	0.02818	0.07211	0.08735		1.40173	0.00159	0.00517	0.00491	0.0058	0.00282	-0.00119	0.01293	0.03175	0.01635	0.01526	0.02007	0.02595	0.04409	0.06506
1.40165	0.01201	0.01012	0.01567	0.01586	0.01915	0.01629	0.02624	0.02772	0.03615	0.02892	0.03756	0.03089	0.07547	0.07874		1.40165	0.00124	0.00444	0.00507	0.00655	0.00394	-0.00223	0.01294	0.03232	0.01683	0.01737	0.02042	0.02607	0.04092	0.06266
1.40157	0.01166	0.01067	0.01728	0.01564	0.01921	0.01606	0.02665	0.02826	0.03768	0.02533	0.0381	0.02791	0.08237	0.09107		1.40157	0.00174	0.0056	0.00456	0.0066	0.00223	-0.00214	0.01234	0.03298	0.01598	0.01657	0.01973	0.02713	0.04441	0.06082
1.40149	0.01131	0.01012	0.01663	0.01551	0.01955	0.01733	0.02679	0.02701	0.03911	0.02693	0.03787	0.03369	0.06567	0.07826		1.40149	0.00106	0.00552	0.00518	0.00665	0.00255	-0.00105	0.01281	0.03375	0.01625	0.01735	0.02061	0.02592	0.04399	0.06279
1.40141	0.01155	0.01099	0.01727	0.01518	0.01953	0.01678	0.02748	0.02725	0.03817	0.02817	0.03677	0.0337	0.07257	0.08082		1.40141	0.00063014	0.00508	0.0055	0.0054	0.00282	-0.00144	0.01322	0.03338	0.0168	0.01531	0.02201	0.02709	0.04153	0.05811
1.40133	0.01237	0.01131	0.01737	0.01569	0.01937	0.01837	0.02783	0.02649	0.04172	0.02797	0.0377	0.03275	0.07239	0.08477		1.40133	0.00188	0.00383	0.00521	0.00665	0.00325	-0.00117	0.01388	0.03476	0.01709	0.01785	0.01906	0.0269	0.04077	0.06294
1.40125	0.01284	0.01076	0.01715	0.01589	0.01986	0.01611	0.02754	0.02882	0.03554	0.0293	0.03699	0.03083	0.07103	0.08732		1.40125	0.00162	0.00529	0.00485	0.00659	0.00334	-0.00137	0.01294	0.03369	0.01639	0.01714	0.02109	0.0255	0.04507	0.06189
1.40117	0.01214	0.0113	0.01703	0.01672	0.02013	0.0162	0.03007	0.02608	0.03863	0.03207	0.03686	0.02805	0.06613	0.0843		1.40117	0.00154	0.00493	0.00568	0.0064	0.00174	-0.000560374	0.01367	0.033	0.01607	0.01758	0.02081	0.02757	0.04127	0.06083
1.40109	0.01168	0.01108	0.01681	0.01564	0.02025	0.01843	0.02816	0.02831	0.03988	0.02964	0.03865	0.02911	0.08601	0.07568		1.40109	0.000865856	0.00516	0.00432	0.00687	0.00296	-0.00117	0.01393	0.03333	0.01721	0.01618	0.02082	0.03004	0.04303	0.06413
1.40101	0.01168	0.01075	0.01745	0.01615	0.0198	0.01842	0.02935	0.03014	0.04068	0.02774	0.03794	0.03461	0.07521	0.07405		1.40101	0.00153	0.00545	0.00516	0.00673	0.00322	-0.00237	0.01281	0.03344	0.01681	0.01726	0.02114	0.02763	0.04382	0.06264
1.40093	0.01296	0.01042	0.01658	0.0156	0.01949	0.01722	0.02892	0.02859	0.03881	0.02898	0.04264	0.02875	0.07267	0.07242		1.40093	0.00203	0.00545	0.00549	0.00642	0.00309	-0.00145	0.01341	0.0343	0.01636	0.01719	0.02209	0.0283	0.04624	0.06226
1.40085	0.01238	0.01085	0.01732	0.01622	0.02005	0.01774	0.02807	0.02942	0.04007	0.03004	0.04038	0.03376	0.07721	0.09452		1.40085	0.00118	0.00523	0.00509	0.00658	0.00319	-0.000771495	0.01436	0.03517	0.01697	0.01662	0.02004	0.02738	0.03881	0.06321
1.40077	0.0118	0.01161	0.0185	0.01653	0.02032	0.01848	0.02962	0.02986	0.04004	0.03129	0.04063	0.03262	0.07703	0.08591		1.40077	0.00168	0.00566	0.0053	0.00663	0.00335	-0.00115	0.01532	0.03577	0.01626	0.01815	0.02164	0.03047	0.04771	0.06173
1.40069	0.01204	0.01182	0.01742	0.01821	0.01937	0.01814	0.0294	0.0301	0.04093	0.02841	0.0404	0.03339	0.07567	0.08427		1.40069	0.00201	0.00552	0.00563	0.00668	0.00312	-0.00148	0.01366	0.03399	0.017	0.01869	0.01983	0.02746	0.04754	0.06182
1.40061	0.01321	0.0116	0.01838	0.01607	0.02029	0.01769	0.03009	0.03133	0.03979	0.0292	0.03979	0.0334	0.07195	0.08822		1.40061	0.00159	0.00566	0.00523	0.00697	0.00407	-0.00114	0.01421	0.03455	0.01779	0.01833	0.02374	0.02708	0.04295	0.06238
1.40053	0.01251	0.01073	0.01816	0.01775	0.01926	0.01768	0.03051	0.02998	0.04187	0.03151	0.03869	0.03389	0.06469	0.07542		1.40053	0.00217	0.00588	0.00584	0.00697	0.004	-9.90061e-05	0.01511	0.0336	0.01679	0.01799	0.02051	0.0252	0.04688	0.06734
1.40045	0.01205	0.01116	0.0188	0.0154	0.02112	0.01895	0.02952	0.03032	0.0412	0.03087	0.04126	0.03342	0.06451	0.08217		1.40045	0.00141	0.00552	0.00505	0.00719	0.00405	-0.00102	0.0147	0.03374	0.01783	0.01956	0.0205	0.027	0.04336	0.06005
1.40037	0.01275	0.01126	0.01793	0.01718	0.02066	0.0184	0.03021	0.03225	0.04126	0.03166	0.04045	0.03352	0.07849	0.06937		1.40037	0.00148	0.0058	0.00628	0.00777	0.00385	-0.000452501	0.015	0.03415	0.01842	0.01771	0.0184	0.02719	0.04001	0.06356
1.40029	0.01357	0.01257	0.01857	0.01749	0.02079	0.01988	0.03176	0.02931	0.04087	0.03085	0.04215	0.0316	0.08185	0.09566		1.40029	0.0019	0.00595	0.00497	0.00795	0.00439	-0.000720434	0.0144	0.03505	0.01709	0.01766	0.02177	0.02779	0.04221	0.06222
1.40021	0.01322	0.01278	0.01889	0.018	0.01998	0.01954	0.0295	0.02994	0.04304	0.02904	0.04443	0.0343	0.07577	0.08844		1.40021	0.00197	0.00631	0.00535	0.00693	0.00369	-0.000216617	0.01548	0.03642	0.01934	0.01783	0.0223	0.0291	0.04776	0.06583
1.40013	0.01264	0.01136	0.01899	0.01862	0.02075	0.01803	0.03019	0.03058	0.04237	0.03243	0.04217	0.03402	0.07795	0.09797		1.40013	0.00188	0.00572	0.00584	0.00764	0.00379	-0.000302662	0.01578	0.03642	0.02002	0.01857	0.0224	0.0299	0.04424	0.06734
[truncated: 2,647 more rows]

## Sheet: Fig.S8c
	CrSBr		CrSBr/WTe2
[truncated: 15 more rows]

## Sheet: Fig.S9
Distance	Height
0	-2.83108
0.05931	-2.59391
0.11862	-2.48141
[truncated: 259 more rows]

## Sheet: Fig.S10
Temperature	ΔHs		Temperature	ΔE
[truncated: 8 more rows]

[truncated: 6 more sheets: Fig.S11, Fig.S12, Fig.S13, Fig.S14, Fig.S15a, Fig.S15b]
